# Supplementary material for: Comparative genomic analysis reveals contraction of gene families with putative roles in pathogenesis in the fungal boxwood pathogens Calonectria henricotiae and C. pseudonaviculata
Source: BMC Ecol Evol. 2022 Jun 21;22:79. doi: 10.1186/s12862-022-02035-4 (PMC9210730; doi:10.1186/s12862-022-02035-4)
Supplement: Supplementary file 1 — Additional file 1: Genome metadata for the boxwood blight pathogens Calonectria henricotiae and C. pseudonaviculata, and 22 fungal taxa in the Nectriaceae. [file 12862_2022_2035_MOESM1_ESM.xlsx]

## Sheet: Sheet1
Supplementary file 1. Genome metadata for the boxwood blight pathogens Calonectria henricotiae and C. pseudonaviculata, and 22 fungal taxa in the Nectriaceae.
Species	Authority	Strain	Substrate	Genome Size (Mb)	BUSCO (%)	Genes	Reference	GenBank accession
Aquanectria penicillioides	(Ingold) L. Lombard & Crous 2015	NNIBRFG19	aquatic plant litter	53.8	97.3	10970	Goh et al. (2019)	GCA_003415625.1
Calonectria henricotiae	Gehesquière, Heungens & J.A. Crouch 2015	JAC13-131	Buxus sp.	54.2	99	13834	LeBlanc et al. (2021)	GCA_020623695.1
Calonectria leucothoes	(El-Gholl, Leahy & T.S. Schub.) L. Lombard, M.J. Wingf. & Crous 2010	CBS109166	Leucothoe axillaris	65	99.6	19563	Malapi-Wight et al. (2019)	GCA_002179835.1
Calonectria multiphialidica	(Crous, Simoneau & Risède) L. Lombard, M.J. Wingf. & Crous 2010	CBS112678	Soil surrounding Musa sp.	63.1	99.6	19491	This study	GCA_020623665.1
Calonectria naviculata	Crous & M.J. Wingf. 1997	CBS101121	Leaf litter	65.7	98.3	23882	Malapi-Wight et al. (2019)	GCA_003031705.1
Calonectria pseudonaviculata	(Crous, J.Z. Groenew. & C.F. Hill) L. Lombard, M.J. Wingf. & Crous 2010	13-27 (CT1)	Buxus sempervirens	54.4	98.3	13778	LeBlanc et al. (2021)	GCA_020623675.1
Calonectria pseudoreteaudii	L. Lombard, M.J. Wingf. & Crous 2010	YA51	Eucalyptus sp.	63.7	98.3	17918	Ye et al. (2018)	GCA_001879505.1
Coccinonectria pachysandricola	(B.O. Dodge) L. Lombard & Crous 2015	CBS128674	Pachysandra terminalis	26.4	99.3	8022	Salgado Salazar et al. (2019)	GCA_003693555.1
Corinectria fuckeliana	(C. Booth) C. González & P. Chaverri 2017	IMI342667	Picea sp.	39	97.2	9804	Salgado-Salazar and Crouch (2019)	GCA_003385255.1
Dactylonectria macrodidyma	(Halleen, Schroers & Crous) L. Lombard & Crous 2014	JAC15-250	-	58	98.9	13553	Malapi-Wight et al. (2015)	GCA_000935225.1
Fusarium fujikuroi	Nirenberg 1976	IMI 58289	Oryza sativa	43.8	100	14810	Wiemann et al. (2013)	GCA_900079805.1
Fusarium graminearum	Schwabe 1839	PH1	Triticum aestivum	36.5	98.6	13313	Cuomo et al. (2007)	GCA_900044135.1
Fusarium oxysporum	sensu Smith & Swingle	Fo47	soil (suppressive to Fusarium wilt)	49.7	100	24818	Ma et al. (2010)	GCA_000271705.2
Fusarium oxysporum	sensu Smith & Swingle	4287	Solanum lycopersicum	61.4	95.8	27347	Ma et al. (2010)	GCA_000149955.2
Fusarium solani	(Mart.) Sacc. 1881	77-13-4	Pisum sativum	51.2	98.2	15708	Coleman et al. (2009)	GCA_000151355.1
Ilyonectria destructans	(Zinssm.) Rossman, L. Lombard & Crous 2015	C1	soil surrounding Panax ginseng	60.4	98.6	13777	N/A	GCA_001913115.1
Neonectria ditissima	(Tul. & C. Tul.) Samuels & Rossman 2006	Nd324	Malus x domestica cv. ‘Golden Delicious,’	45	97.2	12619	Deng et al. 2015	GCA_001305505.1
Neonectria hederae	(C. Booth) Castl. & Rossman 2006	CBS714-97	Hederae helix	43.2	98.6	10177	Salgado-Salazar and Crouch (2019)	GCA_003385265.1
Neonectria punicea	(J.C. Schmidt) Castl. & Rossman 2006	CBS119724	Frangula alnus	41.4	96.9	12509	Salgado-Salazar and Crouch (2019)	GCA_003385315.1
Pseudonectria buxi	(DC.) Seifert, Gräfenhan & Schroers 2011	AR2714	Buxus sempervirens	28.8	99.3	8766	Salgado Salazar et al. (2019)	GCA_003693515.1
Pseudonectria foliicola	L. Lombard & Crous 2015	CBS144753	Sarcococca hookeriana	28.8	97.2	8496	Salgado Salazar et al. (2019)	GCA_003693505.1
Stachybotrys chartarum	(Ehrenb.) S. Hughes 1958	IBT7711	Building materials	36.6	99	11530	Semeiks et al. (2014)	GCA_000730325.1
Stachybotrys chlorohalonata	B. Andersen & Thrane 2003	IBT40285	Building materials	34.1	97.2	10706	Semeiks et al. (2014)	GCA_000732775.1
Thelonectria rubi	(Osterw.) C. Salgado & P. Chaverri 2014	CBS113-12	Rubus idaeus	45.5	98.2	10846	Skaltsas and Salgado-Salazar (2020)	GCA_013420875.1
References
Coleman et al. (2009)The genome of Nectria haematococca: contributions of supernumerary chromosomes to gene expansion. PLoS Genetics 5(8):e1000618
Cuomo et al. (2007) The Fusarium graminearum genome reveals a link between localized polymorphism and pathogen specialization. Science 317(5843):1400-1402.
Deng et al. (2015) Genome sequences of two isolates of the plant pathogenic fungus Neonectria ditissima that differ in virulence. Genome Announcements 3:e01348-15
Goh et al. (2019) Draft genome sequence of the decomposition fungus Aquanectria penicillioides strain NNIBRFG19. Microbiology Resource Announcements 8:e01349-18.
LeBlanc et al. (2021) Population genomics trace clonal diversification and intercontinental migration of an emerging fungal pathogen of boxwood. Phytopathology 111:184-193.
Ma et al. (2010) Comparative genomics reveals mobile pathogenicity chromosomes in Fusarium. Nature 464(7287):367-373.
Malapi-Wight et al. (2015) Draft genome sequence of Dactylonectria macrodidyma, a plant-pathogenic fungus in the Nectriaceae. Genome Announcements 3
Malapi-Wight et al. (2019) Global distribution of mating types shows limited opportunities for mating across populations of fungi causing boxwood blight disease. Fungal Genetics and Biology 131:103246.
Salgado-Salazar et al. (2019) Coccinonectria pachysandricola, causal agent of a new foliar blight disease of Sarcococca hookeriana. Plant Disease 6:1337-1346.
Salgado-Salazar and Crouch (2019) Genome resources for the stem and bark caner pathogens Corinectria fuckeliana, Neonectria hederae and N. punicea. Plant Disease 103:389-391
Semeiks et al. (2014) Comparative genome sequencing reveals chemotype-specific gene clusters in the toxigenic black mold Stachybotrys. BMC Genomics 15:590.
Skaltsas and Salgado-Salazar (2020) Genome resources for Thelonectria rubi, the causal agent of nectria canker of caneberry. Phytopathology 110:723-725.
Wiemann et al. (2013) Deciphering the cryptic genome: genome-wide analyses of the rice pathogen Fusarium fujikuroi reveal complex regulation of secondary metabolism and novel matebolites. PLoS Pathogens 9(6):e1003475.
Ye et al. (2018) Whole genome and transcriptome analysis reveal adaptive strateges and pathogenisis of Calonectria pseudoreteaudii to Eucalyptus. BMC genomics 19:358
