# Supplementary material for: Comparative genomic analysis reveals contraction of gene families with putative roles in pathogenesis in the fungal boxwood pathogens Calonectria henricotiae and C. pseudonaviculata
Source: BMC Ecol Evol. 2022 Jun 21;22:79. doi: 10.1186/s12862-022-02035-4 (PMC9210730; doi:10.1186/s12862-022-02035-4)
Supplement: Supplementary file 3 — Additional file 3. Gene gains and losses identified by CAFE for rapidly evolving gene families in the boxwood blight pathogens Calonectria henricotiae and C. pseudonaviculata, and 22 fungal taxa in the Nectriaceae. [file 12862_2022_2035_MOESM3_ESM.xlsx]

## Sheet: gene_family_counts
Additional file 3. Gene gains and losses identified by CAFE for rapidly evolving gene families in the boxwood blight pathogens Calonectria henricotiae and C. pseudonaviculata, and 22 fungal taxa in the Nectriaceae.
Species	OG0000000	OG0000001	OG0000002	OG0000003	OG0000004	OG0000005	OG0000006	OG0000007	OG0000008	OG0000009	OG0000010	OG0000011	OG0000012	OG0000013	OG0000014	OG0000015	OG0000016	OG0000017	OG0000018	OG0000019	OG0000020	OG0000021	OG0000022	OG0000023	OG0000024	OG0000025	OG0000026	OG0000028	OG0000029	OG0000030	OG0000031	OG0000032	OG0000034	OG0000035	OG0000036	OG0000037	OG0000038	OG0000039	OG0000040	OG0000041	OG0000043	OG0000044	OG0000045	OG0000047	OG0000048	OG0000049	OG0000050	OG0000051	OG0000053
Calonectriamultiphialidica	12	0	0	20	0	19	0	5	7	0	13	16	0	6	0	0	6	4	0	10	0	0	5	7	0	5	0	8	0	6	0	0	0	0	0	0	0	7	4	0	0	0	4	0	0	0	6	5	10
Aquanectriapenicillioides	0	0	0	0	0	0	0	0	0	0	0	0	0	0	0	-5	0	0	0	0	0	0	0	0	0	0	0	0	0	0	0	0	0	0	-6	0	0	0	0	0	0	0	0	0	0	11	0	0	0
Calonectriahenricotiae	-4	0	0	0	0	0	0	0	-2	0	0	0	0	-2	0	0	0	0	0	0	0	0	0	0	0	0	0	0	0	0	0	0	0	0	0	0	2	0	0	-2	0	0	0	0	0	0	0	0	0
Stachybotryschlorohalonata	0	0	0	-2	0	-2	0	0	0	-5	0	0	-4	-3	0	0	0	0	0	0	-2	0	0	0	0	0	0	-2	0	0	-2	0	0	0	0	0	0	0	0	0	0	0	2	0	0	0	0	0	0
Ilyonectriadestructans	0	0	0	0	0	-6	0	0	0	0	0	0	0	0	0	0	0	0	0	0	7	0	0	0	0	0	0	15	0	0	0	0	0	0	0	0	0	0	-4	0	0	0	0	0	0	0	0	0	0
Fusariumgraminearum	0	0	0	0	0	0	0	0	0	0	0	-5	0	0	0	-5	0	0	0	0	-5	0	0	0	0	0	0	-4	0	0	0	0	0	0	0	0	0	0	0	0	0	0	0	0	0	0	0	0	0
Neonectriahederae	0	0	-5	0	-3	0	0	0	0	-4	-2	0	0	0	-3	0	0	0	0	-3	0	0	0	0	0	-2	0	-3	0	0	0	0	-2	0	-4	0	0	0	0	0	0	-2	0	0	0	0	0	0	0
FusariumoxysporumFo47	-2	10	0	0	8	7	0	0	4	0	0	-2	0	-2	0	0	0	2	0	0	0	0	0	0	-2	0	0	0	0	0	-2	0	0	0	0	0	2	0	0	0	0	0	0	0	3	0	2	0	2
Dactylonectriamacrodydima	0	12	0	0	0	9	0	0	0	0	0	0	0	0	0	0	0	0	0	0	0	0	0	0	0	0	0	-6	0	0	0	0	0	0	0	0	0	0	6	0	0	0	0	0	0	12	0	0	0
Calonectrialeucothoes	0	0	0	11	0	0	0	0	0	0	0	0	0	0	0	0	0	0	0	0	0	0	0	0	13	0	0	0	0	0	0	7	4	0	0	0	8	0	0	0	0	0	0	0	0	0	0	0	0
Coccinonectriapachysandricola	-9	-10	-9	0	0	0	0	0	-7	-7	0	0	0	0	0	0	0	0	0	0	0	0	0	0	0	0	0	0	0	0	0	0	0	0	0	0	0	0	0	0	0	0	0	0	0	0	0	0	0
Pseudonectriabuxi	0	0	0	0	0	0	0	0	0	0	0	0	0	0	0	0	0	0	0	0	0	0	0	0	0	0	0	0	0	0	0	0	0	0	0	0	0	0	0	0	0	0	0	0	0	0	0	0	0
Calonectriapseudonaviculata	0	0	0	-3	0	0	0	0	0	0	0	0	-4	0	0	0	0	0	0	0	0	0	0	0	0	-3	-2	0	-2	0	0	0	0	0	-3	0	0	0	0	0	0	0	0	0	0	-2	0	0	0
Fusariumsolani	0	19	10	0	0	0	11	0	0	22	0	0	0	0	0	8	0	10	0	0	11	0	7	0	0	0	0	8	0	0	0	0	0	0	0	0	12	0	0	0	0	6	0	7	0	0	6	0	0
Corinectriafuckeliana	-5	0	0	0	0	0	0	0	-6	0	0	0	-4	0	0	0	-4	-5	0	0	0	0	0	0	0	0	0	0	0	0	0	0	0	-5	0	0	0	0	0	0	0	0	0	0	0	0	0	0	0
Fusariumoxysporum4287	21	-2	0	3	0	0	0	8	0	0	0	0	3	16	0	8	0	0	0	0	3	0	0	4	0	0	0	0	2	0	0	4	4	0	0	-4	0	0	0	2	0	0	9	0	0	2	0	0	0
Neonectriapunicea	0	0	5	0	0	0	7	0	0	6	0	0	3	0	0	0	0	0	0	0	0	0	0	0	0	3	0	0	-3	0	-4	0	4	0	0	0	0	0	0	0	3	0	5	0	0	0	0	0	-2
Stachybotryschartarum	0	0	0	0	0	0	0	0	0	7	0	0	4	3	0	0	0	0	0	0	0	0	0	0	0	0	0	3	0	0	0	0	5	0	0	0	0	0	0	0	0	0	0	0	0	0	0	0	0
Fusariumfujikuroi	-3	0	0	0	0	-3	-5	-5	0	0	0	0	0	-3	0	0	0	0	0	0	0	0	0	-2	0	0	0	0	0	0	3	0	-2	-2	0	0	0	0	0	-2	-5	0	0	0	0	0	-2	0	0
Pseudonectriafoliicola	0	0	0	0	0	0	0	0	0	0	0	0	0	0	0	0	0	0	0	0	0	0	0	0	0	0	0	0	0	0	0	-3	0	0	0	0	0	0	0	0	0	0	0	0	0	0	0	0	0
Neonectriaditissima	0	0	0	2	0	0	0	0	0	0	0	0	0	0	0	0	0	0	0	0	3	0	0	0	0	0	0	0	0	0	0	0	0	0	0	0	0	0	0	0	0	3	0	0	0	0	0	0	0
Thelonectriarubi	0	0	0	0	0	0	0	0	0	0	0	0	0	0	0	0	0	0	-5	0	0	0	0	0	-6	0	0	0	0	0	0	0	0	0	0	0	0	0	0	0	0	0	0	0	0	0	0	0	0
Calonectrianaviculata	11	0	11	14	0	0	0	6	0	0	8	0	0	7	0	5	0	0	0	7	7	0	0	16	23	8	0	0	8	0	0	6	4	13	5	0	0	0	0	0	0	6	0	5	0	7	0	0	0
Calonectriapseudoreteaudii	0	0	0	-22	0	0	0	0	0	0	0	0	9	6	0	0	6	0	0	0	0	0	0	0	-13	0	0	0	0	0	0	0	0	0	0	5	0	0	0	0	0	0	0	0	0	0	0	0	4
[truncated: 373 more columns]
