# Supplementary material for: Comparative genomic analysis reveals contraction of gene families with putative roles in pathogenesis in the fungal boxwood pathogens Calonectria henricotiae and C. pseudonaviculata
Source: BMC Ecol Evol. 2022 Jun 21;22:79. doi: 10.1186/s12862-022-02035-4 (PMC9210730; doi:10.1186/s12862-022-02035-4)
Supplement: Supplementary file 5 — Additional file 5. CAFE output statistics for the boxwood blight pathogens Calonectria henricotiae and C. pseudonaviculata, and 22 fungal taxa in the Nectriaceae. [file 12862_2022_2035_MOESM5_ESM.xlsx]

## Sheet: Additional_file_5
Additional file 5. CAFE output statistics for the boxwood blight pathogens Calonectria henricotiae and C. pseudonaviculata, and 22 fungal taxa in the Nectriaceae.
Species	Mean.Gene.Loss	Mean.Gene.Gain	Total.Expanding.Families	Total.Contracting.Families	Total.Rapidly.Evolving.Families	Rapidly.Expanding.Families	Rapidly.Contracting.Families
Aquanectria penicillioides	-5	11	564	6326	4	1	3
Calonectria henricotiae	-1.42	1.4	106	408	43	10	33
Calonectria leucothoes	-2.25	4.86	1359	946	25	21	4
Calonectria multiphialidica	0	5.68	1429	809	68	68	0
Calonectria naviculata	-2	5.48	1580	1409	74	73	1
Calonectria pseudonaviculata	-1.76	1	114	477	35	6	29
Calonectria pseudoreteaudii	-7.5	4.86	716	1228	20	14	6
Coccinonectria pachysandricola	-8.4	6	140	11967	6	1	5
Corinectria fuckeliana	-4	0	189	3069	11	0	11
Dactylonectria macrodydima	-6	5.86	892	1288	15	14	1
Fusarium fujikuroi	-2.43	3.3	310	3321	56	10	46
Fusarium graminearum	-3.78	5	347	4897	10	1	9
Fusarium oxysporum 4287	-2.22	7.6	1376	646	178	169	9
Fusarium oxysporum Fo47	-2.2	6.24	1151	566	106	86	20
Fusarium solani	0	6.45	1522	4693	49	49	0
Ilyonectria destructans	-5	4.59	930	1395	29	27	2
Neonectria ditissima	0	3.38	589	1060	13	13	0
Neonectria hederae	-2.43	2.33	142	1915	40	3	37
Neonectria punicea	-2.6	3.23	580	568	31	26	5
Pseudonectria buxi	0	3	151	418	1	1	0
Pseudonectria foliicola	-3	5	118	625	2	1	1
Stachybotrys chartarum	-2.33	3.65	415	367	20	17	3
Stachybotrys chlorohalonata	-2.85	3	201	751	18	5	13
Thelonectria rubi	-5.5	0	416	6289	2	0	2
