# Supplementary material for: Comparative genomic analysis reveals contraction of gene families with putative roles in pathogenesis in the fungal boxwood pathogens Calonectria henricotiae and C. pseudonaviculata
Source: BMC Ecol Evol. 2022 Jun 21;22:79. doi: 10.1186/s12862-022-02035-4 (PMC9210730; doi:10.1186/s12862-022-02035-4)
Supplement: Supplementary file 7 — Additional file 7. COG and Pfam annotations and e-values for each protein sequence within rapidly evolving gene families of the boxwood blight pathogens Calonectria henricotiae and C. pseudonaviculata, and 22 fungal taxa in the Nectriaceae. [file 12862_2022_2035_MOESM7_ESM.xlsx]

## Sheet: Additional_file_7
Additional file 7. COG and Pfam annotations and e-values for each protein sequence within rapidly evolving gene families of the boxwood blight pathogens Calonectria henricotiae and C. pseudonaviculata, and 22 fungal taxa in the Nectriaceae.
Species	Orthogroup.ID	Protein.Sequence.ID	COG.Category	EGGNOG.Evalue	Pfam.Target	Pfam.Accession	Pfam.Evalue
Calonectria multiphialidica	OG0000000	CBS112678_000531-T1	S	8.2e-232	Ank_5	PF13857.7	1.1e-52
Calonectria multiphialidica	OG0000000	CBS112678_001841-T1	S	3.5e-60	Ank_2	PF12796.8	1.2e-55
Calonectria multiphialidica	OG0000000	CBS112678_002163-T1	S	1.5e-82	AAA_16	PF13191.7	1.1e-07
Calonectria multiphialidica	OG0000000	CBS112678_002195-T1	S	6.2e-216	NACHT	PF05729.13	3.9e-07
Calonectria multiphialidica	OG0000000	CBS112678_002362-T1	S	6.2e-88	Ank_4	PF13637.7	1.3e-42
Calonectria multiphialidica	OG0000000	CBS112678_002425-T1	S	5.7e-46	Ank_5	PF13857.7	1.3e-29
Calonectria multiphialidica	OG0000000	CBS112678_003050-T1	S	4.3e-56	Ank	PF00023.31	1.6e-24
Calonectria multiphialidica	OG0000000	CBS112678_004415-T1	S	3.1e-217	Ank_4	PF13637.7	1.3e-125
Calonectria multiphialidica	OG0000000	CBS112678_005517-T1	S	1.4e-143	NACHT	PF05729.13	1.3e-07
Calonectria multiphialidica	OG0000000	CBS112678_006371-T1	S	1.6e-155	AAA_16	PF13191.7	1.1e-06
Calonectria multiphialidica	OG0000000	CBS112678_007084-T1	S	9.4e-114	Ank_3	PF13606.7	1.2e-74
Calonectria multiphialidica	OG0000000	CBS112678_007948-T1	S	1.6e-256	Ank_5	PF13857.7	1.5e-11
Calonectria multiphialidica	OG0000000	CBS112678_009313-T1	S	1.6e-66	Ank_3	PF13606.7	1.2e-36
Calonectria multiphialidica	OG0000000	CBS112678_009602-T1	S	2.7e-143	Ank	PF00023.31	1.3e-22
Calonectria multiphialidica	OG0000000	CBS112678_010090-T1	S	3.6e-133	NACHT_sigma	PF17106.6	1.8e-07
Calonectria multiphialidica	OG0000000	CBS112678_010143-T1	S	1.3e-90	Ank_5	PF13857.7	1.3e-14
Calonectria multiphialidica	OG0000000	CBS112678_010353-T1	S	8.8e-244	PNP_UDP_1	PF01048.21	1.3e-10
Calonectria multiphialidica	OG0000000	CBS112678_011186-T1	S	3e-272	Ank_4	PF13637.7	2.9e-152
Calonectria multiphialidica	OG0000000	CBS112678_012663-T1	S	1e-202	Ank	PF00023.31	1.4e-49
Calonectria multiphialidica	OG0000000	CBS112678_013371-T1	S	6.8e-167	Ank_2	PF12796.8	1.1e-58
Calonectria multiphialidica	OG0000000	CBS112678_015094-T1	S	4.1e-200	Ank_4	PF13637.7	1.4e-68
Calonectria multiphialidica	OG0000000	CBS112678_016664-T1	S	3.6e-175	Ank	PF00023.31	1.2e-16
Calonectria multiphialidica	OG0000000	CBS112678_016789-T1	S	5.7e-257	Ank_4	PF13637.7	1.1e-42
Calonectria multiphialidica	OG0000000	CBS112678_016882-T1	S	0	Ank_2	PF12796.8	1.2e-58
Calonectria multiphialidica	OG0000000	CBS112678_017188-T1	S	8.6e-33	Ank_3	PF13606.7	1.6e-29
Calonectria multiphialidica	OG0000000	CBS112678_017937-T1	S	2.9e-283	Ank_2	PF12796.8	1.2e-51
Calonectria henricotiae	OG0000000	13-131_001204-T1	S	2.6e-52	Ank_4	PF13637.7	1.2e-28
Calonectria henricotiae	OG0000000	13-131_001851-T1	S	7.2e-29	Ank_4	PF13637.7	2.2e-41
Calonectria henricotiae	OG0000000	13-131_002715-T1	S	2.8e-44	Ank	PF00023.31	1.2e-32
Calonectria henricotiae	OG0000000	13-131_003601-T1	S	5.3e-293	PNP_UDP_1	PF01048.21	1.7e-06
Calonectria henricotiae	OG0000000	13-131_003625-T1	S	1.5e-121	NACHT	PF05729.13	1.2e-08
Calonectria henricotiae	OG0000000	13-131_004915-T1	S	1.5e-131	PNP_UDP_1	PF01048.21	7.6e-07
Calonectria henricotiae	OG0000000	13-131_009718-T1	S	3e-105	Ank	PF00023.31	2.2e-23
Calonectria henricotiae	OG0000000	13-131_013010-T1	S	2.5e-239	Ank_4	PF13637.7	1.5e-33
Calonectria henricotiae	OG0000000	13-131_013039-T1	S	3.7e-105	NACHT	PF05729.13	1.4e-07
Fusarium oxysporum Fo47	OG0000000	EWZ28033.1	S	3.4e-232	NACHT	PF05729.13	8.2e-08
Fusarium oxysporum Fo47	OG0000000	EWZ28352.1	S	0	PNP_UDP_1	PF01048.21	7.5e-11
Fusarium oxysporum Fo47	OG0000000	EWZ28353.1	S	0	PNP_UDP_1	PF01048.21	7.5e-11
Fusarium oxysporum Fo47	OG0000000	EWZ29435.1	S	2e-207	PNP_UDP_1	PF01048.21	1.1e-07
Fusarium oxysporum Fo47	OG0000000	EWZ30352.1	S	0	NACHT	PF05729.13	1.4e-07
Fusarium oxysporum Fo47	OG0000000	EWZ36595.1	S	2e-164	PNP_UDP_1	PF01048.21	6.5e-10
Fusarium oxysporum Fo47	OG0000000	EWZ38814.1	S	0	Ank_4	PF13637.7	1.1e-20
Fusarium oxysporum Fo47	OG0000000	EWZ38895.1	S	0	Ank_2	PF12796.8	1.3e-52
Fusarium oxysporum Fo47	OG0000000	EWZ40919.1	S	0	NACHT	PF05729.13	1.3e-07
Fusarium oxysporum Fo47	OG0000000	EWZ45839.1	S	0	Ank_2	PF12796.8	1.3e-45
Corinectria fuckeliana	OG0000000	IMI342667_001482-T1	S	3.6e-155	Ank_5	PF13857.7	1.2e-20
Corinectria fuckeliana	OG0000000	IMI342667_007388-T1	S	6.3e-289	AAA_16	PF13191.7	2.4e-07
Fusarium oxysporum 4287	OG0000000	XP_018245825.1	S	0	NACHT	PF05729.13	1.6e-07
Fusarium oxysporum 4287	OG0000000	XP_018248761.1	S	1.8e-83	PNP_UDP_1	PF01048.21	3.5e-19
Fusarium oxysporum 4287	OG0000000	XP_018253854.1	S	4.2e-214	PNP_UDP_1	PF01048.21	1.6e-10
Fusarium oxysporum 4287	OG0000000	XP_018253984.1	S	3.8e-231	NACHT	PF05729.13	6.8e-10
Fusarium oxysporum 4287	OG0000000	XP_018254015.1	S	0	Ank_3	PF13606.7	2.7e-11
Fusarium oxysporum 4287	OG0000000	XP_018254024.1	S	0	NACHT	PF05729.13	1.1e-13
Fusarium oxysporum 4287	OG0000000	XP_018254966.1	S	0	PNP_UDP_1	PF01048.21	1.2e-08
Fusarium oxysporum 4287	OG0000000	XP_018255051.1	S	4.4e-55	Ank	PF00023.31	2.1e-65
Fusarium oxysporum 4287	OG0000000	XP_018255325.1	S	0	NACHT	PF05729.13	1.1e-06
Fusarium oxysporum 4287	OG0000000	XP_018256143.1	S	4.1e-253	NACHT	PF05729.13	2.3e-12
Fusarium oxysporum 4287	OG0000000	XP_018256144.1	S	1.7e-28	Ank_3	PF13606.7	1.7e-15
Fusarium oxysporum 4287	OG0000000	XP_018258107.1	S	0	Ank_5	PF13857.7	2e-16
Fusarium fujikuroi	OG0000000	XP_023427455.1	S	0	Ank_5	PF13857.7	1.2e-27
Fusarium fujikuroi	OG0000000	XP_023431663.1	S	0	Ank_3	PF13606.7	1.2e-23
Fusarium fujikuroi	OG0000000	XP_023433115.1	S	0	Ank_5	PF13857.7	1.7e-09
Fusarium fujikuroi	OG0000000	XP_023434889.1	S	0	NACHT	PF05729.13	1.2e-07
Fusarium fujikuroi	OG0000000	XP_023435081.1	S	0	Ank_4	PF13637.7	1.5e-29
Fusarium fujikuroi	OG0000000	XP_023435826.1	S	0	NACHT	PF05729.13	1.2e-09
Calonectria naviculata	OG0000000	CBS101121_000050-T1	S	1.5e-191	Ank_5	PF13857.7	1.1e-45
Calonectria naviculata	OG0000000	CBS101121_000112-T1	S	2.7e-83	PNP_UDP_1	PF01048.21	4.5e-08
Calonectria naviculata	OG0000000	CBS101121_002865-T1	S	0	PNP_UDP_1	PF01048.21	1.3e-08
Calonectria naviculata	OG0000000	CBS101121_005734-T1	S	3.6e-294	Ank	PF00023.31	1.6e-69
Calonectria naviculata	OG0000000	CBS101121_006146-T1	S	6e-194	NACHT	PF05729.13	1.6e-06
Calonectria naviculata	OG0000000	CBS101121_007289-T1	S	2e-103	PNP_UDP_1	PF01048.21	2.7e-10
Calonectria naviculata	OG0000000	CBS101121_007290-T1	S	9.9e-80	Ank_3	PF13606.7	1.7e-21
Calonectria naviculata	OG0000000	CBS101121_007847-T1	S	2.1e-122	Ank_4	PF13637.7	1.9e-75
Calonectria naviculata	OG0000000	CBS101121_008221-T1	S	1.4e-303	Ank_3	PF13606.7	1.1e-42
Calonectria naviculata	OG0000000	CBS101121_009383-T1	S	2.5e-216	PNP_UDP_1	PF01048.21	4.9e-13
Calonectria naviculata	OG0000000	CBS101121_010530-T1	S	1.6e-268	Ank_5	PF13857.7	1.7e-32
Calonectria naviculata	OG0000000	CBS101121_010625-T1	S	4.9e-172	Ank_4	PF13637.7	1.3e-27
Calonectria naviculata	OG0000000	CBS101121_012061-T1	S	4.6e-102	PNP_UDP_1	PF01048.21	2.7e-07
Calonectria naviculata	OG0000000	CBS101121_012142-T1	S	5e-150	PNP_UDP_1	PF01048.21	1.1e-08
Calonectria naviculata	OG0000000	CBS101121_012472-T1	S	1.7e-128	Ank_2	PF12796.8	1.5e-118
Calonectria naviculata	OG0000000	CBS101121_014070-T1	S	5.5e-165	Ank	PF00023.31	1.1e-46
Calonectria naviculata	OG0000000	CBS101121_014574-T1	S	9.7e-131	NACHT_sigma	PF17106.6	1.3e-06
Calonectria naviculata	OG0000000	CBS101121_015202-T1	S	2.3e-236	Ank_5	PF13857.7	1.1e-26
Calonectria naviculata	OG0000000	CBS101121_015359-T1	S	4e-149	NACHT	PF05729.13	1.1e-06
Calonectria naviculata	OG0000000	CBS101121_016050-T1	S	0	NACHT	PF05729.13	1.3e-06
Calonectria naviculata	OG0000000	CBS101121_017928-T1	S	1.6e-263	NACHT	PF05729.13	1.1e-08
Calonectria naviculata	OG0000000	CBS101121_019435-T1	S	2.8e-221	Ank	PF00023.31	1.2e-69
Calonectria naviculata	OG0000000	CBS101121_019448-T1	S	7.1e-248	Ank_3	PF13606.7	2.9e-28
Calonectria naviculata	OG0000000	CBS101121_019643-T1	S	4.2e-286	Ank	PF00023.31	1.7e-42
Calonectria naviculata	OG0000000	CBS101121_020633-T1	S	1.8e-161	Ank_5	PF13857.7	1.2e-40
Calonectria naviculata	OG0000000	CBS101121_021149-T1	S	2.1e-119	PNP_UDP_1	PF01048.21	4.1e-08
Calonectria naviculata	OG0000000	CBS101121_021162-T1	S	2.1e-40	Ank	PF00023.31	1.7e-65
Calonectria naviculata	OG0000000	CBS101121_022510-T1	S	8e-256	PNP_UDP_1	PF01048.21	1.1e-07
Calonectria naviculata	OG0000000	CBS101121_023693-T1	S	4.9e-21	Ank_2	PF12796.8	1.8e-43
Calonectria naviculata	OG0000000	CBS101121_024057-T1	S	4e-157	Ank_4	PF13637.7	1.3e-96
Fusarium oxysporum Fo47	OG0000001	EWZ27832.1	S	6.3e-130	HET	PF06985.12	7.2e-33
Fusarium oxysporum Fo47	OG0000001	EWZ28292.1	S	4.3e-169	HET	PF06985.12	4.2e-29
Fusarium oxysporum Fo47	OG0000001	EWZ28371.1	S	2.6e-44	HET	PF06985.12	1.8e-28
Fusarium oxysporum Fo47	OG0000001	EWZ28373.1	S	5e-74	HET	PF06985.12	5.2e-31
Fusarium oxysporum Fo47	OG0000001	EWZ28605.1	S	6.2e-38	HET	PF06985.12	1.9e-32
Fusarium oxysporum Fo47	OG0000001	EWZ28788.1	S	3.5e-105	HET	PF06985.12	1.5e-34
Fusarium oxysporum Fo47	OG0000001	EWZ28875.1	S	1.5e-33	HET	PF06985.12	2.4e-34
Fusarium oxysporum Fo47	OG0000001	EWZ29576.1	S	6.7e-257	HET	PF06985.12	2.5e-34
Fusarium oxysporum Fo47	OG0000001	EWZ33424.1	S	0	HET	PF06985.12	8.9e-37
Fusarium oxysporum Fo47	OG0000001	EWZ33786.1	S	1e-33	HET	PF06985.12	1.3e-36
Fusarium oxysporum Fo47	OG0000001	EWZ36285.1	S	9.9e-53	HET	PF06985.12	4.2e-29
Fusarium oxysporum Fo47	OG0000001	EWZ36465.1	S	0	HET	PF06985.12	7.2e-33
Fusarium oxysporum Fo47	OG0000001	EWZ36467.1	S	2.7e-196	HET	PF06985.12	6e-33
Fusarium oxysporum Fo47	OG0000001	EWZ36588.1	S	2.8e-79	HET	PF06985.12	7.5e-31
Fusarium oxysporum Fo47	OG0000001	EWZ38696.1	S	0	HET	PF06985.12	9.8e-29
Fusarium oxysporum Fo47	OG0000001	EWZ42982.1	S	0	HET	PF06985.12	4.8e-33
Fusarium oxysporum Fo47	OG0000001	EWZ45862.1	S	2.2e-273	HET	PF06985.12	5.3e-32
Fusarium oxysporum Fo47	OG0000001	EWZ45991.1	S	2.6e-33	HET	PF06985.12	2.7e-31
Fusarium oxysporum Fo47	OG0000001	EWZ46112.1	S	4.8e-204	HET	PF06985.12	8.6e-27
Fusarium oxysporum Fo47	OG0000001	EWZ46445.1	S	5.3e-49	HET	PF06985.12	6.2e-29
Fusarium oxysporum Fo47	OG0000001	EWZ49509.1	S	0	HET	PF06985.12	4.4e-37
Dactylonectria macrodydima	OG0000001	JAC15-250_000677-T1	S	7.2e-186	HET	PF06985.12	9.2e-34
Dactylonectria macrodydima	OG0000001	JAC15-250_000741-T1	S	1.9e-44	HET	PF06985.12	1.7e-32
Dactylonectria macrodydima	OG0000001	JAC15-250_001239-T1	S	1.7e-159	HET	PF06985.12	4.3e-31
Dactylonectria macrodydima	OG0000001	JAC15-250_001240-T1	S	5.8e-64	HET	PF06985.12	1.4e-32
Dactylonectria macrodydima	OG0000001	JAC15-250_001447-T1	S	1.1e-42	HET	PF06985.12	3e-36
Dactylonectria macrodydima	OG0000001	JAC15-250_001566-T1	S	1e-43	HET	PF06985.12	6.4e-31
Dactylonectria macrodydima	OG0000001	JAC15-250_003282-T1	S	5.4e-126	HET	PF06985.12	8.8e-32
Dactylonectria macrodydima	OG0000001	JAC15-250_003991-T1	S	9.8e-75	HET	PF06985.12	3.1e-37
Dactylonectria macrodydima	OG0000001	JAC15-250_004254-T1	S	3.3e-185	HET	PF06985.12	4e-32
Dactylonectria macrodydima	OG0000001	JAC15-250_005071-T1	S	4.7e-21	HET	PF06985.12	3.5e-23
Dactylonectria macrodydima	OG0000001	JAC15-250_005233-T1	S	4e-32	HET	PF06985.12	3.4e-34
Dactylonectria macrodydima	OG0000001	JAC15-250_005307-T1	S	6.4e-76	HET	PF06985.12	1.8e-30
Dactylonectria macrodydima	OG0000001	JAC15-250_005499-T1	S	3.8e-101	HET	PF06985.12	6e-34
Dactylonectria macrodydima	OG0000001	JAC15-250_005509-T1	S	5.1e-41	HET	PF06985.12	2.4e-35
Dactylonectria macrodydima	OG0000001	JAC15-250_007131-T1	S	6.2e-199	HET	PF06985.12	3.1e-31
Dactylonectria macrodydima	OG0000001	JAC15-250_007237-T1	S	7.2e-46	HET	PF06985.12	1e-33
Dactylonectria macrodydima	OG0000001	JAC15-250_008151-T1	S	7.7e-27	HET	PF06985.12	8.9e-34
Dactylonectria macrodydima	OG0000001	JAC15-250_008659-T1	S	6.8e-36	HET	PF06985.12	4.2e-36
Dactylonectria macrodydima	OG0000001	JAC15-250_008746-T1	S	3.1e-45	HET	PF06985.12	1.3e-31
Dactylonectria macrodydima	OG0000001	JAC15-250_008851-T1	S	7.1e-80	HET	PF06985.12	1.1e-33
Dactylonectria macrodydima	OG0000001	JAC15-250_009768-T1	S	5.6e-227	HET	PF06985.12	4.6e-37
Dactylonectria macrodydima	OG0000001	JAC15-250_010293-T1	S	5.9e-140	HET	PF06985.12	2.3e-35
Dactylonectria macrodydima	OG0000001	JAC15-250_010332-T1	S	1.6e-74	HET	PF06985.12	9.5e-29
Dactylonectria macrodydima	OG0000001	JAC15-250_010402-T1	S	1.8e-33	HET	PF06985.12	1e-23
Dactylonectria macrodydima	OG0000001	JAC15-250_011839-T1	S	1.6e-76	HET	PF06985.12	2.6e-33
Dactylonectria macrodydima	OG0000001	JAC15-250_012293-T1	S	1.7e-37	HET	PF06985.12	4.9e-34
Dactylonectria macrodydima	OG0000001	JAC15-250_012778-T1	S	1.1e-84	HET	PF06985.12	3e-36
Dactylonectria macrodydima	OG0000001	JAC15-250_013351-T1	S	1.5e-71	HET	PF06985.12	8.8e-26
Fusarium solani	OG0000001	XP_003039428.1	S	1.5e-26	HET	PF06985.12	8.2e-33
Fusarium solani	OG0000001	XP_003040319.1	S	0	HET	PF06985.12	2.1e-33
Fusarium solani	OG0000001	XP_003040759.1	S	0	HET	PF06985.12	6.5e-33
Fusarium solani	OG0000001	XP_003040906.1	S	0	HET	PF06985.12	4.2e-37
Fusarium solani	OG0000001	XP_003040980.1	S	0	HET	PF06985.12	4.5e-30
Fusarium solani	OG0000001	XP_003041726.1	S	0	TPR_12	PF13424.7	3.8e-08
Fusarium solani	OG0000001	XP_003041759.1	S	0	HET	PF06985.12	1.5e-37
Fusarium solani	OG0000001	XP_003042026.1	S	1e-17	HET	PF06985.12	1.9e-12
Fusarium solani	OG0000001	XP_003042058.1	S	0	HET	PF06985.12	1e-32
Fusarium solani	OG0000001	XP_003042074.1	S	0	HET	PF06985.12	8.6e-34
Fusarium solani	OG0000001	XP_003042727.1	S	0	HET	PF06985.12	4.7e-34
Fusarium solani	OG0000001	XP_003042742.1	S	0	HET	PF06985.12	4.1e-32
Fusarium solani	OG0000001	XP_003043630.1	S	0	HET	PF06985.12	3.6e-32
Fusarium solani	OG0000001	XP_003043725.1	S	0	HET	PF06985.12	1.1e-30
Fusarium solani	OG0000001	XP_003044008.1	S	0	HET	PF06985.12	3.9e-23
Fusarium solani	OG0000001	XP_003044071.1	S	0	HET	PF06985.12	7.4e-33
Fusarium solani	OG0000001	XP_003044124.1	S	0	HET	PF06985.12	5.5e-31
Fusarium solani	OG0000001	XP_003044415.1	S	3.8e-29	HET	PF06985.12	7.2e-36
Fusarium solani	OG0000001	XP_003045313.1	S	1.5e-299	HET	PF06985.12	2.3e-36
Fusarium solani	OG0000001	XP_003045550.1	S	0	HET	PF06985.12	1.1e-31
Fusarium solani	OG0000001	XP_003045767.1	S	0	HET	PF06985.12	1.9e-27
Fusarium solani	OG0000001	XP_003046314.1	S	0	HET	PF06985.12	3.6e-32
Fusarium solani	OG0000001	XP_003047586.1	S	1e-289	HET	PF06985.12	3e-19
Fusarium solani	OG0000001	XP_003048077.1	S	1.1e-46	HET	PF06985.12	2.6e-25
Fusarium solani	OG0000001	XP_003048087.1	S	0	HET	PF06985.12	5.5e-25
Fusarium solani	OG0000001	XP_003048794.1	S	0	HET	PF06985.12	1.9e-32
Fusarium solani	OG0000001	XP_003049079.1	S	9e-110	HET	PF06985.12	6.4e-37
Fusarium solani	OG0000001	XP_003049117.1	S	0	HET	PF06985.12	2.8e-34
Fusarium solani	OG0000001	XP_003049390.1	S	3.1e-33	HET	PF06985.12	2.2e-35
Fusarium solani	OG0000001	XP_003049540.1	S	0	HET	PF06985.12	8.7e-32
Fusarium solani	OG0000001	XP_003049839.1	S	0	HET	PF06985.12	7.6e-36
Fusarium solani	OG0000001	XP_003050636.1	S	0	HET	PF06985.12	9.7e-32
Fusarium solani	OG0000001	XP_003050960.1	S	0	HET	PF06985.12	4.8e-33
Fusarium solani	OG0000001	XP_003050978.1	S	1.2e-24	HET	PF06985.12	8.8e-28
Fusarium oxysporum 4287	OG0000001	XP_018238277.1	S	5.8e-43	HET	PF06985.12	7e-28
Fusarium oxysporum 4287	OG0000001	XP_018239614.1	S	0	HET	PF06985.12	7.9e-33
Fusarium oxysporum 4287	OG0000001	XP_018239616.1	S	1.1e-197	HET	PF06985.12	5.4e-33
Fusarium oxysporum 4287	OG0000001	XP_018239724.1	S	1.4e-284	HET	PF06985.12	1.7e-37
Fusarium oxysporum 4287	OG0000001	XP_018241382.1	S	0	HET	PF06985.12	7e-33
Fusarium oxysporum 4287	OG0000001	XP_018249183.1	S	0	HET	PF06985.12	4.3e-37
Fusarium oxysporum 4287	OG0000001	XP_018250828.1	S	0	HET	PF06985.12	8.8e-37
Fusarium oxysporum 4287	OG0000001	XP_018254591.1	S	9.9e-252	HET	PF06985.12	7e-35
Fusarium oxysporum 4287	OG0000001	XP_018254980.1	S	1.3e-269	HET	PF06985.12	1.9e-35
Fusarium oxysporum 4287	OG0000001	XP_018255300.1	S	4.2e-272	HET	PF06985.12	2.1e-32
Fusarium oxysporum 4287	OG0000001	XP_018255654.1	S	9.9e-252	HET	PF06985.12	7e-35
Fusarium oxysporum 4287	OG0000001	XP_018256543.1	S	3.3e-232	HET	PF06985.12	1.9e-35
Fusarium oxysporum 4287	OG0000001	XP_018258707.1	S	3.8e-268	HET	PF06985.12	2.2e-34
Neonectria hederae	OG0000002	CBS714-97_001105-T1	S	2.3e-80	HET	PF06985.12	2.3e-13
Neonectria hederae	OG0000002	CBS714-97_001856-T1	S	5.8e-210	HET	PF06985.12	3.7e-11
Neonectria hederae	OG0000002	CBS714-97_002294-T1	S	3.2e-87	HET	PF06985.12	1.7e-09
Neonectria hederae	OG0000002	CBS714-97_009563-T1	S	3.1e-56	HET	PF06985.12	1.3e-17
Fusarium solani	OG0000002	XP_003039640.1	S	0	ZZ	PF00569.18	1.4e-08
Fusarium solani	OG0000002	XP_003039775.1	S	3.8e-147	HET	PF06985.12	2.9e-12
Fusarium solani	OG0000002	XP_003039964.1	S	2e-148	HET	PF06985.12	4e-12
Fusarium solani	OG0000002	XP_003040116.1	S	0	HET	PF06985.12	2.7e-10
Fusarium solani	OG0000002	XP_003040771.1	S	8.8e-175	HET	PF06985.12	9.2e-13
Fusarium solani	OG0000002	XP_003041156.1	S	3.1e-158	HET	PF06985.12	1.9e-11
Fusarium solani	OG0000002	XP_003041281.1	S	1.1e-67	HET	PF06985.12	6.9e-14
Fusarium solani	OG0000002	XP_003041355.1	S	5.1e-178	HET	PF06985.12	9.4e-13
Fusarium solani	OG0000002	XP_003041502.1	S	5.7e-177	HET	PF06985.12	1.5e-15
Fusarium solani	OG0000002	XP_003041523.1	S	2.5e-180	HET	PF06985.12	1.6e-11
Fusarium solani	OG0000002	XP_003042827.1	S	7.8e-179	HET	PF06985.12	1.7e-13
Fusarium solani	OG0000002	XP_003043591.1	S	3.3e-163	HET	PF06985.12	5.8e-10
Fusarium solani	OG0000002	XP_003044117.1	S	6e-207	HET	PF06985.12	5.9e-09
Fusarium solani	OG0000002	XP_003045259.1	S	6e-162	HET	PF06985.12	1.5e-11
Fusarium solani	OG0000002	XP_003047123.1	S	0	HET	PF06985.12	1.4e-12
Fusarium solani	OG0000002	XP_003048227.1	S	1.1e-138	HET	PF06985.12	1.7e-14
Fusarium solani	OG0000002	XP_003048452.1	S	2.1e-139	HET	PF06985.12	3.2e-13
Fusarium solani	OG0000002	XP_003048461.1	S	2.5e-146	HET	PF06985.12	6.2e-12
Fusarium solani	OG0000002	XP_003050275.1	S	0	HET	PF06985.12	3.6e-14
Fusarium solani	OG0000002	XP_003051285.1	S	2.2e-170	HET	PF06985.12	1.5e-13
Fusarium solani	OG0000002	XP_003051956.1	S	5.3e-155	HET	PF06985.12	4.2e-13
Fusarium solani	OG0000002	XP_003052385.1	S	5.9e-72	HET	PF06985.12	1.3e-11
Fusarium solani	OG0000002	XP_003053228.1	S	0	HET	PF06985.12	7.8e-12
Fusarium solani	OG0000002	XP_003054652.1	S	3.4e-182	HET	PF06985.12	6e-12
Neonectria punicea	OG0000002	CBS119724_000065-T1	S	3e-114	HET	PF06985.12	3.8e-13
Neonectria punicea	OG0000002	CBS119724_000479-T1	S	1.1e-77	HET	PF06985.12	4.7e-12
Neonectria punicea	OG0000002	CBS119724_004854-T1	S	9.5e-48	HET	PF06985.12	1.6e-12
Neonectria punicea	OG0000002	CBS119724_005106-T1	S	2.8e-87	HET	PF06985.12	1.1e-12
Neonectria punicea	OG0000002	CBS119724_006867-T1	S	1.1e-85	HET	PF06985.12	6.3e-09
Neonectria punicea	OG0000002	CBS119724_008831-T1	S	1.2e-207	HET	PF06985.12	1.7e-12
Neonectria punicea	OG0000002	CBS119724_010557-T1	S	4e-29	HET	PF06985.12	3.1e-08
Neonectria punicea	OG0000002	CBS119724_010741-T1	S	1.6e-31	HET	PF06985.12	1.3e-10
Neonectria punicea	OG0000002	CBS119724_011185-T1	S	3.5e-84	HET	PF06985.12	7.8e-09
Calonectria naviculata	OG0000002	CBS101121_000782-T1	S	3e-129	HET	PF06985.12	1.5e-11
Calonectria naviculata	OG0000002	CBS101121_000824-T1	S	7.7e-82	HET	PF06985.12	3.3e-11
Calonectria naviculata	OG0000002	CBS101121_000897-T1	S	2.3e-42	Ank_3	PF13606.7	1.6e-33
Calonectria naviculata	OG0000002	CBS101121_002626-T1	S	1.1e-126	HET	PF06985.12	1.4e-12
Calonectria naviculata	OG0000002	CBS101121_003162-T1	S	1.4e-90	HET	PF06985.12	1.3e-08
Calonectria naviculata	OG0000002	CBS101121_004315-T1	S	1.9e-86	HET	PF06985.12	4.8e-11
Calonectria naviculata	OG0000002	CBS101121_004777-T1	S	1.1e-125	HET	PF06985.12	1.5e-11
Calonectria naviculata	OG0000002	CBS101121_005384-T1	S	2.3e-86	HET	PF06985.12	1.5e-11
Calonectria naviculata	OG0000002	CBS101121_005905-T1	S	1.2e-86	HET	PF06985.12	1.3e-12
Calonectria naviculata	OG0000002	CBS101121_005924-T1	S	4.8e-159	HET	PF06985.12	1e-12
Calonectria naviculata	OG0000002	CBS101121_011103-T1	S	1.8e-139	HET	PF06985.12	8.9e-14
Calonectria naviculata	OG0000002	CBS101121_011114-T1	S	1.4e-81	HET	PF06985.12	3.3e-16
Calonectria naviculata	OG0000002	CBS101121_011799-T1	S	3e-97	HET	PF06985.12	1.1e-10
Calonectria naviculata	OG0000002	CBS101121_012937-T1	S	2e-80	HET	PF06985.12	4.4e-12
Calonectria naviculata	OG0000002	CBS101121_013047-T1	S	3.9e-94	HET	PF06985.12	4.8e-13
Calonectria naviculata	OG0000002	CBS101121_013742-T1	S	8.4e-86	HET	PF06985.12	6.5e-11
Calonectria naviculata	OG0000002	CBS101121_014013-T1	S	1.3e-92	HET	PF06985.12	2.3e-12
Calonectria naviculata	OG0000002	CBS101121_014144-T1	S	4.5e-131	HET	PF06985.12	2e-10
Calonectria naviculata	OG0000002	CBS101121_014295-T1	S	7.3e-88	HET	PF06985.12	2.2e-12
Calonectria naviculata	OG0000002	CBS101121_014624-T1	S	2.8e-204	HET	PF06985.12	3.8e-11
Calonectria naviculata	OG0000002	CBS101121_015276-T1	S	1.3e-80	HET	PF06985.12	3.2e-10
Calonectria naviculata	OG0000002	CBS101121_016187-T1	S	5.8e-96	HET	PF06985.12	9.1e-13
Calonectria naviculata	OG0000002	CBS101121_016189-T1	S	3.5e-83	HET	PF06985.12	5.7e-11
Calonectria naviculata	OG0000002	CBS101121_016269-T1	S	3.8e-107	HET	PF06985.12	5.8e-11
Calonectria naviculata	OG0000002	CBS101121_019436-T1	S	1.8e-112	HET	PF06985.12	1.5e-11
Calonectria naviculata	OG0000002	CBS101121_019480-T1	S	8.3e-121	HET	PF06985.12	9.3e-12
Calonectria naviculata	OG0000002	CBS101121_019792-T1	S	1.8e-103	DUF249	PF03158.14	1.3e-06
Calonectria naviculata	OG0000002	CBS101121_022175-T1	S	1.4e-96	Ank_4	PF13637.7	5.2e-45
Calonectria naviculata	OG0000002	CBS101121_023460-T1	S	1e-98	HET	PF06985.12	1.3e-12
Calonectria naviculata	OG0000002	CBS101121_024309-T1	S	2.9e-212	HET	PF06985.12	5.1e-12
Calonectria multiphialidica	OG0000003	CBS112678_001564-T1	O	1.3e-120	TPR_2	PF07719.18	4.8e-06
Calonectria multiphialidica	OG0000003	CBS112678_001931-T1	O	2.6e-139	CHAT	PF12770.8	4.6e-24
Calonectria multiphialidica	OG0000003	CBS112678_001958-T1	O	3.3e-201	TPR_10	PF13374.7	2.8e-40
Calonectria multiphialidica	OG0000003	CBS112678_002158-T1	O	4.3e-148	TPR_11	PF13414.7	1.2e-06
Calonectria multiphialidica	OG0000003	CBS112678_002606-T1	O	6.9e-137	CHAT	PF12770.8	2.3e-35
Calonectria multiphialidica	OG0000003	CBS112678_003024-T1	O	2.5e-158	TPR_10	PF13374.7	2e-26
Calonectria multiphialidica	OG0000003	CBS112678_003069-T1	O	3e-214	AAA	PF00004.30	1.6e-17
Calonectria multiphialidica	OG0000003	CBS112678_003117-T1	O	1.5e-150	CHAT	PF12770.8	2.3e-33
Calonectria multiphialidica	OG0000003	CBS112678_004509-T1	O	2.6e-200	TPR_12	PF13424.7	1.1e-11
Calonectria multiphialidica	OG0000003	CBS112678_005514-T1	O	7.9e-269	CHAT	PF12770.8	1.3e-34
Calonectria multiphialidica	OG0000003	CBS112678_005617-T1	O	9e-144	TPR_10	PF13374.7	2.6e-29
Calonectria multiphialidica	OG0000003	CBS112678_006206-T1	O	1.2e-146	CHAT	PF12770.8	2.2e-25
Calonectria multiphialidica	OG0000003	CBS112678_006523-T1	O	1.3e-93	TPR_10	PF13374.7	2.2e-15
Calonectria multiphialidica	OG0000003	CBS112678_006949-T1	O	2.7e-141	CHAT	PF12770.8	1.2e-31
Calonectria multiphialidica	OG0000003	CBS112678_007309-T1	O	1.7e-158	TPR_10	PF13374.7	1.1e-07
Calonectria multiphialidica	OG0000003	CBS112678_007601-T1	O	8.4e-62	TPR_10	PF13374.7	2.2e-23
Calonectria multiphialidica	OG0000003	CBS112678_007613-T1	O	4.4e-143	TPR_10	PF13374.7	1.1e-29
Calonectria multiphialidica	OG0000003	CBS112678_007624-T1	O	2.9e-129	CHAT	PF12770.8	1.2e-30
Calonectria multiphialidica	OG0000003	CBS112678_007644-T1	O	1.5e-148	TPR_10	PF13374.7	1.2e-09
Calonectria multiphialidica	OG0000003	CBS112678_007963-T1	O	2.6e-151	TPR_10	PF13374.7	5.1e-11
Calonectria multiphialidica	OG0000003	CBS112678_008433-T1	O	6.4e-168	TPR_2	PF07719.18	1.2e-06
Calonectria multiphialidica	OG0000003	CBS112678_009041-T1	O	4.2e-145	TPR_10	PF13374.7	1.6e-18
Calonectria multiphialidica	OG0000003	CBS112678_009719-T1	O	3e-147	TPR_2	PF07719.18	1.6e-06
Calonectria multiphialidica	OG0000003	CBS112678_009965-T1	O	1.4e-139	TPR_7	PF13176.7	1.4e-07
Calonectria multiphialidica	OG0000003	CBS112678_010046-T1	O	8.6e-131	CHAT	PF12770.8	1.5e-28
Calonectria multiphialidica	OG0000003	CBS112678_010156-T1	O	1.7e-159	TPR_MalT	PF17874.2	1.6e-06
Calonectria multiphialidica	OG0000003	CBS112678_010241-T1	O	5.7e-129	CHAT	PF12770.8	1.2e-31
Calonectria multiphialidica	OG0000003	CBS112678_010242-T1	O	5.6e-119	CHAT	PF12770.8	2.6e-31
Calonectria multiphialidica	OG0000003	CBS112678_010244-T1	O	1.1e-147	CHAT	PF12770.8	5.4e-30
Calonectria multiphialidica	OG0000003	CBS112678_010322-T1	O	1.8e-145	CHAT	PF12770.8	1.1e-35
Calonectria multiphialidica	OG0000003	CBS112678_010334-T1	O	7.7e-138	CHAT	PF12770.8	2.4e-28
Calonectria multiphialidica	OG0000003	CBS112678_010357-T1	O	2.9e-153	CHAT	PF12770.8	3.3e-29
Calonectria multiphialidica	OG0000003	CBS112678_010376-T1	O	2.7e-151	TPR_10	PF13374.7	2.6e-18
Calonectria multiphialidica	OG0000003	CBS112678_010401-T1	O	1.4e-69	CHAT	PF12770.8	1.4e-22
Calonectria multiphialidica	OG0000003	CBS112678_010545-T1	O	6.5e-133	CHAT	PF12770.8	1.1e-23
Calonectria multiphialidica	OG0000003	CBS112678_010979-T1	O	1.4e-138	CHAT	PF12770.8	2.1e-33
Calonectria multiphialidica	OG0000003	CBS112678_011496-T1	O	7.2e-154	CHAT	PF12770.8	3.7e-35
Calonectria multiphialidica	OG0000003	CBS112678_012272-T1	O	1.1e-177	CHAT	PF12770.8	1.4e-32
Calonectria multiphialidica	OG0000003	CBS112678_012351-T1	O	5.5e-74	TPR_14	PF13428.7	1.1e-08
Calonectria multiphialidica	OG0000003	CBS112678_013434-T1	O	6.9e-130	CHAT	PF12770.8	2.5e-30
Calonectria multiphialidica	OG0000003	CBS112678_013917-T1	O	1.7e-149	TPR_10	PF13374.7	1e-17
Calonectria multiphialidica	OG0000003	CBS112678_014076-T1	O	2.7e-184	CHAT	PF12770.8	1.9e-31
Calonectria multiphialidica	OG0000003	CBS112678_014431-T1	O	3.2e-156	TPR_11	PF13414.7	1.2e-09
Calonectria multiphialidica	OG0000003	CBS112678_014571-T1	O	2.1e-161	CHAT	PF12770.8	1.1e-28
Calonectria multiphialidica	OG0000003	CBS112678_014845-T1	O	2.2e-147	TPR_12	PF13424.7	1e-08
Calonectria multiphialidica	OG0000003	CBS112678_015491-T1	O	2e-183	TPR_10	PF13374.7	2.1e-12
Calonectria multiphialidica	OG0000003	CBS112678_016125-T1	O	8.7e-143	CHAT	PF12770.8	5.9e-29
Calonectria multiphialidica	OG0000003	CBS112678_017239-T1	O	5.4e-85	TPR_MalT	PF17874.2	2.5e-07
Calonectria multiphialidica	OG0000003	CBS112678_017962-T1	O	7.1e-153	CHAT	PF12770.8	4.9e-37
Calonectria multiphialidica	OG0000003	CBS112678_017966-T1	O	3.6e-137	TPR_10	PF13374.7	1.2e-21
Calonectria multiphialidica	OG0000003	CBS112678_018108-T1	O	1.9e-94	CHAT	PF12770.8	3.4e-12
Calonectria multiphialidica	OG0000003	CBS112678_018119-T1	O	1.9e-164	CHAT	PF12770.8	3.3e-34
Calonectria multiphialidica	OG0000003	CBS112678_018159-T1	O	4.1e-56	TPR_8	PF13181.7	1.2e-09
Calonectria multiphialidica	OG0000003	CBS112678_018684-T1	O	8.1e-53	CHAT	PF12770.8	1.3e-19
Calonectria multiphialidica	OG0000003	CBS112678_019114-T1	O	3.2e-128	TPR_10	PF13374.7	4.4e-15
Calonectria multiphialidica	OG0000003	CBS112678_019182-T1	O	5e-150	TPR_12	PF13424.7	1.3e-10
Calonectria multiphialidica	OG0000003	CBS112678_019302-T1	O	6.3e-254	CHAT	PF12770.8	2e-30
Calonectria multiphialidica	OG0000003	CBS112678_019524-T1	O	2.4e-130	CHAT	PF12770.8	1.7e-28
Calonectria multiphialidica	OG0000003	CBS112678_019778-T1	O	2e-135	CHAT	PF12770.8	1e-30
Calonectria leucothoes	OG0000003	CBS109166_000207-T1	O	4.3e-127	CHAT	PF12770.8	2.9e-34
Calonectria leucothoes	OG0000003	CBS109166_000239-T1	O	4e-14	CHAT	PF12770.8	7.5e-06
Calonectria leucothoes	OG0000003	CBS109166_000285-T1	O	2.6e-144	TPR_2	PF07719.18	1.4e-06
Calonectria leucothoes	OG0000003	CBS109166_000399-T1	O	4e-149	CHAT	PF12770.8	4.1e-29
Calonectria leucothoes	OG0000003	CBS109166_000530-T1	O	4.4e-137	CHAT	PF12770.8	5.6e-33
Calonectria leucothoes	OG0000003	CBS109166_001483-T1	O	8.1e-142	TPR_2	PF07719.18	1.4e-10
Calonectria leucothoes	OG0000003	CBS109166_001575-T1	O	1.3e-134	CHAT	PF12770.8	3.2e-33
Calonectria leucothoes	OG0000003	CBS109166_002230-T1	O	3.4e-32	TPR_10	PF13374.7	7.3e-11
Calonectria leucothoes	OG0000003	CBS109166_003824-T1	O	1.7e-141	CHAT	PF12770.8	2.2e-28
Calonectria leucothoes	OG0000003	CBS109166_006345-T1	O	2.4e-141	CHAT	PF12770.8	2.9e-28
Calonectria leucothoes	OG0000003	CBS109166_006389-T1	O	1.2e-133	TPR_10	PF13374.7	1.2e-13
Calonectria leucothoes	OG0000003	CBS109166_007204-T1	O	5.9e-63	CHAT	PF12770.8	6.5e-24
Calonectria leucothoes	OG0000003	CBS109166_007275-T1	O	5.9e-129	CHAT	PF12770.8	4.1e-32
Calonectria leucothoes	OG0000003	CBS109166_007292-T1	O	3.6e-109	CHAT	PF12770.8	1.5e-31
Calonectria leucothoes	OG0000003	CBS109166_008886-T1	O	1.6e-132	TPR_10	PF13374.7	1.9e-13
Calonectria leucothoes	OG0000003	CBS109166_009350-T1	O	2.2e-86	TPR_10	PF13374.7	1.1e-12
Calonectria leucothoes	OG0000003	CBS109166_010781-T1	O	3.7e-58	CHAT	PF12770.8	2.1e-18
Calonectria leucothoes	OG0000003	CBS109166_011318-T1	O	1.5e-95	CHAT	PF12770.8	7.3e-29
Calonectria leucothoes	OG0000003	CBS109166_011653-T1	O	4.7e-83	TPR_12	PF13424.7	2.2e-08
Calonectria leucothoes	OG0000003	CBS109166_013155-T1	O	7.3e-137	TPR_8	PF13181.7	2.1e-07
Calonectria leucothoes	OG0000003	CBS109166_014488-T1	O	4.1e-118	TPR_10	PF13374.7	2.7e-07
Calonectria leucothoes	OG0000003	CBS109166_014719-T1	O	9.7e-117	CHAT	PF12770.8	1.9e-31
Calonectria leucothoes	OG0000003	CBS109166_014789-T1	O	8e-136	TPR_10	PF13374.7	2.9e-29
Calonectria leucothoes	OG0000003	CBS109166_016239-T1	O	3.1e-115	CHAT	PF12770.8	3.7e-24
Calonectria leucothoes	OG0000003	CBS109166_016484-T1	O	3.2e-44	TPR_2	PF07719.18	1.5e-08
Calonectria leucothoes	OG0000003	CBS109166_017749-T1	O	2.5e-187	TPR_10	PF13374.7	1.4e-13
Calonectria pseudonaviculata	OG0000003	13-27_000679-T1	O	8.5e-149	CHAT	PF12770.8	3.4e-32
Calonectria pseudonaviculata	OG0000003	13-27_001555-T1	O	1.1e-141	TPR_10	PF13374.7	1.3e-06
Calonectria pseudonaviculata	OG0000003	13-27_002007-T1	O	5.5e-124	CHAT	PF12770.8	3.5e-36
Calonectria pseudonaviculata	OG0000003	13-27_002336-T1	O	4.5e-158	TPR_8	PF13181.7	1.9e-09
Calonectria pseudonaviculata	OG0000003	13-27_002817-T1	O	4e-130	CHAT	PF12770.8	2.7e-32
Calonectria pseudonaviculata	OG0000003	13-27_003445-T1	O	1.1e-111	CHAT	PF12770.8	1e-24
Calonectria pseudonaviculata	OG0000003	13-27_003845-T1	O	2.9e-151	TPR_12	PF13424.7	1.3e-10
Calonectria pseudonaviculata	OG0000003	13-27_005410-T1	O	4.1e-281	CHAT	PF12770.8	3.2e-35
Calonectria pseudonaviculata	OG0000003	13-27_006766-T1	O	4.1e-147	TPR_10	PF13374.7	1.1e-20
Calonectria pseudonaviculata	OG0000003	13-27_006975-T1	O	5.7e-167	CHAT	PF12770.8	7.8e-29
Calonectria pseudonaviculata	OG0000003	13-27_007085-T1	O	4.7e-137	CHAT	PF12770.8	1e-36
Calonectria pseudonaviculata	OG0000003	13-27_007141-T1	O	1.4e-125	TPR_10	PF13374.7	3.6e-08
Calonectria pseudonaviculata	OG0000003	13-27_007626-T1	O	4.6e-157	CHAT	PF12770.8	1.9e-28
Calonectria pseudonaviculata	OG0000003	13-27_007797-T1	O	1.4e-140	TPR_10	PF13374.7	1.2e-13
Calonectria pseudonaviculata	OG0000003	13-27_007974-T1	O	2.2e-86	TPR_10	PF13374.7	6.5e-43
Calonectria pseudonaviculata	OG0000003	13-27_009817-T1	O	3.9e-136	CHAT	PF12770.8	1.3e-25
Calonectria pseudonaviculata	OG0000003	13-27_009895-T1	O	2.2e-154	TPR_10	PF13374.7	4.5e-20
Calonectria pseudonaviculata	OG0000003	13-27_009898-T1	O	7.5e-125	TPR_12	PF13424.7	1.6e-07
Calonectria pseudonaviculata	OG0000003	13-27_010198-T1	O	1.5e-155	TPR_12	PF13424.7	1.3e-13
Calonectria pseudonaviculata	OG0000003	13-27_010515-T1	O	7.9e-139	CHAT	PF12770.8	3.1e-30
Calonectria pseudonaviculata	OG0000003	13-27_010827-T1	O	6.9e-136	TPR_12	PF13424.7	1.8e-07
Calonectria pseudonaviculata	OG0000003	13-27_012010-T1	O	8.9e-108	CHAT	PF12770.8	5.1e-12
Calonectria pseudonaviculata	OG0000003	13-27_012859-T1	O	1.8e-146	TPR_2	PF07719.18	1.2e-07
Calonectria pseudonaviculata	OG0000003	13-27_012867-T1	O	2.1e-140	TPR_11	PF13414.7	1.9e-10
Calonectria pseudonaviculata	OG0000003	13-27_013545-T1	O	1.3e-149	TPR_12	PF13424.7	2.3e-06
Calonectria pseudonaviculata	OG0000003	13-27_013588-T1	O	2.5e-162	CHAT	PF12770.8	1.6e-27
Calonectria pseudonaviculata	OG0000003	13-27_013810-T1	O	1.1e-120	CHAT	PF12770.8	2.1e-20
Calonectria pseudonaviculata	OG0000003	13-27_013937-T1	O	2.4e-119	CHAT	PF12770.8	2.5e-30
Fusarium oxysporum 4287	OG0000003	XP_018238334.1	O	2.5e-286	CHAT	PF12770.8	1.3e-35
Fusarium oxysporum 4287	OG0000003	XP_018239442.1	O	1.8e-291	TPR_10	PF13374.7	1.1e-12
Fusarium oxysporum 4287	OG0000003	XP_018239859.1	O	6.6e-53	CHAT	PF12770.8	7.5e-15
Fusarium oxysporum 4287	OG0000003	XP_018241273.1	O	0	CHAT	PF12770.8	2.5e-34
Fusarium oxysporum 4287	OG0000003	XP_018244194.1	O	2.4e-82	CHAT	PF12770.8	2.6e-21
Fusarium oxysporum 4287	OG0000003	XP_018245942.1	O	7.8e-241	TPR_10	PF13374.7	2.3e-28
Fusarium oxysporum 4287	OG0000003	XP_018247340.1	O	6.5e-78	TPR_12	PF13424.7	1.9e-07
Fusarium oxysporum 4287	OG0000003	XP_018247341.1	O	3.5e-193	CHAT	PF12770.8	1.5e-29
Fusarium oxysporum 4287	OG0000003	XP_018247576.1	O	0	CHAT	PF12770.8	1.1e-34
Fusarium oxysporum 4287	OG0000003	XP_018250241.1	O	5.6e-165	TPR_12	PF13424.7	1.2e-11
Fusarium oxysporum 4287	OG0000003	XP_018250668.1	O	2.4e-300	CHAT	PF12770.8	1.9e-36
Fusarium oxysporum 4287	OG0000003	XP_018255184.1	O	1.4e-107	CHAT	PF12770.8	2.2e-14
Fusarium oxysporum 4287	OG0000003	XP_018255333.1	O	0	TPR_10	PF13374.7	1.4e-11
Fusarium oxysporum 4287	OG0000003	XP_018255853.1	O	0	CHAT	PF12770.8	3.4e-37
Fusarium oxysporum 4287	OG0000003	XP_018256366.1	O	0	CHAT	PF12770.8	3.4e-37
Neonectria ditissima	OG0000003	Nd324_000874-T1	O	1.6e-133	TPR_10	PF13374.7	1.1e-33
Neonectria ditissima	OG0000003	Nd324_008512-T1	O	4.4e-78	CHAT	PF12770.8	1.6e-20
Neonectria ditissima	OG0000003	Nd324_011407-T1	O	2.9e-286	CHAT	PF12770.8	4.4e-34
Calonectria naviculata	OG0000003	CBS101121_000738-T1	O	2.7e-155	CHAT	PF12770.8	1.4e-28
Calonectria naviculata	OG0000003	CBS101121_001191-T1	O	2e-113	TPR_12	PF13424.7	1.2e-11
Calonectria naviculata	OG0000003	CBS101121_002988-T1	O	4e-35	TPR_10	PF13374.7	2.4e-21
Calonectria naviculata	OG0000003	CBS101121_004369-T1	O	2.9e-138	TPR_14	PF13428.7	1.3e-07
Calonectria naviculata	OG0000003	CBS101121_005429-T1	O	2.7e-152	TPR_10	PF13374.7	9.5e-22
Calonectria naviculata	OG0000003	CBS101121_005524-T1	O	2e-112	NAD_binding_4	PF07993.13	1.9e-13
Calonectria naviculata	OG0000003	CBS101121_006031-T1	O	5.6e-62	TPR_10	PF13374.7	2.5e-12
Calonectria naviculata	OG0000003	CBS101121_006323-T1	O	1.3e-143	CHAT	PF12770.8	2.3e-23
Calonectria naviculata	OG0000003	CBS101121_006773-T1	O	4.7e-90	TPR_12	PF13424.7	1.5e-10
Calonectria naviculata	OG0000003	CBS101121_006933-T1	O	9.4e-66	CHAT	PF12770.8	1.6e-24
Calonectria naviculata	OG0000003	CBS101121_006934-T1	O	1.2e-60	TPR_8	PF13181.7	2.1e-06
Calonectria naviculata	OG0000003	CBS101121_008660-T1	O	6.3e-144	CHAT	PF12770.8	1.7e-28
Calonectria naviculata	OG0000003	CBS101121_008804-T1	O	5e-184	CHAT	PF12770.8	3.1e-36
Calonectria naviculata	OG0000003	CBS101121_008924-T1	O	2.4e-122	CHAT	PF12770.8	7.6e-39
Calonectria naviculata	OG0000003	CBS101121_008959-T1	O	3.7e-109	TPR_10	PF13374.7	1.4e-55
Calonectria naviculata	OG0000003	CBS101121_008978-T1	O	1e-142	TPR_10	PF13374.7	1.2e-11
Calonectria naviculata	OG0000003	CBS101121_009345-T1	O	3.3e-149	TPR_8	PF13181.7	1.6e-13
Calonectria naviculata	OG0000003	CBS101121_010480-T1	O	1e-141	TPR_10	PF13374.7	1.9e-16
Calonectria naviculata	OG0000003	CBS101121_010881-T1	O	7.8e-172	TPR_12	PF13424.7	1.4e-08
Calonectria naviculata	OG0000003	CBS101121_010928-T1	O	3.6e-38	TPR_10	PF13374.7	1.1e-14
Calonectria naviculata	OG0000003	CBS101121_012328-T1	O	1.5e-138	CHAT	PF12770.8	1.4e-31
Calonectria naviculata	OG0000003	CBS101121_012334-T1	O	8.7e-191	CHAT	PF12770.8	1.1e-32
Calonectria naviculata	OG0000003	CBS101121_012503-T1	O	3.9e-148	TPR_10	PF13374.7	2.3e-13
Calonectria naviculata	OG0000003	CBS101121_013453-T1	O	6.6e-149	TPR_12	PF13424.7	1.1e-11
Calonectria naviculata	OG0000003	CBS101121_013720-T1	O	3.6e-149	CHAT	PF12770.8	8.9e-36
Calonectria naviculata	OG0000003	CBS101121_013743-T1	O	4.3e-144	CHAT	PF12770.8	1.6e-33
Calonectria naviculata	OG0000003	CBS101121_014151-T1	O	3.2e-143	TPR_10	PF13374.7	3.5e-07
Calonectria naviculata	OG0000003	CBS101121_014668-T1	O	3.5e-147	TPR_14	PF13428.7	1.7e-08
Calonectria naviculata	OG0000003	CBS101121_015455-T1	O	3.8e-152	TPR_10	PF13374.7	2.4e-19
Calonectria naviculata	OG0000003	CBS101121_015634-T1	O	8.1e-158	TPR_MalT	PF17874.2	2.2e-06
Calonectria naviculata	OG0000003	CBS101121_015759-T1	O	2.6e-46	TPR_10	PF13374.7	1.8e-15
Calonectria naviculata	OG0000003	CBS101121_016145-T1	O	3.4e-157	TPR_10	PF13374.7	2.2e-18
Calonectria naviculata	OG0000003	CBS101121_016669-T1	O	2e-39	TPR_10	PF13374.7	3.7e-13
Calonectria naviculata	OG0000003	CBS101121_017162-T1	O	5.2e-155	TPR_12	PF13424.7	1.4e-06
Calonectria naviculata	OG0000003	CBS101121_017180-T1	O	1.2e-149	TPR_12	PF13424.7	1.1e-09
Calonectria naviculata	OG0000003	CBS101121_017204-T1	O	5.2e-108	CHAT	PF12770.8	4.8e-24
Calonectria naviculata	OG0000003	CBS101121_017906-T1	O	1.1e-41	TPR_10	PF13374.7	2.3e-15
Calonectria naviculata	OG0000003	CBS101121_018811-T1	O	7.4e-106	CHAT	PF12770.8	3.4e-22
Calonectria naviculata	OG0000003	CBS101121_018909-T1	O	6.4e-55	TPR_10	PF13374.7	1.3e-19
Calonectria naviculata	OG0000003	CBS101121_019003-T1	O	3.6e-154	TPR_10	PF13374.7	1.4e-18
Calonectria naviculata	OG0000003	CBS101121_019473-T1	O	5.3e-128	TPR_10	PF13374.7	2.2e-20
Calonectria naviculata	OG0000003	CBS101121_019586-T1	O	4.3e-96	CHAT	PF12770.8	3.5e-29
Calonectria naviculata	OG0000003	CBS101121_019587-T1	O	7.9e-22	TPR_10	PF13374.7	1.9e-12
Calonectria naviculata	OG0000003	CBS101121_020089-T1	O	1.1e-90	RPN6_N	PF18055.2	3.6e-06
Calonectria naviculata	OG0000003	CBS101121_020655-T1	O	5.8e-44	TPR_2	PF07719.18	1.9e-09
Calonectria naviculata	OG0000003	CBS101121_020692-T1	O	2.8e-136	CHAT	PF12770.8	1.3e-30
Calonectria naviculata	OG0000003	CBS101121_021088-T1	O	3.1e-111	TPR_10	PF13374.7	2.9e-11
Calonectria naviculata	OG0000003	CBS101121_022112-T1	O	3.9e-61	TPR_10	PF13374.7	3.1e-37
Calonectria naviculata	OG0000003	CBS101121_023324-T1	O	8.5e-81	CHAT	PF12770.8	4.5e-14
Calonectria naviculata	OG0000003	CBS101121_023592-T1	O	2.5e-150	TPR_14	PF13428.7	1.1e-07
Calonectria naviculata	OG0000003	CBS101121_023968-T1	O	3.2e-156	CHAT	PF12770.8	4.1e-32
Calonectria pseudoreteaudii	OG0000003	YA51_006790-T1	O	1.4e-98	CHAT	PF12770.8	5.5e-31
Calonectria pseudoreteaudii	OG0000003	YA51_011898-T1	O	1.8e-106	TPR_10	PF13374.7	1.7e-12
Calonectria pseudoreteaudii	OG0000003	YA51_014297-T1	O	2.5e-82	TPR_12	PF13424.7	1.3e-08
Neonectria hederae	OG0000004	CBS714-97_000637-T1	Q	0	RsgA_GTPase	PF03193.17	1.4e-06
Neonectria hederae	OG0000004	CBS714-97_000719-T1	Q	0	AAA_25	PF13481.7	1.1e-07
Neonectria hederae	OG0000004	CBS714-97_000736-T1	Q	0	ABC2_membrane	PF01061.25	1.4e-91
Neonectria hederae	OG0000004	CBS714-97_006182-T1	Q	0	ABC2_membrane	PF01061.25	3.7e-75
Neonectria hederae	OG0000004	CBS714-97_007237-T1	Q	0	PDR_CDR	PF06422.13	1.2e-31
Fusarium oxysporum Fo47	OG0000004	EWZ27873.1	Q	0	AAA_16	PF13191.7	1.9e-06
Fusarium oxysporum Fo47	OG0000004	EWZ28201.1	Q	2.3e-283	ABC2_membrane_7	PF19055.1	1.4e-06
Fusarium oxysporum Fo47	OG0000004	EWZ28482.1	Q	0	ABC2_membrane	PF01061.25	1.2e-72
Fusarium oxysporum Fo47	OG0000004	EWZ28724.1	Q	0	AAA_16	PF13191.7	1.3e-06
Fusarium oxysporum Fo47	OG0000004	EWZ28932.1	Q	0	PDR_CDR	PF06422.13	1.2e-34
Fusarium oxysporum Fo47	OG0000004	EWZ29546.1	Q	0	ABC_trans_N	PF14510.7	1e-18
Fusarium oxysporum Fo47	OG0000004	EWZ29713.1	Q	0	ABC2_membrane_3	PF12698.8	1.5e-08
Fusarium oxysporum Fo47	OG0000004	EWZ30127.1	Q	0	ABC2_membrane	PF01061.25	1.1e-91
Fusarium oxysporum Fo47	OG0000004	EWZ30932.1	Q	0	PDR_CDR	PF06422.13	1.3e-34
Fusarium oxysporum Fo47	OG0000004	EWZ33831.1	Q	0	ABC_tran	PF00005.28	1.1e-34
Fusarium oxysporum Fo47	OG0000004	EWZ36395.1	Q	0	ABC_trans_N	PF14510.7	1.4e-09
Fusarium oxysporum Fo47	OG0000004	EWZ38612.1	Q	0	ABC_trans_N	PF14510.7	1.8e-17
Fusarium oxysporum Fo47	OG0000004	EWZ38613.1	Q	0	ABC_trans_N	PF14510.7	1.8e-17
Fusarium oxysporum Fo47	OG0000004	EWZ38614.1	Q	0	ABC2_membrane_7	PF19055.1	1.6e-12
Fusarium oxysporum Fo47	OG0000004	EWZ38864.1	Q	0	AAA_16	PF13191.7	1.1e-06
Fusarium oxysporum Fo47	OG0000004	EWZ38865.1	Q	0	ABC2_membrane	PF01061.25	2.1e-46
Fusarium oxysporum Fo47	OG0000004	EWZ40441.1	Q	0	ABC_trans_N	PF14510.7	1.3e-16
Fusarium oxysporum Fo47	OG0000004	EWZ40897.1	Q	0	ABC2_membrane_3	PF12698.8	1.1e-06
Fusarium oxysporum Fo47	OG0000004	EWZ42936.1	Q	0	RsgA_GTPase	PF03193.17	1.2e-06
Fusarium oxysporum Fo47	OG0000004	EWZ46288.1	Q	0	ABC2_membrane_7	PF19055.1	1.2e-10
Calonectria multiphialidica	OG0000005	CBS112678_000516-T1	E	8e-202	Aldedh	PF00171.23	1.7e-149
Calonectria multiphialidica	OG0000005	CBS112678_001429-T1	E	2e-208	LuxC	PF05893.15	4.3e-07
Calonectria multiphialidica	OG0000005	CBS112678_002042-T1	E	3.7e-226	Aldedh	PF00171.23	5.7e-179
Calonectria multiphialidica	OG0000005	CBS112678_002963-T1	E	2.7e-237	Aldedh	PF00171.23	2.1e-186
Calonectria multiphialidica	OG0000005	CBS112678_004277-T1	E	7.7e-224	Aldedh	PF00171.23	4.8e-179
Calonectria multiphialidica	OG0000005	CBS112678_005338-T1	E	2.6e-207	Aldedh	PF00171.23	3e-141
Calonectria multiphialidica	OG0000005	CBS112678_005350-T1	E	3.9e-205	Aldedh	PF00171.23	1.7e-180
Calonectria multiphialidica	OG0000005	CBS112678_006001-T1	E	2.5e-150	Aldedh	PF00171.23	8.6e-148
Calonectria multiphialidica	OG0000005	CBS112678_006037-T1	E	5e-186	Aldedh	PF00171.23	7.1e-181
Calonectria multiphialidica	OG0000005	CBS112678_007772-T1	E	1.5e-213	Aldedh	PF00171.23	1e-128
Calonectria multiphialidica	OG0000005	CBS112678_007953-T1	E	8.3e-151	Aldedh	PF00171.23	2.2e-150
Calonectria multiphialidica	OG0000005	CBS112678_010277-T1	E	5.1e-169	Aldedh	PF00171.23	2.9e-156
Calonectria multiphialidica	OG0000005	CBS112678_011081-T1	E	7e-137	Aldedh	PF00171.23	1.8e-156
Calonectria multiphialidica	OG0000005	CBS112678_011520-T1	E	2.4e-109	Aldedh	PF00171.23	1e-121
Calonectria multiphialidica	OG0000005	CBS112678_011564-T1	E	6.4e-127	Aldedh	PF00171.23	5.8e-158
Calonectria multiphialidica	OG0000005	CBS112678_011941-T1	E	1.5e-160	Aldedh	PF00171.23	3.3e-156
Calonectria multiphialidica	OG0000005	CBS112678_011948-T1	E	2.6e-147	Aldedh	PF00171.23	1.3e-159
Calonectria multiphialidica	OG0000005	CBS112678_012355-T1	E	1.5e-216	Aldedh	PF00171.23	8.2e-168
Calonectria multiphialidica	OG0000005	CBS112678_012670-T1	E	7.5e-224	Aldedh	PF00171.23	7.6e-153
Calonectria multiphialidica	OG0000005	CBS112678_012735-T1	E	1.9e-147	Aldedh	PF00171.23	4e-141
Calonectria multiphialidica	OG0000005	CBS112678_013594-T1	E	3.1e-228	Aldedh	PF00171.23	2e-157
Calonectria multiphialidica	OG0000005	CBS112678_014124-T1	E	4.2e-125	Aldedh	PF00171.23	9e-138
Calonectria multiphialidica	OG0000005	CBS112678_014195-T1	E	2.2e-186	Aldedh	PF00171.23	3.2e-181
Calonectria multiphialidica	OG0000005	CBS112678_015374-T1	E	1.2e-179	Aldedh	PF00171.23	2.1e-158
Calonectria multiphialidica	OG0000005	CBS112678_015402-T1	E	3e-215	Aldedh	PF00171.23	1e-179
Calonectria multiphialidica	OG0000005	CBS112678_015413-T1	E	4.5e-248	Aldedh	PF00171.23	9e-184
Calonectria multiphialidica	OG0000005	CBS112678_018738-T1	E	1.1e-17	Aldedh	PF00171.23	1.4e-16
Calonectria multiphialidica	OG0000005	CBS112678_019026-T1	E	2.8e-202	Aldedh	PF00171.23	2.3e-164
Calonectria multiphialidica	OG0000005	CBS112678_019352-T1	E	9e-135	Aldedh	PF00171.23	3.3e-120
Stachybotrys chlorohalonata	OG0000005	KFA69998.1	E	1e-189	Aldedh	PF00171.23	8.3e-154
Ilyonectria destructans	OG0000005	C1_001844-T1	E	1e-128	Aldedh	PF00171.23	1.2e-77
Ilyonectria destructans	OG0000005	C1_009417-T1	E	1.3e-42	Aldedh	PF00171.23	1.1e-19
Ilyonectria destructans	OG0000005	C1_013627-T1	E	2.4e-170	Aldedh	PF00171.23	4.6e-112
Fusarium oxysporum Fo47	OG0000005	EWZ28395.1	E	1.1e-172	Aldedh	PF00171.23	4.8e-175
Fusarium oxysporum Fo47	OG0000005	EWZ28834.1	E	1.8e-80	Aldedh	PF00171.23	6.8e-86
Fusarium oxysporum Fo47	OG0000005	EWZ34248.1	E	6.5e-287	Aldedh	PF00171.23	3e-156
Fusarium oxysporum Fo47	OG0000005	EWZ43352.1	E	7.3e-157	Aldedh	PF00171.23	1.6e-98
Fusarium oxysporum Fo47	OG0000005	EWZ46697.1	E	1.4e-286	Aldedh	PF00171.23	2e-182
Fusarium oxysporum Fo47	OG0000005	EWZ48887.1	E	1.2e-269	DUF1487	PF07368.12	4.9e-06
Dactylonectria macrodydima	OG0000005	JAC15-250_000445-T1	E	3.2e-220	Aldedh	PF00171.23	4.1e-174
Dactylonectria macrodydima	OG0000005	JAC15-250_000632-T1	E	5.1e-201	Aldedh	PF00171.23	9.9e-124
Dactylonectria macrodydima	OG0000005	JAC15-250_000866-T1	E	1.5e-190	Aldedh	PF00171.23	8.4e-176
Dactylonectria macrodydima	OG0000005	JAC15-250_000873-T1	E	5.9e-166	Aldedh	PF00171.23	3.2e-126
Dactylonectria macrodydima	OG0000005	JAC15-250_000888-T1	E	2.6e-197	Aldedh	PF00171.23	1e-146
Dactylonectria macrodydima	OG0000005	JAC15-250_003162-T1	E	7.4e-135	Aldedh	PF00171.23	2.1e-122
Dactylonectria macrodydima	OG0000005	JAC15-250_003277-T1	E	1.7e-175	Aldedh	PF00171.23	1.3e-151
Dactylonectria macrodydima	OG0000005	JAC15-250_005569-T1	E	2.3e-155	Aldedh	PF00171.23	5.8e-124
Dactylonectria macrodydima	OG0000005	JAC15-250_007110-T1	E	1.2e-235	Aldedh	PF00171.23	3.7e-186
Dactylonectria macrodydima	OG0000005	JAC15-250_007375-T1	E	1.6e-134	Aldedh	PF00171.23	1.1e-148
Dactylonectria macrodydima	OG0000005	JAC15-250_008595-T1	E	6.5e-239	Aldedh	PF00171.23	5.8e-184
Dactylonectria macrodydima	OG0000005	JAC15-250_012321-T1	E	3.3e-95	Aldedh	PF00171.23	7.5e-81
Dactylonectria macrodydima	OG0000005	JAC15-250_013701-T1	E	1.7e-215	Aldedh	PF00171.23	5e-147
Fusarium fujikuroi	OG0000005	XP_023434369.1	E	4.9e-287	Aldedh	PF00171.23	9.8e-182
Fusarium solani	OG0000006	XP_003039483.1	S	2.2e-206	Methyltransf_25	PF13649.7	1.9e-14
Fusarium solani	OG0000006	XP_003039604.1	S	4.5e-210	Methyltransf_31	PF13847.7	1.6e-07
Fusarium solani	OG0000006	XP_003040761.1	S	1.9e-194	Methyltransf_23	PF13489.7	1e-16
Fusarium solani	OG0000006	XP_003041386.1	S	2.6e-199	Methyltransf_11	PF08241.13	3.1e-07
Fusarium solani	OG0000006	XP_003041526.1	S	1.7e-182	Methyltransf_12	PF08242.13	1.2e-06
Fusarium solani	OG0000006	XP_003041798.1	S	5.1e-206	Methyltransf_23	PF13489.7	1.1e-17
Fusarium solani	OG0000006	XP_003041818.1	S	2.7e-207	Methyltransf_12	PF08242.13	1.6e-08
Fusarium solani	OG0000006	XP_003041848.1	S	3.9e-182	Methyltransf_23	PF13489.7	1.2e-17
Fusarium solani	OG0000006	XP_003041965.1	S	1.2e-188	Methyltransf_11	PF08241.13	3.1e-11
Fusarium solani	OG0000006	XP_003043235.1	S	1.2e-207	Methyltransf_11	PF08241.13	1.7e-10
Fusarium solani	OG0000006	XP_003043430.1	S	1.5e-205	Methyltransf_23	PF13489.7	6e-07
Fusarium solani	OG0000006	XP_003044356.1	S	1.1e-194	Methyltransf_25	PF13649.7	1.8e-13
Fusarium solani	OG0000006	XP_003044386.1	S	1.3e-229	Methyltransf_23	PF13489.7	4.5e-12
Fusarium solani	OG0000006	XP_003044406.1	S	1.4e-211	Methyltransf_12	PF08242.13	1.2e-06
Fusarium solani	OG0000006	XP_003044466.1	S	6.5e-192	Methyltransf_25	PF13649.7	2.8e-11
Fusarium solani	OG0000006	XP_003044473.1	S	5.5e-164	Methyltransf_23	PF13489.7	6.2e-07
Fusarium solani	OG0000006	XP_003047002.1	S	5.6e-205	Methyltransf_11	PF08241.13	1.8e-09
Fusarium solani	OG0000006	XP_003047341.1	S	6.5e-201	Methyltransf_23	PF13489.7	1.2e-23
Fusarium solani	OG0000006	XP_003048588.1	S	1.1e-206	Methyltransf_31	PF13847.7	1.1e-09
Fusarium solani	OG0000006	XP_003048600.1	S	1.4e-183	Methyltransf_25	PF13649.7	2.4e-13
Fusarium solani	OG0000006	XP_003049408.1	S	6.9e-111	Methyltransf_11	PF08241.13	2e-08
Fusarium solani	OG0000006	XP_003049805.1	S	5e-192	Methyltransf_25	PF13649.7	1.5e-12
Fusarium solani	OG0000006	XP_003052267.1	S	9.9e-210	Methyltransf_12	PF08242.13	1.2e-09
Fusarium solani	OG0000006	XP_003052390.1	S	4.8e-184	Methyltransf_11	PF08241.13	1.2e-11
Fusarium solani	OG0000006	XP_003052805.1	S	1.3e-179	Methyltransf_23	PF13489.7	2.2e-19
Fusarium solani	OG0000006	XP_003052915.1	S	1.8e-208	Methyltransf_11	PF08241.13	1.7e-13
Neonectria punicea	OG0000006	CBS119724_001135-T1	S	4.6e-131	Methyltransf_25	PF13649.7	1.5e-12
Neonectria punicea	OG0000006	CBS119724_001972-T1	S	8.7e-137	Methyltransf_12	PF08242.13	5.7e-06
Neonectria punicea	OG0000006	CBS119724_002932-T1	S	1.1e-147	Methyltransf_23	PF13489.7	1.1e-11
Neonectria punicea	OG0000006	CBS119724_003612-T1	S	9.2e-155	Methyltransf_12	PF08242.13	1.8e-08
Neonectria punicea	OG0000006	CBS119724_004653-T1	S	1.8e-113	Methyltransf_12	PF08242.13	3.7e-06
Neonectria punicea	OG0000006	CBS119724_005044-T1	S	5.6e-144	Methyltransf_31	PF13847.7	1.5e-07
Neonectria punicea	OG0000006	CBS119724_005160-T1	S	6.7e-140	Methyltransf_11	PF08241.13	1.2e-08
Neonectria punicea	OG0000006	CBS119724_008340-T1	S	1.2e-89	Methyltransf_23	PF13489.7	1.1e-13
Neonectria punicea	OG0000006	CBS119724_010363-T1	S	2.5e-141	Methyltransf_23	PF13489.7	1.5e-18
Neonectria punicea	OG0000006	CBS119724_010590-T1	S	9.9e-101	Methyltransf_23	PF13489.7	1.1e-11
Neonectria punicea	OG0000006	CBS119724_010658-T1	S	3.5e-127	Methyltransf_23	PF13489.7	1.8e-12
Neonectria punicea	OG0000006	CBS119724_011170-T1	S	1.8e-128	Methyltransf_11	PF08241.13	1.4e-11
Neonectria punicea	OG0000006	CBS119724_011190-T1	S	2.3e-122	Methyltransf_12	PF08242.13	1.5e-07
Neonectria punicea	OG0000006	CBS119724_011200-T1	S	8.7e-126	Methyltransf_23	PF13489.7	2.2e-12
Neonectria punicea	OG0000006	CBS119724_011288-T1	S	3.1e-116	Methyltransf_11	PF08241.13	1.7e-09
Neonectria punicea	OG0000006	CBS119724_011575-T1	S	1.5e-144	Methyltransf_25	PF13649.7	1.3e-13
Neonectria punicea	OG0000006	CBS119724_012518-T1	S	2.7e-146	Methyltransf_25	PF13649.7	1.6e-14
Fusarium fujikuroi	OG0000006	XP_023423709.1	S	3.8e-207	Methyltransf_31	PF13847.7	1.1e-09
Fusarium fujikuroi	OG0000006	XP_023423771.1	S	2e-197	Methyltransf_25	PF13649.7	1.9e-06
Fusarium fujikuroi	OG0000006	XP_023427204.1	S	1.2e-184	Methyltransf_11	PF08241.13	1e-09
Fusarium fujikuroi	OG0000006	XP_023427430.1	S	5.9e-199	Methyltransf_25	PF13649.7	1.4e-06
Fusarium fujikuroi	OG0000006	XP_023429961.1	S	6.7e-212	Methyltransf_23	PF13489.7	1.7e-18
Fusarium fujikuroi	OG0000006	XP_023429997.1	S	2.3e-220	Methyltransf_12	PF08242.13	1.2e-09
Fusarium fujikuroi	OG0000006	XP_023433159.1	S	2.9e-195	Methyltransf_23	PF13489.7	3.2e-12
Fusarium fujikuroi	OG0000006	XP_023433966.1	S	1.8e-203	Methyltransf_12	PF08242.13	1.6e-11
Fusarium fujikuroi	OG0000006	XP_023433991.1	S	6.1e-207	Methyltransf_25	PF13649.7	1.1e-13
Fusarium fujikuroi	OG0000006	XP_023434679.1	S	6.3e-215	Methyltransf_12	PF08242.13	1.3e-06
Fusarium fujikuroi	OG0000006	XP_023434972.1	S	6e-191	Methyltransf_12	PF08242.13	1.5e-07
Fusarium fujikuroi	OG0000006	XP_023435168.1	S	4.2e-208	Methyltransf_25	PF13649.7	1.6e-13
Fusarium fujikuroi	OG0000006	XP_023436064.1	S	1.2e-191	Ubie_methyltran	PF01209.19	1.9e-07
Fusarium fujikuroi	OG0000006	XP_023436226.1	S	1.7e-220	Methyltransf_25	PF13649.7	2.4e-08
Fusarium fujikuroi	OG0000006	XP_023437206.1	S	1e-87	Methyltransf_12	PF08242.13	1.3e-09
Fusarium fujikuroi	OG0000006	XP_023437479.1	S	7.8e-257	Methyltransf_23	PF13489.7	1.8e-17
Fusarium fujikuroi	OG0000006	XP_023438107.1	S	3.4e-197	Methyltransf_11	PF08241.13	1.4e-10
Calonectria multiphialidica	OG0000007	CBS112678_001107-T1	S	3e-71	Methyltransf_23	PF13489.7	5.4e-09
Calonectria multiphialidica	OG0000007	CBS112678_001492-T1	S	1.6e-132	Methyltransf_23	PF13489.7	1.1e-24
Calonectria multiphialidica	OG0000007	CBS112678_003785-T1	S	7.1e-133	FtsJ	PF01728.20	2.6e-06
Calonectria multiphialidica	OG0000007	CBS112678_004294-T1	S	1.4e-117	Methyltransf_23	PF13489.7	1.5e-18
Calonectria multiphialidica	OG0000007	CBS112678_004337-T1	S	1.8e-128	Methyltransf_12	PF08242.13	1.5e-07
Calonectria multiphialidica	OG0000007	CBS112678_004410-T1	S	4.5e-127	Methyltransf_23	PF13489.7	3.3e-25
Calonectria multiphialidica	OG0000007	CBS112678_005352-T1	S	1.7e-132	Methyltransf_25	PF13649.7	1.9e-12
Calonectria multiphialidica	OG0000007	CBS112678_006783-T1	S	3.5e-124	Methyltransf_12	PF08242.13	1.2e-07
Calonectria multiphialidica	OG0000007	CBS112678_007306-T1	S	4e-133	Methyltransf_23	PF13489.7	1e-19
Calonectria multiphialidica	OG0000007	CBS112678_007648-T1	S	3e-103	Methyltransf_12	PF08242.13	1.2e-07
Calonectria multiphialidica	OG0000007	CBS112678_009678-T1	S	5.8e-133	Methyltransf_25	PF13649.7	1.3e-11
Calonectria multiphialidica	OG0000007	CBS112678_009892-T1	S	5.3e-128	Methyltransf_25	PF13649.7	1.3e-13
Calonectria multiphialidica	OG0000007	CBS112678_010477-T1	S	3.2e-125	Methyltransf_23	PF13489.7	1.9e-22
Calonectria multiphialidica	OG0000007	CBS112678_012039-T1	S	4.2e-142	Methyltransf_11	PF08241.13	2.4e-07
Calonectria multiphialidica	OG0000007	CBS112678_012041-T1	S	7.6e-99	Methyltransf_31	PF13847.7	2.5e-06
Calonectria multiphialidica	OG0000007	CBS112678_012180-T1	S	2.5e-151	Methyltransf_31	PF13847.7	3.6e-12
Calonectria multiphialidica	OG0000007	CBS112678_012766-T1	S	4.6e-140	Methyltransf_11	PF08241.13	2.5e-06
Calonectria multiphialidica	OG0000007	CBS112678_012773-T1	S	3.5e-124	Methyltransf_31	PF13847.7	1.7e-11
Calonectria multiphialidica	OG0000007	CBS112678_018149-T1	S	1.1e-155	Methyltransf_31	PF13847.7	1.1e-12
Calonectria multiphialidica	OG0000007	CBS112678_019585-T1	S	1.5e-119	Methyltransf_23	PF13489.7	1.9e-15
Calonectria multiphialidica	OG0000007	CBS112678_019882-T1	S	9.5e-120	Methyltransf_12	PF08242.13	1.4e-07
Fusarium oxysporum 4287	OG0000007	XP_018238606.1	S	5.4e-181	Methyltransf_12	PF08242.13	1.6e-07
Fusarium oxysporum 4287	OG0000007	XP_018244348.1	S	5.1e-155	Methyltransf_12	PF08242.13	1.7e-06
Fusarium oxysporum 4287	OG0000007	XP_018244349.1	S	4.4e-148	Methyltransf_12	PF08242.13	1.5e-06
Fusarium oxysporum 4287	OG0000007	XP_018246151.1	S	2.8e-90	Methyltransf_25	PF13649.7	1.1e-10
Fusarium oxysporum 4287	OG0000007	XP_018247160.1	S	4.5e-210	Methyltransf_23	PF13489.7	1.9e-20
Fusarium oxysporum 4287	OG0000007	XP_018247393.1	S	2.4e-178	Methyltransf_25	PF13649.7	1.2e-09
Fusarium oxysporum 4287	OG0000007	XP_018247394.1	S	3.4e-152	Methyltransf_11	PF08241.13	1.3e-06
Fusarium oxysporum 4287	OG0000007	XP_018248541.1	S	1e-201	Methyltransf_31	PF13847.7	2.3e-07
Fusarium oxysporum 4287	OG0000007	XP_018248542.1	S	6.9e-172	Methyltransf_23	PF13489.7	1.2e-20
Fusarium oxysporum 4287	OG0000007	XP_018248543.1	S	6.9e-172	Methyltransf_23	PF13489.7	1.2e-20
Fusarium oxysporum 4287	OG0000007	XP_018248544.1	S	6.9e-172	Methyltransf_23	PF13489.7	1.2e-20
Fusarium oxysporum 4287	OG0000007	XP_018250635.1	S	7.1e-197	Methyltransf_11	PF08241.13	1.2e-07
Fusarium oxysporum 4287	OG0000007	XP_018250636.1	S	7.1e-197	Methyltransf_11	PF08241.13	1.2e-07
Fusarium oxysporum 4287	OG0000007	XP_018251379.1	S	3.2e-186	Methyltransf_23	PF13489.7	2.7e-21
Fusarium oxysporum 4287	OG0000007	XP_018252676.1	S	6e-196	Methyltransf_31	PF13847.7	1.1e-08
Fusarium oxysporum 4287	OG0000007	XP_018252800.1	S	5.3e-197	Methyltransf_31	PF13847.7	1.1e-09
Fusarium oxysporum 4287	OG0000007	XP_018254083.1	S	1.2e-196	Methyltransf_23	PF13489.7	1e-22
Fusarium oxysporum 4287	OG0000007	XP_018254159.1	S	5.1e-193	Methyltransf_11	PF08241.13	1.9e-08
Fusarium oxysporum 4287	OG0000007	XP_018254160.1	S	3.2e-197	Methyltransf_11	PF08241.13	1.8e-08
Fusarium oxysporum 4287	OG0000007	XP_018254166.1	S	3.4e-194	Methyltransf_23	PF13489.7	1.8e-21
Fusarium oxysporum 4287	OG0000007	XP_018254167.1	S	9.8e-199	Methyltransf_31	PF13847.7	2.7e-08
Fusarium oxysporum 4287	OG0000007	XP_018254168.1	S	7.6e-166	Methyltransf_11	PF08241.13	2.5e-09
Fusarium oxysporum 4287	OG0000007	XP_018254734.1	S	6e-140	Methyltransf_31	PF13847.7	1.4e-09
Fusarium oxysporum 4287	OG0000007	XP_018254741.1	S	1.8e-60	Methyltransf_23	PF13489.7	8.5e-08
Fusarium oxysporum 4287	OG0000007	XP_018255186.1	S	6e-164	Methyltransf_23	PF13489.7	1.2e-22
Fusarium oxysporum 4287	OG0000007	XP_018255187.1	S	6e-164	Methyltransf_23	PF13489.7	1.2e-22
Fusarium oxysporum 4287	OG0000007	XP_018255502.1	S	1.3e-139	Methyltransf_31	PF13847.7	1.4e-09
Fusarium oxysporum 4287	OG0000007	XP_018256216.1	S	2.9e-198	Methyltransf_11	PF08241.13	1e-07
Fusarium oxysporum 4287	OG0000007	XP_018256248.1	S	1.1e-197	Methyltransf_11	PF08241.13	1.7e-08
Fusarium oxysporum 4287	OG0000007	XP_018256249.1	S	2.6e-188	Methyltransf_11	PF08241.13	1.2e-08
Fusarium fujikuroi	OG0000007	XP_023427328.1	S	1.9e-191	Methyltransf_25	PF13649.7	1.2e-07
Fusarium fujikuroi	OG0000007	XP_023429834.1	S	7.1e-197	Methyltransf_12	PF08242.13	1.4e-06
Fusarium fujikuroi	OG0000007	XP_023431518.1	S	5.3e-214	Methyltransf_11	PF08241.13	1.9e-06
Fusarium fujikuroi	OG0000007	XP_023431568.1	S	1.8e-197	Methyltransf_23	PF13489.7	1.3e-25
Fusarium fujikuroi	OG0000007	XP_023431599.1	S	1e-203	Methyltransf_23	PF13489.7	2.5e-19
Fusarium fujikuroi	OG0000007	XP_023433724.1	S	7.2e-191	Methyltransf_31	PF13847.7	3.2e-12
Fusarium fujikuroi	OG0000007	XP_023434749.1	S	1.2e-196	Methyltransf_23	PF13489.7	2.3e-24
Fusarium fujikuroi	OG0000007	XP_023434819.1	S	1.7e-206	Methyltransf_23	PF13489.7	1.5e-23
Fusarium fujikuroi	OG0000007	XP_023434886.1	S	1.1e-177	Methyltransf_25	PF13649.7	1.5e-10
Fusarium fujikuroi	OG0000007	XP_023434890.1	S	8.1e-201	Methyltransf_12	PF08242.13	1.6e-07
Fusarium fujikuroi	OG0000007	XP_023435135.1	S	1.9e-197	Methyltransf_12	PF08242.13	1.3e-07
Fusarium fujikuroi	OG0000007	XP_023436727.1	S	1.4e-179	Methyltransf_11	PF08241.13	1.8e-06
Fusarium fujikuroi	OG0000007	XP_023436890.1	S	4.7e-156	Methyltransf_11	PF08241.13	1.7e-06
Fusarium fujikuroi	OG0000007	XP_023437796.1	S	2.4e-197	Methyltransf_23	PF13489.7	1.1e-23
Calonectria naviculata	OG0000007	CBS101121_000406-T1	S	1e-41	Methyltransf_23	PF13489.7	2.8e-06
Calonectria naviculata	OG0000007	CBS101121_003346-T1	S	1.6e-132	Methyltransf_23	PF13489.7	1.5e-23
Calonectria naviculata	OG0000007	CBS101121_003631-T1	S	2.5e-141	Methyltransf_31	PF13847.7	1.2e-11
Calonectria naviculata	OG0000007	CBS101121_003950-T1	S	6.9e-128	Methyltransf_12	PF08242.13	4.6e-07
Calonectria naviculata	OG0000007	CBS101121_004271-T1	S	8.5e-129	Methyltransf_31	PF13847.7	1.8e-08
Calonectria naviculata	OG0000007	CBS101121_004433-T1	S	1.6e-121	Methyltransf_31	PF13847.7	1.3e-09
Calonectria naviculata	OG0000007	CBS101121_004472-T1	S	8.5e-150	Methyltransf_23	PF13489.7	1.1e-23
Calonectria naviculata	OG0000007	CBS101121_007570-T1	S	1.2e-99	Methyltransf_11	PF08241.13	2.1e-07
Calonectria naviculata	OG0000007	CBS101121_007951-T1	S	1e-150	Methyltransf_12	PF08242.13	1.2e-08
Calonectria naviculata	OG0000007	CBS101121_008992-T1	S	1.7e-118	Methyltransf_23	PF13489.7	5e-24
Calonectria naviculata	OG0000007	CBS101121_009570-T1	S	1.1e-116	Methyltransf_23	PF13489.7	1.9e-18
Calonectria naviculata	OG0000007	CBS101121_013473-T1	S	6.9e-110	Methyltransf_23	PF13489.7	1.3e-18
Calonectria naviculata	OG0000007	CBS101121_013581-T1	S	8.5e-129	FtsJ	PF01728.20	1.4e-06
Calonectria naviculata	OG0000007	CBS101121_013716-T1	S	2.7e-148	Methyltransf_31	PF13847.7	2.3e-08
Calonectria naviculata	OG0000007	CBS101121_016071-T1	S	5.8e-138	Methyltransf_11	PF08241.13	2.3e-06
Calonectria naviculata	OG0000007	CBS101121_016132-T1	S	5.9e-149	Methyltransf_25	PF13649.7	1.6e-09
Calonectria naviculata	OG0000007	CBS101121_016134-T1	S	3.8e-116	Methyltransf_31	PF13847.7	1.3e-08
Calonectria naviculata	OG0000007	CBS101121_016165-T1	S	3.2e-46	Methyltransf_23	PF13489.7	1.6e-06
Calonectria naviculata	OG0000007	CBS101121_016960-T1	S	1.1e-125	Methyltransf_25	PF13649.7	1.5e-11
Calonectria naviculata	OG0000007	CBS101121_020517-T1	S	2.2e-116	Methyltransf_12	PF08242.13	1.1e-07
Calonectria naviculata	OG0000007	CBS101121_023237-T1	S	5.4e-113	Methyltransf_12	PF08242.13	1.9e-08
Calonectria multiphialidica	OG0000008	CBS112678_002032-T1	U	1.3e-213	Sugar_tr	PF00083.25	2.2e-83
Calonectria multiphialidica	OG0000008	CBS112678_009109-T1	U	6.1e-179	Sugar_tr	PF00083.25	1.3e-82
Calonectria multiphialidica	OG0000008	CBS112678_010594-T1	U	6.7e-239	Sugar_tr	PF00083.25	1.1e-94
Calonectria multiphialidica	OG0000008	CBS112678_012478-T1	U	1.7e-258	MFS_1	PF07690.17	2.4e-20
Calonectria multiphialidica	OG0000008	CBS112678_013977-T1	U	6.3e-205	Sugar_tr	PF00083.25	3.8e-93
Calonectria multiphialidica	OG0000008	CBS112678_013987-T1	U	1.1e-220	MFS_1	PF07690.17	1e-23
Calonectria multiphialidica	OG0000008	CBS112678_014156-T1	U	8.1e-232	Sugar_tr	PF00083.25	8.5e-80
Calonectria multiphialidica	OG0000008	CBS112678_015024-T1	U	7.5e-190	Sugar_tr	PF00083.25	2.4e-75
Calonectria multiphialidica	OG0000008	CBS112678_015130-T1	U	2.4e-193	Sugar_tr	PF00083.25	3.4e-67
Calonectria multiphialidica	OG0000008	CBS112678_016064-T1	U	2e-147	Sugar_tr	PF00083.25	3.5e-83
Calonectria multiphialidica	OG0000008	CBS112678_016880-T1	U	9.7e-139	MFS_1	PF07690.17	3.6e-20
Calonectria multiphialidica	OG0000008	CBS112678_017431-T1	U	6.7e-250	Sugar_tr	PF00083.25	1.4e-71
Calonectria henricotiae	OG0000008	13-131_001655-T1	U	1.3e-202	Sugar_tr	PF00083.25	2.1e-77
Calonectria henricotiae	OG0000008	13-131_001887-T1	U	3.6e-240	Sugar_tr	PF00083.25	2.4e-93
Calonectria henricotiae	OG0000008	13-131_001978-T1	U	1.2e-254	Sugar_tr	PF00083.25	4.7e-87
Calonectria henricotiae	OG0000008	13-131_003799-T1	U	5.5e-61	Sugar_tr	PF00083.25	3e-11
Calonectria henricotiae	OG0000008	13-131_013095-T1	U	6.7e-223	Sugar_tr	PF00083.25	4.4e-71
Calonectria henricotiae	OG0000008	13-131_013760-T1	U	3.2e-228	Sugar_tr	PF00083.25	1.1e-78
Calonectria henricotiae	OG0000008	13-131_013767-T1	U	2.8e-216	MFS_1	PF07690.17	1.4e-31
Fusarium oxysporum Fo47	OG0000008	EWZ31110.1	U	4.4e-291	Sugar_tr	PF00083.25	2.2e-78
Fusarium oxysporum Fo47	OG0000008	EWZ32621.1	U	2e-291	Sugar_tr	PF00083.25	1e-79
Fusarium oxysporum Fo47	OG0000008	EWZ32949.1	U	3.1e-292	MFS_1	PF07690.17	3.3e-23
Fusarium oxysporum Fo47	OG0000008	EWZ33705.1	U	1.7e-282	Sugar_tr	PF00083.25	1.8e-85
Fusarium oxysporum Fo47	OG0000008	EWZ38702.1	U	9.3e-257	MFS_1	PF07690.17	2e-26
Fusarium oxysporum Fo47	OG0000008	EWZ38788.1	U	6.4e-298	Sugar_tr	PF00083.25	1.2e-87
Fusarium oxysporum Fo47	OG0000008	EWZ38822.1	U	3e-279	MFS_1	PF07690.17	5.8e-27
Fusarium oxysporum Fo47	OG0000008	EWZ43503.1	U	7.3e-283	Sugar_tr	PF00083.25	2.2e-93
Fusarium oxysporum Fo47	OG0000008	EWZ43593.1	U	2.2e-311	MFS_1	PF07690.17	2.1e-24
Fusarium oxysporum Fo47	OG0000008	EWZ52425.1	U	6.9e-289	MFS_1	PF07690.17	1.6e-19
Fusarium oxysporum Fo47	OG0000008	EWZ52426.1	U	6.9e-228	MFS_2	PF13347.7	1.9e-06
Coccinonectria pachysandricola	OG0000008	CBS128674_000186-T1	U	4.2e-198	Sugar_tr	PF00083.25	1.5e-65
Corinectria fuckeliana	OG0000008	IMI342667_000110-T1	U	3.3e-230	MFS_1	PF07690.17	1.6e-23
Corinectria fuckeliana	OG0000008	IMI342667_006545-T1	U	2.6e-259	MFS_1	PF07690.17	2.4e-25
Stachybotrys chlorohalonata	OG0000009	KFA61115.1	S	6.1e-144	HET	PF06985.12	1.6e-28
Stachybotrys chlorohalonata	OG0000009	KFA63018.1	S	7.1e-66	HET	PF06985.12	1.3e-24
Stachybotrys chlorohalonata	OG0000009	KFA68087.1	S	6.5e-128	HET	PF06985.12	5.3e-29
Stachybotrys chlorohalonata	OG0000009	KFA69437.1	S	5.2e-90	HET	PF06985.12	8.5e-25
Stachybotrys chlorohalonata	OG0000009	KFA70247.1	S	1.7e-81	HET	PF06985.12	7.1e-28
Stachybotrys chlorohalonata	OG0000009	KFA70604.1	S	3e-141	HET	PF06985.12	6.6e-28
Neonectria hederae	OG0000009	CBS714-97_000178-T1	S	5.5e-52	HET	PF06985.12	1.3e-23
Neonectria hederae	OG0000009	CBS714-97_000878-T1	S	7.8e-163	HET	PF06985.12	4.3e-26
Neonectria hederae	OG0000009	CBS714-97_001314-T1	S	7.7e-146	HET	PF06985.12	3.6e-26
Neonectria hederae	OG0000009	CBS714-97_002385-T1	S	5e-119	HET	PF06985.12	2.1e-26
Neonectria hederae	OG0000009	CBS714-97_007240-T1	S	3.4e-119	HET	PF06985.12	1.5e-21
Neonectria hederae	OG0000009	CBS714-97_009589-T1	S	1.6e-178	HET	PF06985.12	3.1e-26
Fusarium solani	OG0000009	XP_003039714.1	S	0	HET	PF06985.12	1.6e-22
Fusarium solani	OG0000009	XP_003039896.1	S	0	HET	PF06985.12	2.2e-11
Fusarium solani	OG0000009	XP_003039900.1	S	0	HET	PF06985.12	2.3e-25
Fusarium solani	OG0000009	XP_003039963.1	S	0	HET	PF06985.12	3.2e-25
Fusarium solani	OG0000009	XP_003040696.1	S	0	HET	PF06985.12	2.2e-26
Fusarium solani	OG0000009	XP_003040896.1	S	2.2e-181	HET	PF06985.12	7.8e-20
Fusarium solani	OG0000009	XP_003041127.1	S	0	HET	PF06985.12	1.8e-25
Fusarium solani	OG0000009	XP_003041507.1	S	0	HET	PF06985.12	1.6e-23
Fusarium solani	OG0000009	XP_003041584.1	S	0	HET	PF06985.12	3.3e-20
Fusarium solani	OG0000009	XP_003041765.1	S	0	HET	PF06985.12	2e-24
Fusarium solani	OG0000009	XP_003041874.1	S	1.2e-235	HET	PF06985.12	6.1e-26
Fusarium solani	OG0000009	XP_003042725.1	S	4.7e-68	HET	PF06985.12	6.5e-25
Fusarium solani	OG0000009	XP_003042839.1	S	4.7e-63	HET	PF06985.12	1.9e-24
Fusarium solani	OG0000009	XP_003043329.1	S	7.3e-38	HET	PF06985.12	6.6e-17
Fusarium solani	OG0000009	XP_003043339.1	S	0	HET	PF06985.12	3.2e-26
Fusarium solani	OG0000009	XP_003043575.1	S	0	HET	PF06985.12	4.2e-27
Fusarium solani	OG0000009	XP_003043618.1	S	9.7e-50	HET	PF06985.12	4.4e-21
Fusarium solani	OG0000009	XP_003043731.1	S	0	HET	PF06985.12	2.2e-23
Fusarium solani	OG0000009	XP_003043866.1	S	0	HET	PF06985.12	6.1e-25
Fusarium solani	OG0000009	XP_003044357.1	S	0	HET	PF06985.12	3.3e-25
Fusarium solani	OG0000009	XP_003045084.1	S	0	HET	PF06985.12	8e-20
Fusarium solani	OG0000009	XP_003045366.1	S	1.8e-175	HET	PF06985.12	4.3e-28
Fusarium solani	OG0000009	XP_003045716.1	S	0	HET	PF06985.12	5.4e-24
Fusarium solani	OG0000009	XP_003046374.1	S	0	HET	PF06985.12	4.9e-22
Fusarium solani	OG0000009	XP_003047164.1	S	0	HET	PF06985.12	3.6e-09
Fusarium solani	OG0000009	XP_003047277.1	S	0	HET	PF06985.12	1.1e-13
Fusarium solani	OG0000009	XP_003047326.1	S	0	HET	PF06985.12	1.2e-25
Fusarium solani	OG0000009	XP_003047807.1	S	0	HET	PF06985.12	7.7e-25
Fusarium solani	OG0000009	XP_003047808.1	S	1.1e-65	HET	PF06985.12	2e-25
Fusarium solani	OG0000009	XP_003048844.1	S	1.7e-278	HET	PF06985.12	1.3e-23
Fusarium solani	OG0000009	XP_003050963.1	S	0	HET	PF06985.12	2e-22
Fusarium solani	OG0000009	XP_003050983.1	S	3e-206	HET	PF06985.12	4.4e-25
Fusarium solani	OG0000009	XP_003052424.1	S	0	HET	PF06985.12	2.7e-20
Neonectria punicea	OG0000009	CBS119724_001616-T1	S	5.1e-70	HET	PF06985.12	1.4e-21
Neonectria punicea	OG0000009	CBS119724_002267-T1	S	1.1e-177	HET	PF06985.12	1.5e-27
Neonectria punicea	OG0000009	CBS119724_002486-T1	S	1.2e-51	HET	PF06985.12	2.2e-24
Neonectria punicea	OG0000009	CBS119724_003573-T1	S	3.4e-115	HET	PF06985.12	6.6e-27
Neonectria punicea	OG0000009	CBS119724_004822-T1	S	6.1e-83	HET	PF06985.12	1e-15
Neonectria punicea	OG0000009	CBS119724_005810-T1	S	1.8e-63	HET	PF06985.12	2.3e-23
Neonectria punicea	OG0000009	CBS119724_006392-T1	S	1.4e-231	HET	PF06985.12	3.1e-22
Neonectria punicea	OG0000009	CBS119724_006769-T1	S	1.8e-47	HET	PF06985.12	5.3e-24
Neonectria punicea	OG0000009	CBS119724_008641-T1	S	3.8e-179	HET	PF06985.12	1.4e-24
Neonectria punicea	OG0000009	CBS119724_009014-T1	S	2.4e-200	HET	PF06985.12	4e-21
Neonectria punicea	OG0000009	CBS119724_009861-T1	S	5.6e-34	HET	PF06985.12	2.7e-21
Neonectria punicea	OG0000009	CBS119724_009946-T1	S	1.6e-74	HET	PF06985.12	5.6e-26
Neonectria punicea	OG0000009	CBS119724_010348-T1	S	1.9e-115	HET	PF06985.12	6e-24
Neonectria punicea	OG0000009	CBS119724_011309-T1	S	3.5e-39	HET	PF06985.12	2.9e-27
Neonectria punicea	OG0000009	CBS119724_011708-T1	S	1.2e-56	HET	PF06985.12	2.3e-25
Stachybotrys chartarum	OG0000009	KEY63813.1	S	4.7e-73	HET	PF06985.12	2.1e-26
Stachybotrys chartarum	OG0000009	KEY63935.1	S	4.1e-45	HET	PF06985.12	8.5e-26
Stachybotrys chartarum	OG0000009	KEY64209.1	S	7.5e-88	HET	PF06985.12	1.2e-27
Stachybotrys chartarum	OG0000009	KEY64556.1	S	3.7e-141	HET	PF06985.12	5e-28
Stachybotrys chartarum	OG0000009	KEY64806.1	S	1.2e-59	HET	PF06985.12	4.2e-22
Stachybotrys chartarum	OG0000009	KEY65531.1	S	6.2e-146	HET	PF06985.12	3.2e-22
Stachybotrys chartarum	OG0000009	KEY69346.1	S	7.4e-148	HET	PF06985.12	3.2e-27
Stachybotrys chartarum	OG0000009	KEY69592.1	S	4.6e-99	HET	PF06985.12	5.8e-28
Stachybotrys chartarum	OG0000009	KEY69918.1	S	3.5e-47	HET	PF06985.12	2.8e-18
Stachybotrys chartarum	OG0000009	KEY70481.1	S	1.4e-69	HET	PF06985.12	2.3e-25
Stachybotrys chartarum	OG0000009	KEY70830.1	S	4.4e-89	HET	PF06985.12	1.6e-23
Stachybotrys chartarum	OG0000009	KEY71004.1	S	2.5e-92	HET	PF06985.12	1.1e-26
Stachybotrys chartarum	OG0000009	KEY71737.1	S	5.2e-67	HET	PF06985.12	2.4e-22
Stachybotrys chartarum	OG0000009	KEY71899.1	S	3.7e-24	HET	PF06985.12	1.4e-10
Stachybotrys chartarum	OG0000009	KEY72507.1	S	8.5e-59	HET	PF06985.12	2.4e-26
Stachybotrys chartarum	OG0000009	KEY72959.1	S	3e-76	HET	PF06985.12	3.9e-22
Stachybotrys chartarum	OG0000009	KEY73455.1	S	2.5e-143	HET	PF06985.12	6.1e-29
Stachybotrys chartarum	OG0000009	KEY74393.1	S	6e-73	HET	PF06985.12	1.1e-27
Stachybotrys chartarum	OG0000009	KEY75193.1	S	6.4e-131	HET	PF06985.12	3.3e-30
Calonectria multiphialidica	OG0000011	CBS112678_001360-T1	Q	6e-244	Pyr_redox_3	PF13738.7	1.7e-08
Calonectria multiphialidica	OG0000011	CBS112678_001369-T1	Q	1.6e-211	K_oxygenase	PF13434.7	2.3e-09
Calonectria multiphialidica	OG0000011	CBS112678_001392-T1	Q	5.9e-252	NAD_binding_8	PF13450.7	2e-06
Calonectria multiphialidica	OG0000011	CBS112678_002405-T1	Q	3.5e-194	NAD_binding_8	PF13450.7	1.1e-12
Calonectria multiphialidica	OG0000011	CBS112678_004194-T1	Q	2.3e-201	FMO-like	PF00743.20	5e-07
Calonectria multiphialidica	OG0000011	CBS112678_005416-T1	Q	1.5e-227	NAD_binding_9	PF13454.7	2.1e-06
Calonectria multiphialidica	OG0000011	CBS112678_006264-T1	Q	9.2e-234	K_oxygenase	PF13434.7	1.5e-10
Calonectria multiphialidica	OG0000011	CBS112678_006267-T1	Q	1.5e-242	FMO-like	PF00743.20	1.7e-13
Calonectria multiphialidica	OG0000011	CBS112678_006661-T1	Q	3.2e-290	K_oxygenase	PF13434.7	1.1e-07
Calonectria multiphialidica	OG0000011	CBS112678_006855-T1	Q	2.5e-269	NAD_binding_8	PF13450.7	4.5e-07
Calonectria multiphialidica	OG0000011	CBS112678_006859-T1	Q	1.3e-310	FMO-like	PF00743.20	5e-08
Calonectria multiphialidica	OG0000011	CBS112678_007285-T1	Q	2.8e-193	FMO-like	PF00743.20	1.5e-10
Calonectria multiphialidica	OG0000011	CBS112678_007747-T1	Q	6.5e-164	K_oxygenase	PF13434.7	3.1e-09
Calonectria multiphialidica	OG0000011	CBS112678_008361-T1	Q	9.6e-242	K_oxygenase	PF13434.7	3e-08
Calonectria multiphialidica	OG0000011	CBS112678_009971-T1	Q	6.5e-268	FMO-like	PF00743.20	2.3e-10
Calonectria multiphialidica	OG0000011	CBS112678_010201-T1	Q	6.8e-92	FMO-like	PF00743.20	9.2e-09
Calonectria multiphialidica	OG0000011	CBS112678_011219-T1	Q	3.3e-279	DAO	PF01266.25	1.8e-06
Calonectria multiphialidica	OG0000011	CBS112678_011940-T1	Q	3.9e-243	FMO-like	PF00743.20	1.9e-12
Calonectria multiphialidica	OG0000011	CBS112678_011955-T1	Q	1.3e-146	FMO-like	PF00743.20	3.3e-12
Calonectria multiphialidica	OG0000011	CBS112678_013600-T1	Q	1.2e-287	FMO-like	PF00743.20	1.1e-11
Calonectria multiphialidica	OG0000011	CBS112678_013602-T1	Q	7.6e-298	NAD_binding_8	PF13450.7	2.7e-11
Calonectria multiphialidica	OG0000011	CBS112678_014441-T1	Q	1.2e-234	Pyr_redox_2	PF07992.15	6e-07
Calonectria multiphialidica	OG0000011	CBS112678_016007-T1	Q	9.3e-237	FMO-like	PF00743.20	1.5e-12
Calonectria multiphialidica	OG0000011	CBS112678_016158-T1	Q	3.4e-194	FMO-like	PF00743.20	1.2e-13
Calonectria multiphialidica	OG0000011	CBS112678_018007-T1	Q	1e-232	NAD_binding_8	PF13450.7	1.2e-10
Calonectria multiphialidica	OG0000011	CBS112678_018721-T1	Q	1.6e-238	K_oxygenase	PF13434.7	1.6e-06
Calonectria multiphialidica	OG0000011	CBS112678_019231-T1	Q	1e-209	NAD_binding_8	PF13450.7	1.6e-08
Calonectria multiphialidica	OG0000011	CBS112678_019807-T1	Q	5.7e-154	NAD_binding_8	PF13450.7	1.3e-06
Fusarium graminearum	OG0000011	XP_011325977.1	Q	0	NAD_binding_8	PF13450.7	1.3e-11
Fusarium graminearum	OG0000011	XP_011328667.1	Q	0	FMO-like	PF00743.20	1.1e-11
Fusarium oxysporum Fo47	OG0000011	EWZ28767.1	Q	6e-156	FMO-like	PF00743.20	2.7e-15
Fusarium oxysporum Fo47	OG0000011	EWZ29211.1	Q	0	Pyr_redox_3	PF13738.7	1.6e-07
Fusarium oxysporum Fo47	OG0000011	EWZ29905.1	Q	0	FMO-like	PF00743.20	6.2e-23
Fusarium oxysporum Fo47	OG0000011	EWZ30588.1	Q	0	NAD_binding_8	PF13450.7	1.1e-06
Fusarium oxysporum Fo47	OG0000011	EWZ30590.1	Q	0	FMO-like	PF00743.20	1.5e-12
Fusarium oxysporum Fo47	OG0000011	EWZ30938.1	Q	0	NAD_binding_8	PF13450.7	1.1e-11
Fusarium oxysporum Fo47	OG0000011	EWZ38772.1	Q	0	FMO-like	PF00743.20	5.5e-13
Fusarium oxysporum Fo47	OG0000011	EWZ47276.1	Q	0	FMO-like	PF00743.20	1.2e-20
Stachybotrys chlorohalonata	OG0000012	KFA69061.1	Z	3.9e-91	PNP_UDP_1	PF01048.21	2.1e-10
Calonectria pseudonaviculata	OG0000012	13-27_000508-T1	Z	2.3e-211	TPR_1	PF00515.29	2.6e-07
Calonectria pseudonaviculata	OG0000012	13-27_002028-T1	Z	3.9e-146	AAA_16	PF13191.7	3.3e-08
Calonectria pseudonaviculata	OG0000012	13-27_008952-T1	Z	4.1e-95	PNP_UDP_1	PF01048.21	4.5e-09
Calonectria pseudonaviculata	OG0000012	13-27_009570-T1	Z	3e-130	TPR_2	PF07719.18	1.6e-08
Calonectria pseudonaviculata	OG0000012	13-27_013518-T1	Z	8.5e-120	PNP_UDP_1	PF01048.21	3.3e-09
Fusarium oxysporum 4287	OG0000012	XP_018251771.1	Z	1.8e-285	NB-ARC	PF00931.23	1.1e-10
Fusarium oxysporum 4287	OG0000012	XP_018251772.1	Z	5.3e-285	NB-ARC	PF00931.23	1.1e-10
Fusarium oxysporum 4287	OG0000012	XP_018251773.1	Z	1.7e-285	TPR_10	PF13374.7	1.4e-19
Fusarium oxysporum 4287	OG0000012	XP_018253653.1	Z	1.8e-285	NB-ARC	PF00931.23	1.1e-10
Fusarium oxysporum 4287	OG0000012	XP_018254298.1	Z	0	PNP_UDP_1	PF01048.21	1.1e-12
Fusarium oxysporum 4287	OG0000012	XP_018254634.1	Z	0	NACHT	PF05729.13	1.9e-07
Fusarium oxysporum 4287	OG0000012	XP_018255610.1	Z	0	NACHT	PF05729.13	2.1e-07
Neonectria punicea	OG0000012	CBS119724_004806-T1	Z	1.5e-119	PNP_UDP_1	PF01048.21	2.4e-11
Stachybotrys chartarum	OG0000012	KEY64848.1	Z	8.4e-203	TPR_12	PF13424.7	1.1e-12
Stachybotrys chartarum	OG0000012	KEY71886.1	Z	1.6e-132	PNP_UDP_1	PF01048.21	2e-16
Stachybotrys chartarum	OG0000012	KEY73924.1	Z	2.9e-268	TPR_10	PF13374.7	3.2e-21
Stachybotrys chartarum	OG0000012	KEY74857.1	Z	1.4e-124	PNP_UDP_1	PF01048.21	2.6e-11
Stachybotrys chartarum	OG0000012	KEY74867.1	Z	2.8e-159	PNP_UDP_1	PF01048.21	1.9e-11
Stachybotrys chartarum	OG0000012	KEY75148.1	Z	2.8e-92	PNP_UDP_1	PF01048.21	6.2e-08
Calonectria pseudoreteaudii	OG0000012	YA51_002741-T1	Z	2e-140	PNP_UDP_1	PF01048.21	1.1e-10
Calonectria pseudoreteaudii	OG0000012	YA51_006462-T1	Z	5.9e-204	TPR_16	PF13432.7	1.4e-10
Calonectria pseudoreteaudii	OG0000012	YA51_006930-T1	Z	2.4e-44	PNP_UDP_1	PF01048.21	1.1e-06
Calonectria pseudoreteaudii	OG0000012	YA51_007178-T1	Z	1.4e-230	TPR_MalT	PF17874.2	1.2e-10
Calonectria pseudoreteaudii	OG0000012	YA51_008014-T1	Z	4.3e-167	TPR_1	PF00515.29	1.1e-24
Calonectria pseudoreteaudii	OG0000012	YA51_008033-T1	Z	9.3e-75	PNP_UDP_1	PF01048.21	7.8e-12
Calonectria pseudoreteaudii	OG0000012	YA51_008038-T1	Z	7.5e-157	TPR_12	PF13424.7	1.2e-48
Calonectria pseudoreteaudii	OG0000012	YA51_010868-T1	Z	5.8e-162	TPR_1	PF00515.29	1.9e-08
Calonectria pseudoreteaudii	OG0000012	YA51_012585-T1	Z	1.6e-99	PNP_UDP_1	PF01048.21	4.7e-09
Calonectria pseudoreteaudii	OG0000012	YA51_014204-T1	Z	1.2e-74	PNP_UDP_1	PF01048.21	7.5e-14
Calonectria pseudoreteaudii	OG0000012	YA51_016270-T1	Z	1.2e-46	PNP_UDP_1	PF01048.21	1.4e-09
Calonectria pseudoreteaudii	OG0000012	YA51_017739-T1	Z	2.1e-141	TPR_4	PF07721.15	1.1e-10
Calonectria multiphialidica	OG0000013	CBS112678_001114-T1	S	3.1e-36	NACHT_N	PF17100.6	5.2e-45
Calonectria multiphialidica	OG0000013	CBS112678_001391-T1	S	1.2e-185	NACHT	PF05729.13	1.6e-16
Calonectria multiphialidica	OG0000013	CBS112678_001436-T1	S	2.8e-65	NACHT	PF05729.13	7.7e-15
Calonectria multiphialidica	OG0000013	CBS112678_001879-T1	S	7.9e-153	NACHT	PF05729.13	1.3e-19
Calonectria multiphialidica	OG0000013	CBS112678_003762-T1	S	1.4e-285	NACHT_N	PF17100.6	1.3e-70
Calonectria multiphialidica	OG0000013	CBS112678_003774-T1	S	1.2e-173	Ge1_WD40	PF16529.6	1.1e-13
Calonectria multiphialidica	OG0000013	CBS112678_007068-T1	S	4.9e-155	NACHT	PF05729.13	1e-18
Calonectria multiphialidica	OG0000013	CBS112678_009243-T1	S	2.5e-138	NACHT	PF05729.13	2.2e-17
Calonectria multiphialidica	OG0000013	CBS112678_009701-T1	S	2.2e-155	ANAPC4_WD40	PF12894.8	1.2e-15
Calonectria multiphialidica	OG0000013	CBS112678_009966-T1	S	6.4e-155	NACHT	PF05729.13	1.5e-20
Calonectria multiphialidica	OG0000013	CBS112678_010176-T1	S	2e-175	NACHT	PF05729.13	1.3e-19
Calonectria multiphialidica	OG0000013	CBS112678_010318-T1	S	2.1e-188	ANAPC4_WD40	PF12894.8	1.4e-23
Calonectria multiphialidica	OG0000013	CBS112678_012652-T1	S	2.8e-207	WD40	PF00400.33	1.5e-32
Calonectria multiphialidica	OG0000013	CBS112678_013164-T1	S	1.3e-150	ANAPC4_WD40	PF12894.8	3.2e-16
Calonectria multiphialidica	OG0000013	CBS112678_013308-T1	S	5.1e-192	WD40	PF00400.33	2.1e-23
Calonectria multiphialidica	OG0000013	CBS112678_013356-T1	S	6.3e-109	NACHT	PF05729.13	1.8e-12
Calonectria multiphialidica	OG0000013	CBS112678_014984-T1	S	3.1e-162	WD40	PF00400.33	1.3e-25
Calonectria multiphialidica	OG0000013	CBS112678_017834-T1	S	5.9e-164	WD40	PF00400.33	1.4e-10
Calonectria multiphialidica	OG0000013	CBS112678_017836-T1	S	1.9e-162	WD40	PF00400.33	1.2e-40
Calonectria multiphialidica	OG0000013	CBS112678_019308-T1	S	9.9e-143	ANAPC4_WD40	PF12894.8	1.8e-17
Calonectria henricotiae	OG0000013	13-131_000966-T1	S	3.3e-159	NACHT	PF05729.13	4.6e-23
Calonectria henricotiae	OG0000013	13-131_002942-T1	S	2.5e-153	ANAPC4_WD40	PF12894.8	1.6e-16
Calonectria henricotiae	OG0000013	13-131_004084-T1	S	5.8e-214	WD40	PF00400.33	1.7e-45
Calonectria henricotiae	OG0000013	13-131_005627-T1	S	5.1e-147	ANAPC4_WD40	PF12894.8	4.3e-17
Calonectria henricotiae	OG0000013	13-131_008566-T1	S	2.6e-188	ANAPC4_WD40	PF12894.8	1.3e-44
Calonectria henricotiae	OG0000013	13-131_010789-T1	S	1.1e-93	NACHT	PF05729.13	9.3e-18
Calonectria henricotiae	OG0000013	13-131_011824-T1	S	2.5e-134	NACHT	PF05729.13	1.1e-14
Calonectria henricotiae	OG0000013	13-131_013476-T1	S	0	NACHT	PF05729.13	1.4e-21
Stachybotrys chlorohalonata	OG0000013	KFA69571.1	S	1.2e-242	Ge1_WD40	PF16529.6	1.2e-20
Stachybotrys chlorohalonata	OG0000013	KFA70170.1	S	0	WD40_like	PF17005.6	1.2e-12
Fusarium oxysporum Fo47	OG0000013	EWZ27762.1	S	3.8e-218	NACHT	PF05729.13	4.5e-15
Fusarium oxysporum Fo47	OG0000013	EWZ27763.1	S	9e-143	NACHT_N	PF17100.6	1.1e-87
Fusarium oxysporum Fo47	OG0000013	EWZ28103.1	S	0	ANAPC4_WD40	PF12894.8	1.2e-31
Fusarium oxysporum Fo47	OG0000013	EWZ28470.1	S	1.9e-285	NACHT	PF05729.13	1e-23
Fusarium oxysporum Fo47	OG0000013	EWZ28532.1	S	0	NACHT_N	PF17100.6	2.1e-87
Fusarium oxysporum Fo47	OG0000013	EWZ36446.1	S	0	WD40	PF00400.33	1.4e-22
Fusarium oxysporum 4287	OG0000013	XP_018239595.1	S	1.1e-297	NACHT	PF05729.13	3.1e-18
Fusarium oxysporum 4287	OG0000013	XP_018242332.1	S	3.3e-249	Nup160	PF11715.9	1e-07
Fusarium oxysporum 4287	OG0000013	XP_018242333.1	S	1.1e-246	WD40	PF00400.33	2.8e-38
Fusarium oxysporum 4287	OG0000013	XP_018242484.1	S	5.7e-252	NACHT	PF05729.13	1.5e-19
Fusarium oxysporum 4287	OG0000013	XP_018242713.1	S	3.3e-252	NACHT	PF05729.13	1.5e-19
Fusarium oxysporum 4287	OG0000013	XP_018242828.1	S	3.7e-248	ANAPC4_WD40	PF12894.8	1.1e-15
Fusarium oxysporum 4287	OG0000013	XP_018244176.1	S	0	NACHT_N	PF17100.6	1.4e-38
Fusarium oxysporum 4287	OG0000013	XP_018244644.1	S	5.7e-252	NACHT	PF05729.13	1.5e-19
Fusarium oxysporum 4287	OG0000013	XP_018244747.1	S	3.7e-248	Nup160	PF11715.9	1.1e-07
Fusarium oxysporum 4287	OG0000013	XP_018254269.1	S	4e-288	NACHT	PF05729.13	1.2e-07
Fusarium oxysporum 4287	OG0000013	XP_018254270.1	S	7.5e-24	HET-S	PF17108.6	6.4e-13
Fusarium oxysporum 4287	OG0000013	XP_018254577.1	S	3.7e-139	GCR1_C	PF12550.9	5.3e-06
Fusarium oxysporum 4287	OG0000013	XP_018254927.1	S	0	WD40	PF00400.33	2.5e-12
Fusarium oxysporum 4287	OG0000013	XP_018257048.1	S	1.2e-237	WD40	PF00400.33	2.6e-38
Fusarium oxysporum 4287	OG0000013	XP_018257992.1	S	1.6e-97	NACHT	PF05729.13	1.5e-26
Fusarium oxysporum 4287	OG0000013	XP_018258280.1	S	1.6e-97	NACHT	PF05729.13	1.5e-26
Stachybotrys chartarum	OG0000013	KEY71653.1	S	6e-26	ANAPC4_WD40	PF12894.8	5.1e-10
Stachybotrys chartarum	OG0000013	KEY71668.1	S	5.4e-205	NACHT	PF05729.13	2.6e-21
Stachybotrys chartarum	OG0000013	KEY71978.1	S	1.5e-263	Cytochrom_D1	PF02239.17	1.5e-11
Stachybotrys chartarum	OG0000013	KEY74895.1	S	0	NACHT_N	PF17100.6	1.1e-77
Stachybotrys chartarum	OG0000013	KEY75048.1	S	0	NACHT	PF05729.13	1.3e-22
Stachybotrys chartarum	OG0000013	KEY75230.1	S	1e-268	Ge1_WD40	PF16529.6	2.2e-07
Fusarium fujikuroi	OG0000013	XP_023431288.1	S	7.8e-188	NACHT_sigma	PF17106.6	2.1e-10
Fusarium fujikuroi	OG0000013	XP_023433823.1	S	0	NACHT	PF05729.13	4.8e-14
Fusarium fujikuroi	OG0000013	XP_023435006.1	S	0	HET-S	PF17108.6	3e-12
Calonectria naviculata	OG0000013	CBS101121_002958-T1	S	6.4e-195	WD40	PF00400.33	2.1e-21
Calonectria naviculata	OG0000013	CBS101121_003193-T1	S	1.1e-158	NACHT	PF05729.13	1.6e-06
Calonectria naviculata	OG0000013	CBS101121_003547-T1	S	4.7e-158	PD40	PF07676.13	1.8e-07
Calonectria naviculata	OG0000013	CBS101121_004303-T1	S	1.3e-111	NACHT	PF05729.13	1.4e-09
Calonectria naviculata	OG0000013	CBS101121_005106-T1	S	2.2e-131	NACHT	PF05729.13	2.1e-16
Calonectria naviculata	OG0000013	CBS101121_008926-T1	S	4.3e-173	NACHT	PF05729.13	1.3e-19
Calonectria naviculata	OG0000013	CBS101121_009393-T1	S	2.9e-155	NACHT	PF05729.13	1.1e-17
Calonectria naviculata	OG0000013	CBS101121_014929-T1	S	2.8e-240	NACHT	PF05729.13	1.5e-21
Calonectria naviculata	OG0000013	CBS101121_017315-T1	S	9.9e-184	NACHT	PF05729.13	6.8e-20
Calonectria naviculata	OG0000013	CBS101121_017359-T1	S	7e-154	Ge1_WD40	PF16529.6	1.2e-06
Calonectria naviculata	OG0000013	CBS101121_017993-T1	S	3.2e-106	ANAPC4_WD40	PF12894.8	2.8e-07
Calonectria naviculata	OG0000013	CBS101121_019423-T1	S	1.3e-161	Bac_rhamnosid6H	PF17389.3	1.1e-29
Calonectria naviculata	OG0000013	CBS101121_019482-T1	S	3.3e-115	NACHT	PF05729.13	7.8e-17
Calonectria naviculata	OG0000013	CBS101121_019750-T1	S	6.5e-158	NACHT	PF05729.13	1.8e-21
Calonectria naviculata	OG0000013	CBS101121_021194-T1	S	6.3e-163	Ge1_WD40	PF16529.6	2.8e-13
Calonectria naviculata	OG0000013	CBS101121_021241-T1	S	1.5e-220	ANAPC4_WD40	PF12894.8	1.7e-23
Calonectria pseudoreteaudii	OG0000013	YA51_002692-T1	S	2.9e-160	ANAPC4_WD40	PF12894.8	2.4e-24
Calonectria pseudoreteaudii	OG0000013	YA51_002795-T1	S	1.8e-77	NACHT	PF05729.13	7.7e-16
Calonectria pseudoreteaudii	OG0000013	YA51_003632-T1	S	8.8e-151	NACHT	PF05729.13	1e-07
Calonectria pseudoreteaudii	OG0000013	YA51_004156-T1	S	3.7e-157	NACHT	PF05729.13	1.1e-21
Calonectria pseudoreteaudii	OG0000013	YA51_006983-T1	S	2.4e-228	NACHT	PF05729.13	1.4e-22
Calonectria pseudoreteaudii	OG0000013	YA51_006985-T1	S	3.9e-120	ANAPC4_WD40	PF12894.8	1.2e-08
Calonectria pseudoreteaudii	OG0000013	YA51_008248-T1	S	3.2e-106	NACHT	PF05729.13	2.9e-17
Calonectria pseudoreteaudii	OG0000013	YA51_008305-T1	S	1.2e-66	WD40	PF00400.33	5.2e-11
Calonectria pseudoreteaudii	OG0000013	YA51_008350-T1	S	6.7e-161	eIF2A	PF08662.12	1.1e-07
Calonectria pseudoreteaudii	OG0000013	YA51_008833-T1	S	4.3e-62	NACHT	PF05729.13	1.8e-16
Calonectria pseudoreteaudii	OG0000013	YA51_009506-T1	S	8.9e-122	ANAPC4_WD40	PF12894.8	1.3e-11
Calonectria pseudoreteaudii	OG0000013	YA51_010732-T1	S	4.6e-146	NACHT	PF05729.13	1.1e-17
Calonectria pseudoreteaudii	OG0000013	YA51_011726-T1	S	6.9e-43	eIF2A	PF08662.12	1.6e-09
Calonectria pseudoreteaudii	OG0000013	YA51_011960-T1	S	8.7e-53	ANAPC4_WD40	PF12894.8	1.2e-06
Calonectria pseudoreteaudii	OG0000013	YA51_012255-T1	S	3.4e-231	WD40	PF00400.33	3.5e-07
Calonectria pseudoreteaudii	OG0000013	YA51_013431-T1	S	1.3e-205	ANAPC4_WD40	PF12894.8	1.5e-13
Calonectria pseudoreteaudii	OG0000013	YA51_014136-T1	S	1.1e-174	NACHT	PF05729.13	7.7e-23
Calonectria pseudoreteaudii	OG0000013	YA51_017445-T1	S	3.8e-118	WD40	PF00400.33	1.3e-21
Neonectria hederae	OG0000014	CBS714-97_000920-T1	G	4.3e-185	MFS_1	PF07690.17	6.4e-33
Neonectria hederae	OG0000014	CBS714-97_001911-T1	G	3.6e-226	MFS_1	PF07690.17	8.6e-35
Neonectria hederae	OG0000014	CBS714-97_001977-T1	G	1.1e-227	MFS_1	PF07690.17	9.3e-38
Neonectria hederae	OG0000014	CBS714-97_007905-T1	G	1.4e-243	MFS_1	PF07690.17	3.1e-37
Calonectria multiphialidica	OG0000016	CBS112678_002328-T1	Q	2.4e-175	p450	PF00067.23	2e-69
Calonectria multiphialidica	OG0000016	CBS112678_002685-T1	Q	7.5e-80	p450	PF00067.23	3.4e-57
Calonectria multiphialidica	OG0000016	CBS112678_002810-T1	Q	3.9e-180	p450	PF00067.23	3e-71
Calonectria multiphialidica	OG0000016	CBS112678_004172-T1	Q	7.1e-177	p450	PF00067.23	6e-75
Calonectria multiphialidica	OG0000016	CBS112678_004371-T1	Q	1.2e-152	p450	PF00067.23	3.1e-76
Calonectria multiphialidica	OG0000016	CBS112678_004395-T1	Q	3.8e-125	p450	PF00067.23	6e-66
Calonectria multiphialidica	OG0000016	CBS112678_005960-T1	Q	2.8e-164	p450	PF00067.23	4.9e-71
Calonectria multiphialidica	OG0000016	CBS112678_006053-T1	Q	1e-58	p450	PF00067.23	5.6e-47
Calonectria multiphialidica	OG0000016	CBS112678_006238-T1	Q	6.5e-170	p450	PF00067.23	2.1e-70
Calonectria multiphialidica	OG0000016	CBS112678_006246-T1	Q	1e-159	p450	PF00067.23	1.6e-60
Calonectria multiphialidica	OG0000016	CBS112678_006861-T1	Q	5.2e-159	p450	PF00067.23	4.5e-60
Calonectria multiphialidica	OG0000016	CBS112678_007237-T1	Q	2.8e-181	p450	PF00067.23	9.1e-74
Calonectria multiphialidica	OG0000016	CBS112678_007248-T1	Q	8.1e-152	adh_short_C2	PF13561.7	1.7e-12
Calonectria multiphialidica	OG0000016	CBS112678_007661-T1	Q	3.5e-205	p450	PF00067.23	1.3e-73
Calonectria multiphialidica	OG0000016	CBS112678_009880-T1	Q	2e-175	p450	PF00067.23	2.8e-70
Calonectria multiphialidica	OG0000016	CBS112678_011003-T1	Q	2.5e-217	p450	PF00067.23	1.9e-70
Calonectria multiphialidica	OG0000016	CBS112678_011227-T1	Q	1.8e-177	p450	PF00067.23	4.6e-68
Calonectria multiphialidica	OG0000016	CBS112678_012402-T1	Q	1.1e-246	p450	PF00067.23	8.7e-70
Calonectria multiphialidica	OG0000016	CBS112678_014045-T1	Q	1e-186	Fungal_trans_2	PF11951.9	1.1e-27
Calonectria multiphialidica	OG0000016	CBS112678_014504-T1	Q	6.6e-252	p450	PF00067.23	2e-70
Calonectria multiphialidica	OG0000016	CBS112678_015357-T1	Q	5e-167	p450	PF00067.23	3.7e-72
Calonectria multiphialidica	OG0000016	CBS112678_015562-T1	Q	9.7e-171	p450	PF00067.23	1.5e-75
Calonectria multiphialidica	OG0000016	CBS112678_016018-T1	Q	1.5e-163	p450	PF00067.23	1.8e-61
Calonectria multiphialidica	OG0000016	CBS112678_017106-T1	Q	8.5e-162	p450	PF00067.23	2.8e-61
Corinectria fuckeliana	OG0000016	IMI342667_004827-T1	Q	8.6e-165	p450	PF00067.23	2.4e-71
Corinectria fuckeliana	OG0000016	IMI342667_008722-T1	Q	1e-183	p450	PF00067.23	2e-77
Calonectria pseudoreteaudii	OG0000016	YA51_002691-T1	Q	1.5e-155	p450	PF00067.23	5.5e-72
Calonectria pseudoreteaudii	OG0000016	YA51_003625-T1	Q	2.7e-187	p450	PF00067.23	8.4e-61
Calonectria pseudoreteaudii	OG0000016	YA51_004970-T1	Q	1.3e-181	p450	PF00067.23	4.3e-75
Calonectria pseudoreteaudii	OG0000016	YA51_005067-T1	Q	1.9e-174	p450	PF00067.23	1.5e-67
Calonectria pseudoreteaudii	OG0000016	YA51_006035-T1	Q	6e-148	p450	PF00067.23	1.6e-62
Calonectria pseudoreteaudii	OG0000016	YA51_006372-T1	Q	1.8e-241	p450	PF00067.23	5.4e-65
Calonectria pseudoreteaudii	OG0000016	YA51_006725-T1	Q	2.2e-143	p450	PF00067.23	5.2e-64
Calonectria pseudoreteaudii	OG0000016	YA51_006765-T1	Q	5.6e-251	p450	PF00067.23	2.7e-68
Calonectria pseudoreteaudii	OG0000016	YA51_008211-T1	Q	5.5e-185	p450	PF00067.23	4.9e-75
Calonectria pseudoreteaudii	OG0000016	YA51_008492-T1	Q	1e-191	p450	PF00067.23	5.9e-65
Calonectria pseudoreteaudii	OG0000016	YA51_009534-T1	Q	4.1e-164	p450	PF00067.23	8.2e-64
Calonectria pseudoreteaudii	OG0000016	YA51_009819-T1	Q	2.7e-142	p450	PF00067.23	3.2e-69
Calonectria pseudoreteaudii	OG0000016	YA51_009885-T1	Q	4e-188	p450	PF00067.23	7.8e-67
Calonectria pseudoreteaudii	OG0000016	YA51_010587-T1	Q	2.8e-156	p450	PF00067.23	3.9e-78
Calonectria pseudoreteaudii	OG0000016	YA51_010823-T1	Q	6.6e-132	p450	PF00067.23	3.9e-66
Calonectria pseudoreteaudii	OG0000016	YA51_010866-T1	Q	1.3e-165	p450	PF00067.23	2.9e-75
Calonectria pseudoreteaudii	OG0000016	YA51_011963-T1	Q	9.9e-211	p450	PF00067.23	2.1e-75
Calonectria pseudoreteaudii	OG0000016	YA51_012218-T1	Q	5.5e-201	p450	PF00067.23	7e-73
Calonectria pseudoreteaudii	OG0000016	YA51_012306-T1	Q	7.3e-118	p450	PF00067.23	3.7e-63
Calonectria pseudoreteaudii	OG0000016	YA51_013854-T1	Q	8.6e-170	p450	PF00067.23	9.1e-70
Calonectria pseudoreteaudii	OG0000016	YA51_013911-T1	Q	2.7e-167	p450	PF00067.23	6.4e-77
Calonectria pseudoreteaudii	OG0000016	YA51_014419-T1	Q	6.5e-175	p450	PF00067.23	4.7e-74
Calonectria pseudoreteaudii	OG0000016	YA51_014584-T1	Q	2.3e-167	p450	PF00067.23	7.9e-72
Calonectria pseudoreteaudii	OG0000016	YA51_014612-T1	Q	4.7e-154	p450	PF00067.23	2.5e-64
Calonectria pseudoreteaudii	OG0000016	YA51_015294-T1	Q	5.1e-242	p450	PF00067.23	1.7e-67
Calonectria pseudoreteaudii	OG0000016	YA51_017104-T1	Q	4.2e-172	Fungal_trans	PF04082.19	1.9e-12
Calonectria pseudoreteaudii	OG0000016	YA51_017176-T1	Q	6.5e-115	p450	PF00067.23	5.4e-60
Calonectria multiphialidica	OG0000017	CBS112678_001412-T1	S	4.6e-91	RTA1	PF04479.14	2.6e-60
Calonectria multiphialidica	OG0000017	CBS112678_001414-T1	S	1.2e-89	RTA1	PF04479.14	1.4e-73
Calonectria multiphialidica	OG0000017	CBS112678_002271-T1	S	5.3e-80	RTA1	PF04479.14	1.6e-57
Calonectria multiphialidica	OG0000017	CBS112678_003668-T1	S	3.1e-100	RTA1	PF04479.14	3e-73
Calonectria multiphialidica	OG0000017	CBS112678_006706-T1	S	6.9e-111	RTA1	PF04479.14	3.4e-73
Calonectria multiphialidica	OG0000017	CBS112678_006891-T1	S	2.3e-117	RTA1	PF04479.14	4.1e-72
Calonectria multiphialidica	OG0000017	CBS112678_006993-T1	S	2.4e-89	RTA1	PF04479.14	6.4e-68
Calonectria multiphialidica	OG0000017	CBS112678_007525-T1	S	1.3e-96	RTA1	PF04479.14	1.5e-72
Calonectria multiphialidica	OG0000017	CBS112678_010522-T1	S	4.2e-86	RTA1	PF04479.14	4.6e-68
Calonectria multiphialidica	OG0000017	CBS112678_012125-T1	S	8.9e-92	RTA1	PF04479.14	3.1e-71
Calonectria multiphialidica	OG0000017	CBS112678_013467-T1	S	3.2e-110	Fungal_trans_2	PF11951.9	1.2e-09
Calonectria multiphialidica	OG0000017	CBS112678_014172-T1	S	9.9e-110	RTA1	PF04479.14	1e-59
Calonectria multiphialidica	OG0000017	CBS112678_014653-T1	S	6e-101	RTA1	PF04479.14	3.4e-71
Calonectria multiphialidica	OG0000017	CBS112678_015612-T1	S	5.3e-73	RTA1	PF04479.14	5.7e-62
Calonectria multiphialidica	OG0000017	CBS112678_018123-T1	S	1.6e-99	RTA1	PF04479.14	6.7e-69
Fusarium oxysporum Fo47	OG0000017	EWZ28057.1	S	1.5e-118	RTA1	PF04479.14	1.6e-69
Fusarium oxysporum Fo47	OG0000017	EWZ28741.1	S	1.7e-114	RTA1	PF04479.14	3e-72
Fusarium oxysporum Fo47	OG0000017	EWZ30335.1	S	1.2e-99	RTA1	PF04479.14	7.5e-70
Fusarium oxysporum Fo47	OG0000017	EWZ30989.1	S	1.9e-158	RTA1	PF04479.14	6.4e-70
Fusarium oxysporum Fo47	OG0000017	EWZ31531.1	S	7.9e-143	RTA1	PF04479.14	1e-74
Fusarium oxysporum Fo47	OG0000017	EWZ32561.1	S	5.3e-87	RTA1	PF04479.14	1.2e-69
Fusarium oxysporum Fo47	OG0000017	EWZ33733.1	S	3.5e-141	RTA1	PF04479.14	2.2e-69
Fusarium oxysporum Fo47	OG0000017	EWZ33755.1	S	9.1e-145	RTA1	PF04479.14	1.2e-70
Fusarium oxysporum Fo47	OG0000017	EWZ36448.1	S	5.8e-130	RTA1	PF04479.14	2.3e-68
Fusarium oxysporum Fo47	OG0000017	EWZ46031.1	S	7.5e-152	RTA1	PF04479.14	5.2e-71
Fusarium oxysporum Fo47	OG0000017	EWZ46504.1	S	7e-164	RTA1	PF04479.14	3.1e-74
Fusarium oxysporum Fo47	OG0000017	EWZ49082.1	S	3.6e-157	RTA1	PF04479.14	2e-63
Fusarium oxysporum Fo47	OG0000017	EWZ52244.1	S	6e-160	RTA1	PF04479.14	1.2e-56
Fusarium oxysporum Fo47	OG0000017	EWZ52252.1	S	6.8e-167	RTA1	PF04479.14	3.3e-66
Fusarium solani	OG0000017	XP_003039777.1	S	1.7e-154	RTA1	PF04479.14	6.7e-74
Fusarium solani	OG0000017	XP_003040764.1	S	8.2e-165	RTA1	PF04479.14	1.5e-72
Fusarium solani	OG0000017	XP_003041620.1	S	3.3e-138	RTA1	PF04479.14	7.6e-69
Fusarium solani	OG0000017	XP_003044012.1	S	3.4e-163	RTA1	PF04479.14	4e-65
Fusarium solani	OG0000017	XP_003044946.1	S	1.5e-155	RTA1	PF04479.14	1.7e-63
Fusarium solani	OG0000017	XP_003045263.1	S	2.4e-150	RTA1	PF04479.14	9e-74
Fusarium solani	OG0000017	XP_003045749.1	S	3.5e-160	RTA1	PF04479.14	2.5e-68
Fusarium solani	OG0000017	XP_003047188.1	S	4.3e-155	RTA1	PF04479.14	2e-62
Fusarium solani	OG0000017	XP_003047370.1	S	2.9e-165	RTA1	PF04479.14	1.6e-74
Fusarium solani	OG0000017	XP_003047412.1	S	1.1e-136	RTA1	PF04479.14	1.6e-69
Fusarium solani	OG0000017	XP_003047841.1	S	9.9e-166	RTA1	PF04479.14	2.8e-75
Fusarium solani	OG0000017	XP_003047960.1	S	6.3e-159	RTA1	PF04479.14	8.4e-55
Fusarium solani	OG0000017	XP_003048216.1	S	1.1e-150	RTA1	PF04479.14	3.8e-69
Fusarium solani	OG0000017	XP_003049032.1	S	5.3e-144	RTA1	PF04479.14	6.4e-63
Fusarium solani	OG0000017	XP_003049286.1	S	1.8e-156	RTA1	PF04479.14	1e-65
Fusarium solani	OG0000017	XP_003049311.1	S	6e-171	RTA1	PF04479.14	4.8e-66
Fusarium solani	OG0000017	XP_003049459.1	S	2.5e-158	RTA1	PF04479.14	2e-62
Fusarium solani	OG0000017	XP_003051424.1	S	5.8e-160	RTA1	PF04479.14	6.2e-63
Fusarium solani	OG0000017	XP_003052851.1	S	4.8e-154	RTA1	PF04479.14	4.8e-71
Corinectria fuckeliana	OG0000017	IMI342667_005798-T1	S	2.2e-84	RTA1	PF04479.14	3e-57
Thelonectria rubi	OG0000018	CBS113-12_005725-T1	Q	0	ABC_membrane	PF00664.24	1.1e-23
Thelonectria rubi	OG0000018	CBS113-12_005877-T1	Q	0	ABC_membrane	PF00664.24	1.1e-26
Calonectria multiphialidica	OG0000019	CBS112678_000009-T1	S	1.7e-185	Aa_trans	PF01490.19	2.7e-46
Calonectria multiphialidica	OG0000019	CBS112678_000683-T1	S	1.8e-185	Aa_trans	PF01490.19	2.6e-40
Calonectria multiphialidica	OG0000019	CBS112678_002424-T1	S	2.7e-162	Aa_trans	PF01490.19	2.8e-38
Calonectria multiphialidica	OG0000019	CBS112678_002655-T1	S	6.7e-177	Aa_trans	PF01490.19	1.7e-36
Calonectria multiphialidica	OG0000019	CBS112678_002813-T1	S	6e-218	AA_permease_2	PF13520.7	2.7e-07
Calonectria multiphialidica	OG0000019	CBS112678_002999-T1	S	3.3e-184	Aa_trans	PF01490.19	5.4e-37
Calonectria multiphialidica	OG0000019	CBS112678_003767-T1	S	1e-177	Aa_trans	PF01490.19	5.5e-40
Calonectria multiphialidica	OG0000019	CBS112678_006637-T1	S	1.9e-179	Aa_trans	PF01490.19	3.1e-41
Calonectria multiphialidica	OG0000019	CBS112678_007472-T1	S	2e-189	Aa_trans	PF01490.19	5.3e-34
Calonectria multiphialidica	OG0000019	CBS112678_009739-T1	S	1.3e-156	Aa_trans	PF01490.19	1.3e-39
Calonectria multiphialidica	OG0000019	CBS112678_010149-T1	S	4.3e-170	Aa_trans	PF01490.19	4.3e-42
Calonectria multiphialidica	OG0000019	CBS112678_011313-T1	S	2.1e-215	Aa_trans	PF01490.19	3.8e-27
Calonectria multiphialidica	OG0000019	CBS112678_011611-T1	S	9.4e-160	Aa_trans	PF01490.19	1.9e-36
Calonectria multiphialidica	OG0000019	CBS112678_012500-T1	S	4.1e-179	Aa_trans	PF01490.19	6.9e-42
Calonectria multiphialidica	OG0000019	CBS112678_012661-T1	S	4.6e-203	Aa_trans	PF01490.19	2.2e-38
Calonectria multiphialidica	OG0000019	CBS112678_012799-T1	S	4.2e-161	Aa_trans	PF01490.19	3.5e-39
Calonectria multiphialidica	OG0000019	CBS112678_013097-T1	S	1.3e-175	Aa_trans	PF01490.19	5.5e-44
Calonectria multiphialidica	OG0000019	CBS112678_014136-T1	S	1.4e-158	Aa_trans	PF01490.19	8.5e-39
Calonectria multiphialidica	OG0000019	CBS112678_014564-T1	S	3.7e-105	Aa_trans	PF01490.19	5.7e-30
Calonectria multiphialidica	OG0000019	CBS112678_015894-T1	S	1.2e-162	Aa_trans	PF01490.19	1.1e-42
Calonectria multiphialidica	OG0000019	CBS112678_016710-T1	S	1.4e-174	Aa_trans	PF01490.19	1.6e-37
Calonectria multiphialidica	OG0000019	CBS112678_016712-T1	S	1e-174	Aa_trans	PF01490.19	7.3e-41
Calonectria multiphialidica	OG0000019	CBS112678_017636-T1	S	7.4e-160	Aa_trans	PF01490.19	1.9e-35
Calonectria multiphialidica	OG0000019	CBS112678_019101-T1	S	3.1e-174	Aa_trans	PF01490.19	8.4e-47
Neonectria hederae	OG0000019	CBS714-97_000995-T1	S	3.6e-223	Aa_trans	PF01490.19	1.6e-24
Calonectria naviculata	OG0000019	CBS101121_000020-T1	S	3.1e-158	Aa_trans	PF01490.19	2e-35
Calonectria naviculata	OG0000019	CBS101121_000918-T1	S	7.5e-173	Aa_trans	PF01490.19	5.8e-41
Calonectria naviculata	OG0000019	CBS101121_000983-T1	S	5.5e-179	Aa_trans	PF01490.19	1e-36
Calonectria naviculata	OG0000019	CBS101121_002425-T1	S	1.3e-170	Aa_trans	PF01490.19	8.1e-37
Calonectria naviculata	OG0000019	CBS101121_003951-T1	S	7e-211	Aa_trans	PF01490.19	1.6e-41
Calonectria naviculata	OG0000019	CBS101121_005389-T1	S	1.2e-173	AA_permease_2	PF13520.7	3.7e-09
Calonectria naviculata	OG0000019	CBS101121_005594-T1	S	1.8e-206	Aa_trans	PF01490.19	3.4e-35
Calonectria naviculata	OG0000019	CBS101121_007606-T1	S	8.9e-190	Aa_trans	PF01490.19	6.2e-45
Calonectria naviculata	OG0000019	CBS101121_008823-T1	S	8.3e-153	Aa_trans	PF01490.19	2.4e-35
Calonectria naviculata	OG0000019	CBS101121_009273-T1	S	4.1e-195	Aa_trans	PF01490.19	8.8e-37
Calonectria naviculata	OG0000019	CBS101121_009458-T1	S	1.7e-188	Aa_trans	PF01490.19	3.8e-29
Calonectria naviculata	OG0000019	CBS101121_010516-T1	S	5.3e-182	Aa_trans	PF01490.19	3.4e-38
Calonectria naviculata	OG0000019	CBS101121_010663-T1	S	3e-103	AA_permease	PF00324.22	1.6e-06
Calonectria naviculata	OG0000019	CBS101121_012021-T1	S	3.5e-218	AA_permease_2	PF13520.7	4.1e-08
Calonectria naviculata	OG0000019	CBS101121_014379-T1	S	2.7e-186	Aa_trans	PF01490.19	3.2e-39
Calonectria naviculata	OG0000019	CBS101121_019177-T1	S	2.3e-96	Aa_trans	PF01490.19	1.4e-23
Calonectria naviculata	OG0000019	CBS101121_019595-T1	S	4.8e-175	Aa_trans	PF01490.19	4e-37
Calonectria naviculata	OG0000019	CBS101121_020132-T1	S	2.1e-159	Aa_trans	PF01490.19	4.9e-37
Calonectria naviculata	OG0000019	CBS101121_023212-T1	S	2e-81	Aa_trans	PF01490.19	8.6e-18
Calonectria naviculata	OG0000019	CBS101121_023789-T1	S	2.1e-170	Aa_trans	PF01490.19	6.7e-41
Calonectria naviculata	OG0000019	CBS101121_023958-T1	S	5.9e-186	Aa_trans	PF01490.19	4.1e-42
Stachybotrys chlorohalonata	OG0000020	KFA65047.1	S	2.2e-134	NmrA	PF05368.14	1.3e-19
Ilyonectria destructans	OG0000020	C1_000999-T1	S	3.9e-112	NAD_binding_10	PF13460.7	2e-10
Ilyonectria destructans	OG0000020	C1_002209-T1	S	1.5e-97	NAD_binding_10	PF13460.7	1.1e-11
Ilyonectria destructans	OG0000020	C1_002505-T1	S	3.4e-118	NmrA	PF05368.14	6.4e-07
Ilyonectria destructans	OG0000020	C1_002506-T1	S	3.1e-146	Epimerase	PF01370.22	2.1e-11
Ilyonectria destructans	OG0000020	C1_002942-T1	S	2.5e-79	Epimerase	PF01370.22	1e-08
Ilyonectria destructans	OG0000020	C1_003497-T1	S	2.4e-82	Epimerase	PF01370.22	1.1e-08
Ilyonectria destructans	OG0000020	C1_005235-T1	S	1.5e-89	NAD_binding_10	PF13460.7	2.4e-11
Ilyonectria destructans	OG0000020	C1_005952-T1	S	2.7e-53	NmrA	PF05368.14	1.6e-06
Ilyonectria destructans	OG0000020	C1_005953-T1	S	7e-62	NmrA	PF05368.14	4.7e-09
Ilyonectria destructans	OG0000020	C1_007322-T1	S	9e-26	NAD_binding_10	PF13460.7	2.5e-10
Ilyonectria destructans	OG0000020	C1_007971-T1	S	5e-90	Epimerase	PF01370.22	1.6e-09
Ilyonectria destructans	OG0000020	C1_008213-T1	S	5e-141	NAD_binding_10	PF13460.7	1.9e-14
Ilyonectria destructans	OG0000020	C1_009940-T1	S	5.4e-71	NmrA	PF05368.14	3e-11
Ilyonectria destructans	OG0000020	C1_010553-T1	S	2.9e-112	NAD_binding_10	PF13460.7	2.5e-12
Ilyonectria destructans	OG0000020	C1_011708-T1	S	2.4e-164	Epimerase	PF01370.22	1.7e-07
Ilyonectria destructans	OG0000020	C1_011769-T1	S	3.7e-62	Epimerase	PF01370.22	2.6e-08
Ilyonectria destructans	OG0000020	C1_013764-T1	S	3.2e-109	NAD_binding_10	PF13460.7	1e-08
Ilyonectria destructans	OG0000020	C1_013862-T1	S	1.4e-97	NmrA	PF05368.14	3.6e-10
Ilyonectria destructans	OG0000020	C1_013941-T1	S	1.5e-95	NAD_binding_10	PF13460.7	4.7e-10
Fusarium graminearum	OG0000020	XP_011322461.1	S	4.8e-128	NAD_binding_10	PF13460.7	2.4e-09
Fusarium graminearum	OG0000020	XP_011323048.1	S	3.5e-132	NmrA	PF05368.14	2.4e-11
Fusarium solani	OG0000020	XP_003040688.1	S	5.8e-177	KR	PF08659.11	3.6e-07
Fusarium solani	OG0000020	XP_003041208.1	S	3.7e-176	NAD_binding_10	PF13460.7	2.1e-09
Fusarium solani	OG0000020	XP_003041456.1	S	6.3e-176	Epimerase	PF01370.22	3.3e-06
Fusarium solani	OG0000020	XP_003042536.1	S	2e-177	NAD_binding_10	PF13460.7	1.8e-10
Fusarium solani	OG0000020	XP_003042625.1	S	1.3e-184	NAD_binding_10	PF13460.7	7.7e-13
Fusarium solani	OG0000020	XP_003042703.1	S	2.5e-172	NAD_binding_10	PF13460.7	2.1e-11
Fusarium solani	OG0000020	XP_003043071.1	S	5.6e-73	NmrA	PF05368.14	1.2e-12
Fusarium solani	OG0000020	XP_003044234.1	S	2.3e-170	NAD_binding_10	PF13460.7	1.5e-13
Fusarium solani	OG0000020	XP_003044579.1	S	8.9e-178	KR	PF08659.11	4.5e-07
Fusarium solani	OG0000020	XP_003044748.1	S	4.6e-171	Epimerase	PF01370.22	1.6e-07
Fusarium solani	OG0000020	XP_003045547.1	S	4e-192	NAD_binding_10	PF13460.7	1.3e-08
Fusarium solani	OG0000020	XP_003045734.1	S	6.9e-178	NAD_binding_10	PF13460.7	2.7e-08
Fusarium solani	OG0000020	XP_003046977.1	S	1.2e-166	NmrA	PF05368.14	2e-11
Fusarium solani	OG0000020	XP_003047363.1	S	1.4e-178	Epimerase	PF01370.22	1.4e-08
Fusarium solani	OG0000020	XP_003049143.1	S	2.4e-144	NAD_binding_10	PF13460.7	6.3e-10
Fusarium oxysporum 4287	OG0000020	XP_018233899.1	S	2.5e-169	NmrA	PF05368.14	6.5e-16
Fusarium oxysporum 4287	OG0000020	XP_018235891.1	S	3.9e-173	Epimerase	PF01370.22	2.5e-09
Fusarium oxysporum 4287	OG0000020	XP_018242389.1	S	1.8e-173	NmrA	PF05368.14	2e-08
Fusarium oxysporum 4287	OG0000020	XP_018242788.1	S	1.7e-176	NAD_binding_10	PF13460.7	1.1e-08
Fusarium oxysporum 4287	OG0000020	XP_018244714.1	S	1.7e-176	NAD_binding_10	PF13460.7	1.1e-08
Fusarium oxysporum 4287	OG0000020	XP_018247353.1	S	2.4e-167	NmrA	PF05368.14	1.1e-17
Fusarium oxysporum 4287	OG0000020	XP_018250488.1	S	7.1e-159	NmrA	PF05368.14	1.1e-14
Fusarium oxysporum 4287	OG0000020	XP_018251502.1	S	1.1e-180	NmrA	PF05368.14	1.2e-08
Fusarium oxysporum 4287	OG0000020	XP_018251592.1	S	1.7e-162	Epimerase	PF01370.22	1.6e-06
Fusarium oxysporum 4287	OG0000020	XP_018254991.1	S	4.4e-97	Epimerase	PF01370.22	1.1e-06
Fusarium oxysporum 4287	OG0000020	XP_018255075.1	S	6.3e-168	Epimerase	PF01370.22	2.1e-08
Fusarium oxysporum 4287	OG0000020	XP_018256478.1	S	1.2e-122	NAD_binding_10	PF13460.7	1.5e-12
Fusarium oxysporum 4287	OG0000020	XP_018257013.1	S	1.7e-176	NAD_binding_10	PF13460.7	1.1e-08
Fusarium oxysporum 4287	OG0000020	XP_018258236.1	S	7.9e-123	KR	PF08659.11	2.4e-06
Fusarium oxysporum 4287	OG0000020	XP_018258238.1	S	2.5e-148	NAD_binding_10	PF13460.7	1.5e-14
Fusarium oxysporum 4287	OG0000020	XP_018258746.1	S	2.8e-102	NmrA	PF05368.14	1.2e-14
Neonectria ditissima	OG0000020	Nd324_001212-T1	S	1.3e-96	NmrA	PF05368.14	2.3e-11
Neonectria ditissima	OG0000020	Nd324_001697-T1	S	1.5e-88	NmrA	PF05368.14	3.1e-08
Neonectria ditissima	OG0000020	Nd324_006909-T1	S	3.1e-112	NAD_binding_10	PF13460.7	1.3e-07
Neonectria ditissima	OG0000020	Nd324_008919-T1	S	7.4e-135	Epimerase	PF01370.22	1.6e-08
Neonectria ditissima	OG0000020	Nd324_011873-T1	S	2.3e-81	NmrA	PF05368.14	9.7e-08
Calonectria naviculata	OG0000020	CBS101121_000908-T1	S	1.9e-116	NmrA	PF05368.14	1.4e-13
Calonectria naviculata	OG0000020	CBS101121_004975-T1	S	1.9e-57	NmrA	PF05368.14	1.4e-08
Calonectria naviculata	OG0000020	CBS101121_009088-T1	S	6.8e-106	NmrA	PF05368.14	1.2e-14
Calonectria naviculata	OG0000020	CBS101121_009421-T1	S	1.3e-91	NAD_binding_10	PF13460.7	1.4e-13
Calonectria naviculata	OG0000020	CBS101121_009780-T1	S	1.5e-113	NmrA	PF05368.14	2.3e-12
Calonectria naviculata	OG0000020	CBS101121_012803-T1	S	5.4e-74	NmrA	PF05368.14	1e-11
Calonectria naviculata	OG0000020	CBS101121_012804-T1	S	5e-62	NAD_binding_10	PF13460.7	3.7e-06
Calonectria naviculata	OG0000020	CBS101121_016418-T1	S	4.8e-78	Epimerase	PF01370.22	2.1e-06
Calonectria naviculata	OG0000020	CBS101121_016510-T1	S	8.6e-77	NAD_binding_10	PF13460.7	1.8e-14
Calonectria naviculata	OG0000020	CBS101121_016705-T1	S	1.4e-106	NmrA	PF05368.14	3.3e-13
Calonectria naviculata	OG0000020	CBS101121_017821-T1	S	4.3e-116	NmrA	PF05368.14	1.8e-16
Calonectria naviculata	OG0000020	CBS101121_019108-T1	S	1.1e-124	NAD_binding_10	PF13460.7	2e-09
Calonectria naviculata	OG0000020	CBS101121_019700-T1	S	3.9e-72	NAD_binding_10	PF13460.7	1.9e-14
Calonectria naviculata	OG0000020	CBS101121_019891-T1	S	2.9e-91	NAD_binding_10	PF13460.7	1.1e-13
Calonectria naviculata	OG0000020	CBS101121_021968-T1	S	8.1e-105	NAD_binding_10	PF13460.7	1.4e-10
Calonectria naviculata	OG0000020	CBS101121_023389-T1	S	1.3e-125	NmrA	PF05368.14	3.9e-12
Calonectria naviculata	OG0000020	CBS101121_023445-T1	S	1.2e-90	NmrA	PF05368.14	8e-19
Calonectria multiphialidica	OG0000022	CBS112678_002292-T1	C	6.9e-228	Aldedh	PF00171.23	4.1e-153
Calonectria multiphialidica	OG0000022	CBS112678_003358-T1	C	1.6e-264	Aldedh	PF00171.23	1.9e-163
Calonectria multiphialidica	OG0000022	CBS112678_004678-T1	C	4.3e-238	Aldedh	PF00171.23	8e-166
Calonectria multiphialidica	OG0000022	CBS112678_005265-T1	C	1.4e-222	Aldedh	PF00171.23	1.7e-160
Calonectria multiphialidica	OG0000022	CBS112678_006399-T1	C	9.6e-259	Aldedh	PF00171.23	2.3e-151
Calonectria multiphialidica	OG0000022	CBS112678_006603-T1	C	8.2e-209	Aldedh	PF00171.23	2.7e-136
Calonectria multiphialidica	OG0000022	CBS112678_007233-T1	C	1.9e-178	Aldedh	PF00171.23	2.6e-149
Calonectria multiphialidica	OG0000022	CBS112678_008457-T1	C	1.5e-219	Aldedh	PF00171.23	1.5e-159
Calonectria multiphialidica	OG0000022	CBS112678_014157-T1	C	5.3e-233	Aldedh	PF00171.23	1.1e-150
Calonectria multiphialidica	OG0000022	CBS112678_014742-T1	C	1.4e-228	Aldedh	PF00171.23	2.8e-155
Calonectria multiphialidica	OG0000022	CBS112678_015403-T1	C	6.4e-170	Aldedh	PF00171.23	4.5e-151
Calonectria multiphialidica	OG0000022	CBS112678_015509-T1	C	2.3e-236	Aldedh	PF00171.23	2.6e-150
Fusarium solani	OG0000022	XP_003042509.1	C	7e-286	Aldedh	PF00171.23	1.3e-150
Fusarium solani	OG0000022	XP_003043059.1	C	6.1e-293	Aldedh	PF00171.23	6.8e-154
Fusarium solani	OG0000022	XP_003043072.1	C	1.9e-286	Aldedh	PF00171.23	1.1e-149
Fusarium solani	OG0000022	XP_003044184.1	C	8.9e-289	Aldedh	PF00171.23	1.4e-154
Fusarium solani	OG0000022	XP_003044199.1	C	5.8e-266	Aldedh	PF00171.23	5.2e-151
Fusarium solani	OG0000022	XP_003045566.1	C	6.8e-289	Aldedh	PF00171.23	5.4e-156
Fusarium solani	OG0000022	XP_003046040.1	C	1.2e-293	Aldedh	PF00171.23	4.3e-152
Fusarium solani	OG0000022	XP_003047230.1	C	1.5e-277	Aldedh	PF00171.23	8.6e-163
Fusarium solani	OG0000022	XP_003049380.1	C	2e-285	Aldedh	PF00171.23	2.1e-156
Fusarium solani	OG0000022	XP_003051480.1	C	2.8e-282	Aldedh	PF00171.23	1.1e-157
Fusarium solani	OG0000022	XP_003052258.1	C	9.6e-302	Aldedh	PF00171.23	3.4e-163
Fusarium solani	OG0000022	XP_003053795.1	C	0	RRF	PF01765.20	3.6e-32
Calonectria multiphialidica	OG0000023	CBS112678_001305-T1	S	1.2e-56	Fungal_trans_2	PF11951.9	4.8e-07
Calonectria multiphialidica	OG0000023	CBS112678_002358-T1	S	6.7e-56	Fungal_trans_2	PF11951.9	1.1e-06
Calonectria multiphialidica	OG0000023	CBS112678_002384-T1	S	5.4e-69	Zn_clus	PF00172.19	4.8e-06
Calonectria multiphialidica	OG0000023	CBS112678_002550-T1	S	3.2e-66	Fungal_trans_2	PF11951.9	1.2e-07
Calonectria multiphialidica	OG0000023	CBS112678_004147-T1	S	1.1e-51	Fungal_trans_2	PF11951.9	3e-08
Calonectria multiphialidica	OG0000023	CBS112678_004225-T1	S	7.8e-58	Fungal_trans_2	PF11951.9	2.5e-06
Calonectria multiphialidica	OG0000023	CBS112678_005261-T1	S	2.2e-78	Fungal_trans_2	PF11951.9	3.5e-10
Calonectria multiphialidica	OG0000023	CBS112678_005895-T1	S	5.2e-80	Fungal_trans_2	PF11951.9	3.4e-06
Calonectria multiphialidica	OG0000023	CBS112678_006802-T1	S	3.5e-53	Fungal_trans_2	PF11951.9	7.1e-09
Calonectria multiphialidica	OG0000023	CBS112678_009022-T1	S	2e-53	Fungal_trans_2	PF11951.9	1.2e-07
Calonectria multiphialidica	OG0000023	CBS112678_009638-T1	S	1.2e-83	Fungal_trans_2	PF11951.9	4.6e-08
Calonectria multiphialidica	OG0000023	CBS112678_010042-T1	S	2.8e-51	Fungal_trans_2	PF11951.9	2.9e-09
Calonectria multiphialidica	OG0000023	CBS112678_010690-T1	S	1.2e-49	Fungal_trans_2	PF11951.9	1e-07
Calonectria multiphialidica	OG0000023	CBS112678_010798-T1	S	9.1e-48	Fungal_trans_2	PF11951.9	3.7e-07
Calonectria multiphialidica	OG0000023	CBS112678_011078-T1	S	1.7e-75	Fungal_trans_2	PF11951.9	8.5e-06
Calonectria multiphialidica	OG0000023	CBS112678_012446-T1	S	1.3e-49	Zn_clus	PF00172.19	2.2e-06
Calonectria multiphialidica	OG0000023	CBS112678_014026-T1	S	4.2e-64	Zn_clus	PF00172.19	1.7e-06
Calonectria multiphialidica	OG0000023	CBS112678_016191-T1	S	2.5e-48	Zn_clus	PF00172.19	2.2e-06
Calonectria multiphialidica	OG0000023	CBS112678_017226-T1	S	7.2e-60	Fungal_trans_2	PF11951.9	1.5e-11
Calonectria multiphialidica	OG0000023	CBS112678_018887-T1	S	4e-51	Fungal_trans_2	PF11951.9	1.2e-13
Fusarium oxysporum 4287	OG0000023	XP_018238468.1	S	1.7e-203	Fungal_trans_2	PF11951.9	3.3e-09
Fusarium oxysporum 4287	OG0000023	XP_018238469.1	S	1.7e-203	Fungal_trans_2	PF11951.9	3.3e-09
Fusarium oxysporum 4287	OG0000023	XP_018238470.1	S	4.1e-188	Fungal_trans_2	PF11951.9	4e-09
Fusarium oxysporum 4287	OG0000023	XP_018244204.1	S	1.6e-159	Fungal_trans_2	PF11951.9	8.2e-09
Fusarium oxysporum 4287	OG0000023	XP_018247041.1	S	1.2e-280	Fungal_trans_2	PF11951.9	1.8e-06
Fusarium oxysporum 4287	OG0000023	XP_018256080.1	S	3.8e-293	Fungal_trans_2	PF11951.9	5.5e-14
Fusarium oxysporum 4287	OG0000023	XP_018256081.1	S	1.4e-297	Zn_clus	PF00172.19	1.1e-06
Fusarium oxysporum 4287	OG0000023	XP_018256082.1	S	5.4e-253	Fungal_trans_2	PF11951.9	4.2e-14
Fusarium oxysporum 4287	OG0000023	XP_018257835.1	S	1.2e-235	Fungal_trans_2	PF11951.9	1.2e-07
Fusarium oxysporum 4287	OG0000023	XP_018257836.1	S	1.1e-205	Fungal_trans_2	PF11951.9	9.6e-08
Fusarium oxysporum 4287	OG0000023	XP_018258152.1	S	1.7e-64	Zn_clus	PF00172.19	1.4e-06
Fusarium oxysporum 4287	OG0000023	XP_018258153.1	S	1.1e-59	Fungal_trans_2	PF11951.9	8.8e-07
Fusarium fujikuroi	OG0000023	XP_023429822.1	S	1e-251	Fungal_trans_2	PF11951.9	2.4e-10
Fusarium fujikuroi	OG0000023	XP_023431678.1	S	1.7e-303	Fungal_trans_2	PF11951.9	1.5e-14
Fusarium fujikuroi	OG0000023	XP_023436649.1	S	1.3e-306	Fungal_trans_2	PF11951.9	7.5e-08
Fusarium fujikuroi	OG0000023	XP_023438104.1	S	2e-299	Fungal_trans_2	PF11951.9	3e-07
Calonectria naviculata	OG0000023	CBS101121_000342-T1	S	5e-45	Fungal_trans_2	PF11951.9	5.6e-07
Calonectria naviculata	OG0000023	CBS101121_001138-T1	S	8.5e-83	Fungal_trans_2	PF11951.9	2.3e-06
Calonectria naviculata	OG0000023	CBS101121_001862-T1	S	3.9e-36	Fungal_trans_2	PF11951.9	5.1e-08
Calonectria naviculata	OG0000023	CBS101121_007451-T1	S	4.2e-55	Fungal_trans_2	PF11951.9	2.1e-06
Calonectria naviculata	OG0000023	CBS101121_009130-T1	S	8.2e-54	Fungal_trans_2	PF11951.9	7.2e-11
Calonectria naviculata	OG0000023	CBS101121_010447-T1	S	8.8e-46	Fungal_trans_2	PF11951.9	1.2e-08
Calonectria naviculata	OG0000023	CBS101121_011122-T1	S	1.5e-76	Fungal_trans_2	PF11951.9	2.5e-06
Calonectria naviculata	OG0000023	CBS101121_014156-T1	S	1.1e-84	Fungal_trans_2	PF11951.9	7.2e-07
Calonectria naviculata	OG0000023	CBS101121_014418-T1	S	1.5e-66	Fungal_trans_2	PF11951.9	1.6e-06
Calonectria naviculata	OG0000023	CBS101121_015643-T1	S	2.6e-49	Fungal_trans_2	PF11951.9	2.7e-09
Calonectria naviculata	OG0000023	CBS101121_016526-T1	S	8.1e-54	Fungal_trans_2	PF11951.9	5.1e-11
Calonectria naviculata	OG0000023	CBS101121_018277-T1	S	5.3e-57	Fungal_trans_2	PF11951.9	1.4e-07
Calonectria naviculata	OG0000023	CBS101121_018487-T1	S	6.2e-66	Fungal_trans_2	PF11951.9	2.3e-08
Calonectria naviculata	OG0000023	CBS101121_018902-T1	S	2.2e-67	Fungal_trans_2	PF11951.9	3.5e-13
Calonectria naviculata	OG0000023	CBS101121_019553-T1	S	6.3e-62	Fungal_trans_2	PF11951.9	2.7e-07
Calonectria naviculata	OG0000023	CBS101121_019649-T1	S	2.9e-60	Fungal_trans_2	PF11951.9	1.5e-06
Calonectria naviculata	OG0000023	CBS101121_020639-T1	S	4.8e-41	Fungal_trans_2	PF11951.9	5.5e-07
Calonectria naviculata	OG0000023	CBS101121_021587-T1	S	4.5e-52	Zn_clus	PF00172.19	7.7e-07
Calonectria naviculata	OG0000023	CBS101121_023419-T1	S	9.2e-37	Fungal_trans_2	PF11951.9	1.2e-07
Calonectria leucothoes	OG0000024	CBS109166_000975-T1	I	3.7e-56	Condensation	PF00668.21	1.5e-06
Calonectria leucothoes	OG0000024	CBS109166_001349-T1	I	8.8e-124	PP-binding	PF00550.26	1e-07
Calonectria leucothoes	OG0000024	CBS109166_002103-T1	I	1.5e-62	PP-binding	PF00550.26	1.6e-11
Calonectria leucothoes	OG0000024	CBS109166_002608-T1	I	1.8e-215	PP-binding	PF00550.26	1.3e-10
Calonectria leucothoes	OG0000024	CBS109166_003643-T1	I	0	Condensation	PF00668.21	1.3e-194
Calonectria leucothoes	OG0000024	CBS109166_006426-T1	I	0	AMP-binding	PF00501.29	1.5e-228
Calonectria leucothoes	OG0000024	CBS109166_007395-T1	I	4.1e-15	Condensation	PF00668.21	7.4e-12
Calonectria leucothoes	OG0000024	CBS109166_007987-T1	I	2.1e-252	AMP-binding	PF00501.29	3.4e-73
Calonectria leucothoes	OG0000024	CBS109166_008054-T1	I	0	Condensation	PF00668.21	1.1e-124
Calonectria leucothoes	OG0000024	CBS109166_008523-T1	I	2.6e-49	PP-binding	PF00550.26	3.5e-12
Calonectria leucothoes	OG0000024	CBS109166_009152-T1	I	0	PP-binding	PF00550.26	1.5e-10
Calonectria leucothoes	OG0000024	CBS109166_010164-T1	I	0	PP-binding	PF00550.26	1e-22
Calonectria leucothoes	OG0000024	CBS109166_011311-T1	I	1.3e-111	PP-binding	PF00550.26	7.8e-10
Calonectria leucothoes	OG0000024	CBS109166_011500-T1	I	1.1e-35	PP-binding	PF00550.26	9.6e-14
Calonectria leucothoes	OG0000024	CBS109166_017554-T1	I	0	AMP-binding	PF00501.29	4.5e-224
Calonectria leucothoes	OG0000024	CBS109166_017555-T1	I	3.3e-81	PP-binding	PF00550.26	5.3e-11
Calonectria leucothoes	OG0000024	CBS109166_017556-T1	I	8.1e-99	PP-binding	PF00550.26	1.3e-11
Calonectria naviculata	OG0000024	CBS101121_000166-T1	I	2.9e-117	PP-binding	PF00550.26	1.2e-09
Calonectria naviculata	OG0000024	CBS101121_000387-T1	I	3.4e-129	NAD_binding_4	PF07993.13	1.6e-43
Calonectria naviculata	OG0000024	CBS101121_000948-T1	I	0	PP-binding	PF00550.26	1.2e-52
Calonectria naviculata	OG0000024	CBS101121_001871-T1	I	0	AMP-binding	PF00501.29	1.6e-248
Calonectria naviculata	OG0000024	CBS101121_001943-T1	I	0	AMP-binding	PF00501.29	1.1e-233
Calonectria naviculata	OG0000024	CBS101121_004021-T1	I	0	AMP-binding	PF00501.29	2.8e-115
Calonectria naviculata	OG0000024	CBS101121_004089-T1	I	0	PP-binding	PF00550.26	1.2e-23
Calonectria naviculata	OG0000024	CBS101121_004134-T1	I	0	PP-binding	PF00550.26	6.7e-23
Calonectria naviculata	OG0000024	CBS101121_004806-T1	I	0	PP-binding	PF00550.26	1.1e-26
Calonectria naviculata	OG0000024	CBS101121_005638-T1	I	0	PP-binding	PF00550.26	1.5e-21
Calonectria naviculata	OG0000024	CBS101121_009047-T1	I	2.1e-153	Condensation	PF00668.21	1.2e-48
Calonectria naviculata	OG0000024	CBS101121_010004-T1	I	0	AMP-binding	PF00501.29	0
Calonectria naviculata	OG0000024	CBS101121_010428-T1	I	4.7e-122	AMP-binding	PF00501.29	2e-20
Calonectria naviculata	OG0000024	CBS101121_010591-T1	I	4.8e-135	AMP-binding	PF00501.29	3.6e-51
Calonectria naviculata	OG0000024	CBS101121_012547-T1	I	1.4e-121	AMP-binding	PF00501.29	2.5e-44
Calonectria naviculata	OG0000024	CBS101121_012679-T1	I	1.3e-103	AMP-binding	PF00501.29	3.9e-17
Calonectria naviculata	OG0000024	CBS101121_013589-T1	I	0	AMP-binding	PF00501.29	1.7e-125
Calonectria naviculata	OG0000024	CBS101121_015984-T1	I	5.4e-72	AMP-binding	PF00501.29	2.9e-16
Calonectria naviculata	OG0000024	CBS101121_016427-T1	I	4.4e-98	3Beta_HSD	PF01073.20	1.3e-06
Calonectria naviculata	OG0000024	CBS101121_016886-T1	I	1.2e-89	AMP-binding	PF00501.29	9.1e-25
Calonectria naviculata	OG0000024	CBS101121_016887-T1	I	5.7e-89	AMP-binding	PF00501.29	1.1e-24
Calonectria naviculata	OG0000024	CBS101121_018798-T1	I	3.4e-51	Condensation	PF00668.21	9.7e-24
Calonectria naviculata	OG0000024	CBS101121_018799-T1	I	3.4e-51	Condensation	PF00668.21	6.5e-24
Calonectria naviculata	OG0000024	CBS101121_021512-T1	I	0	PP-binding	PF00550.26	2.2e-11
Calonectria naviculata	OG0000024	CBS101121_023148-T1	I	2e-214	Epimerase	PF01370.22	1.7e-08
Calonectria naviculata	OG0000024	CBS101121_023353-T1	I	4.2e-130	PP-binding	PF00550.26	1.7e-10
Calonectria naviculata	OG0000024	CBS101121_023477-T1	I	0	AMP-binding	PF00501.29	0
Calonectria pseudoreteaudii	OG0000024	YA51_008137-T1	I	0	AMP-binding	PF00501.29	1.1e-139
Calonectria pseudonaviculata	OG0000026	13-27_004589-T1	S	4.6e-106	CFEM	PF05730.12	3.4e-14
Calonectria pseudonaviculata	OG0000026	13-27_007944-T1	S	3.4e-103	CFEM	PF05730.12	1.2e-06
Calonectria pseudonaviculata	OG0000026	13-27_012756-T1	S	2.3e-107	CFEM	PF05730.12	5.9e-08
Calonectria multiphialidica	OG0000028	CBS112678_002389-T1	Q	7.1e-125	adh_short_C2	PF13561.7	1.6e-12
Calonectria multiphialidica	OG0000028	CBS112678_003100-T1	Q	1.2e-114	adh_short_C2	PF13561.7	3.2e-13
Calonectria multiphialidica	OG0000028	CBS112678_005453-T1	Q	9.8e-98	adh_short_C2	PF13561.7	2.2e-17
Calonectria multiphialidica	OG0000028	CBS112678_006666-T1	Q	4.5e-119	adh_short	PF00106.26	1.2e-23
Calonectria multiphialidica	OG0000028	CBS112678_008033-T1	Q	1.1e-120	adh_short	PF00106.26	1.8e-27
Calonectria multiphialidica	OG0000028	CBS112678_008678-T1	Q	2.5e-114	adh_short_C2	PF13561.7	1.3e-19
Calonectria multiphialidica	OG0000028	CBS112678_008877-T1	Q	3.1e-109	adh_short_C2	PF13561.7	3.9e-14
Calonectria multiphialidica	OG0000028	CBS112678_009180-T1	Q	2.2e-105	adh_short_C2	PF13561.7	3.5e-15
Calonectria multiphialidica	OG0000028	CBS112678_009836-T1	Q	9.7e-88	adh_short	PF00106.26	3e-15
Calonectria multiphialidica	OG0000028	CBS112678_011096-T1	Q	8.5e-102	adh_short	PF00106.26	1.6e-21
Calonectria multiphialidica	OG0000028	CBS112678_012721-T1	Q	4.7e-121	adh_short_C2	PF13561.7	3.3e-16
Calonectria multiphialidica	OG0000028	CBS112678_012755-T1	Q	4.1e-165	KR	PF08659.11	1.3e-06
Calonectria multiphialidica	OG0000028	CBS112678_015013-T1	Q	1.1e-130	adh_short_C2	PF13561.7	1.4e-17
Calonectria multiphialidica	OG0000028	CBS112678_016053-T1	Q	2.1e-145	adh_short	PF00106.26	1.5e-25
Calonectria multiphialidica	OG0000028	CBS112678_016068-T1	Q	4.1e-149	adh_short	PF00106.26	1.2e-26
Calonectria multiphialidica	OG0000028	CBS112678_017185-T1	Q	8.2e-145	KR	PF08659.11	3.9e-06
Calonectria multiphialidica	OG0000028	CBS112678_017953-T1	Q	1.1e-105	adh_short_C2	PF13561.7	1.3e-09
Stachybotrys chlorohalonata	OG0000028	KFA60583.1	Q	2.5e-114	adh_short_C2	PF13561.7	1.2e-15
Stachybotrys chlorohalonata	OG0000028	KFA60910.1	Q	3.8e-174	KR	PF08659.11	1.6e-06
Stachybotrys chlorohalonata	OG0000028	KFA67920.1	Q	8.3e-105	adh_short_C2	PF13561.7	1.7e-17
Ilyonectria destructans	OG0000028	C1_001525-T1	Q	7e-133	adh_short	PF00106.26	1.5e-24
Ilyonectria destructans	OG0000028	C1_001883-T1	Q	5e-118	adh_short_C2	PF13561.7	1.4e-19
Ilyonectria destructans	OG0000028	C1_002228-T1	Q	8e-143	adh_short_C2	PF13561.7	1.8e-21
Ilyonectria destructans	OG0000028	C1_002533-T1	Q	4.9e-169	adh_short	PF00106.26	1.6e-17
Ilyonectria destructans	OG0000028	C1_003545-T1	Q	2.6e-130	adh_short_C2	PF13561.7	1.6e-14
Ilyonectria destructans	OG0000028	C1_003750-T1	Q	1.3e-106	adh_short	PF00106.26	1.8e-20
Ilyonectria destructans	OG0000028	C1_005232-T1	Q	6.4e-158	adh_short	PF00106.26	1.3e-19
Ilyonectria destructans	OG0000028	C1_005983-T1	Q	1.4e-117	adh_short	PF00106.26	1.1e-25
Ilyonectria destructans	OG0000028	C1_006388-T1	Q	2.6e-97	adh_short	PF00106.26	5.3e-12
Ilyonectria destructans	OG0000028	C1_007175-T1	Q	3e-82	adh_short	PF00106.26	3.1e-14
Ilyonectria destructans	OG0000028	C1_008095-T1	Q	1.3e-153	adh_short_C2	PF13561.7	1.1e-14
Ilyonectria destructans	OG0000028	C1_008716-T1	Q	8.4e-134	adh_short	PF00106.26	3.4e-29
Ilyonectria destructans	OG0000028	C1_008931-T1	Q	8.4e-121	adh_short	PF00106.26	1.1e-28
Ilyonectria destructans	OG0000028	C1_010516-T1	Q	3.4e-127	adh_short	PF00106.26	3.8e-25
Ilyonectria destructans	OG0000028	C1_012216-T1	Q	6.2e-145	adh_short_C2	PF13561.7	1.8e-17
Ilyonectria destructans	OG0000028	C1_012577-T1	Q	1.9e-133	adh_short	PF00106.26	1.2e-27
Ilyonectria destructans	OG0000028	C1_012580-T1	Q	9.8e-153	adh_short	PF00106.26	1.3e-21
Ilyonectria destructans	OG0000028	C1_012590-T1	Q	1.8e-131	adh_short	PF00106.26	1.3e-26
Ilyonectria destructans	OG0000028	C1_013911-T1	Q	1.4e-176	KR	PF08659.11	1.8e-06
Fusarium graminearum	OG0000028	XP_011321867.1	Q	6.9e-192	adh_short_C2	PF13561.7	2.1e-13
Fusarium graminearum	OG0000028	XP_011322553.1	Q	6e-193	adh_short_C2	PF13561.7	1.9e-16
Neonectria hederae	OG0000028	CBS714-97_005453-T1	Q	1.2e-21	adh_short	PF00106.26	1.1e-08
Dactylonectria macrodydima	OG0000028	JAC15-250_001802-T1	Q	2.3e-78	adh_short	PF00106.26	1e-07
Fusarium solani	OG0000028	XP_003039316.1	Q	8.6e-187	adh_short	PF00106.26	3.6e-23
Fusarium solani	OG0000028	XP_003039320.1	Q	1.6e-188	KR	PF08659.11	2.1e-07
Fusarium solani	OG0000028	XP_003039486.1	Q	3.3e-194	adh_short	PF00106.26	1.3e-16
Fusarium solani	OG0000028	XP_003039575.1	Q	5.1e-181	adh_short_C2	PF13561.7	2e-11
Fusarium solani	OG0000028	XP_003039707.1	Q	1.6e-185	adh_short_C2	PF13561.7	3e-17
Fusarium solani	OG0000028	XP_003040911.1	Q	1.9e-186	adh_short_C2	PF13561.7	1.4e-18
Fusarium solani	OG0000028	XP_003041650.1	Q	1.1e-192	adh_short_C2	PF13561.7	1e-16
Fusarium solani	OG0000028	XP_003041859.1	Q	1.5e-191	adh_short_C2	PF13561.7	3.1e-15
Fusarium solani	OG0000028	XP_003044948.1	Q	6.9e-192	adh_short_C2	PF13561.7	1.2e-17
Fusarium solani	OG0000028	XP_003045813.1	Q	1.6e-196	adh_short_C2	PF13561.7	2.3e-14
Fusarium solani	OG0000028	XP_003046321.1	Q	1.5e-197	GDP_Man_Dehyd	PF16363.6	1.6e-06
Fusarium solani	OG0000028	XP_003051406.1	Q	1.9e-186	adh_short	PF00106.26	1.6e-26
Fusarium solani	OG0000028	XP_003053915.1	Q	2e-188	adh_short_C2	PF13561.7	1.9e-17
Fusarium solani	OG0000028	XP_003054049.1	Q	1.2e-188	adh_short_C2	PF13561.7	1.2e-21
Stachybotrys chartarum	OG0000028	KEY64114.1	Q	3.4e-106	adh_short_C2	PF13561.7	1.5e-18
Stachybotrys chartarum	OG0000028	KEY64407.1	Q	4.4e-151	adh_short_C2	PF13561.7	2.4e-16
Stachybotrys chartarum	OG0000028	KEY64643.1	Q	1e-115	adh_short	PF00106.26	1.3e-24
Stachybotrys chartarum	OG0000028	KEY66069.1	Q	5.1e-155	adh_short	PF00106.26	2.9e-24
Stachybotrys chartarum	OG0000028	KEY69617.1	Q	7.4e-109	KR	PF08659.11	1.1e-07
Stachybotrys chartarum	OG0000028	KEY73227.1	Q	2.9e-174	adh_short	PF00106.26	2.1e-25
Stachybotrys chartarum	OG0000028	KEY74387.1	Q	6.8e-160	adh_short_C2	PF13561.7	1.2e-19
Stachybotrys chartarum	OG0000028	KEY74422.1	Q	2.8e-161	adh_short	PF00106.26	1.4e-26
Calonectria pseudonaviculata	OG0000029	13-27_000095-T1	Q	0	adh_short	PF00106.26	1.3e-11
Calonectria pseudonaviculata	OG0000029	13-27_006855-T1	Q	0	Methyltransf_12	PF08242.13	1.5e-18
Calonectria pseudonaviculata	OG0000029	13-27_012215-T1	Q	0	Methyltransf_23	PF13489.7	1.1e-10
Fusarium oxysporum 4287	OG0000029	XP_018236421.1	Q	0	Methyltransf_11	PF08241.13	1.1e-08
Calonectria naviculata	OG0000029	CBS101121_002146-T1	Q	0	ketoacyl-synt	PF00109.27	1.1e-57
Calonectria naviculata	OG0000029	CBS101121_003747-T1	Q	2.1e-49	PP-binding	PF00550.26	7.9e-08
Calonectria naviculata	OG0000029	CBS101121_004198-T1	Q	0	Ketoacyl-synt_C	PF02801.23	1.3e-37
Calonectria naviculata	OG0000029	CBS101121_004215-T1	Q	1.4e-160	KAsynt_C_assoc	PF16197.6	1.2e-19
Calonectria naviculata	OG0000029	CBS101121_005125-T1	Q	5.7e-143	Methyltransf_11	PF08241.13	1.2e-08
Calonectria naviculata	OG0000029	CBS101121_008207-T1	Q	0	ADH_zinc_N	PF00107.27	1.1e-18
Calonectria naviculata	OG0000029	CBS101121_008373-T1	Q	0	Methyltransf_12	PF08242.13	1.1e-20
Calonectria naviculata	OG0000029	CBS101121_008517-T1	Q	0	ketoacyl-synt	PF00109.27	1.2e-06
Calonectria naviculata	OG0000029	CBS101121_008640-T1	Q	5.8e-150	adh_short	PF00106.26	1.1e-09
Calonectria naviculata	OG0000029	CBS101121_011234-T1	Q	0	PP-binding	PF00550.26	1.5e-07
Calonectria naviculata	OG0000029	CBS101121_013120-T1	Q	0	Methyltransf_11	PF08241.13	1.2e-07
Calonectria naviculata	OG0000029	CBS101121_018359-T1	Q	0	Methyltransf_11	PF08241.13	1.2e-07
Calonectria naviculata	OG0000029	CBS101121_018925-T1	Q	0	PS-DH	PF14765.7	1.1e-09
Calonectria naviculata	OG0000029	CBS101121_021250-T1	Q	0	adh_short	PF00106.26	1.4e-16
Calonectria naviculata	OG0000029	CBS101121_024104-T1	Q	0	adh_short	PF00106.26	1.1e-09
Calonectria multiphialidica	OG0000030	CBS112678_000297-T1	E	3.7e-235	AA_permease	PF00324.22	4.4e-96
Calonectria multiphialidica	OG0000030	CBS112678_000597-T1	E	3.2e-250	AA_permease	PF00324.22	5.9e-94
Calonectria multiphialidica	OG0000030	CBS112678_000722-T1	E	2.6e-212	AA_permease_2	PF13520.7	6.6e-20
Calonectria multiphialidica	OG0000030	CBS112678_001466-T1	E	1.5e-231	AA_permease	PF00324.22	3.9e-101
Calonectria multiphialidica	OG0000030	CBS112678_001545-T1	E	3e-113	AA_permease_2	PF13520.7	1.6e-08
Calonectria multiphialidica	OG0000030	CBS112678_002345-T1	E	1.1e-250	AA_permease_2	PF13520.7	2.7e-24
Calonectria multiphialidica	OG0000030	CBS112678_003571-T1	E	1.1e-211	AA_permease_2	PF13520.7	4.7e-17
Calonectria multiphialidica	OG0000030	CBS112678_004251-T1	E	4.8e-208	AA_permease	PF00324.22	1.6e-101
Calonectria multiphialidica	OG0000030	CBS112678_004362-T1	E	4e-277	AA_permease_2	PF13520.7	1.2e-21
Calonectria multiphialidica	OG0000030	CBS112678_005380-T1	E	2.6e-236	AA_permease_2	PF13520.7	1.5e-21
Calonectria multiphialidica	OG0000030	CBS112678_007293-T1	E	6.3e-259	AA_permease_2	PF13520.7	1.2e-25
Calonectria multiphialidica	OG0000030	CBS112678_007817-T1	E	7.8e-257	AA_permease_2	PF13520.7	2.8e-22
Calonectria multiphialidica	OG0000030	CBS112678_008961-T1	E	3.4e-204	AA_permease_2	PF13520.7	2.3e-23
Calonectria multiphialidica	OG0000030	CBS112678_011610-T1	E	7.5e-223	AA_permease	PF00324.22	2.1e-92
Calonectria multiphialidica	OG0000030	CBS112678_014743-T1	E	3.8e-256	AA_permease_2	PF13520.7	1.3e-18
Calonectria multiphialidica	OG0000030	CBS112678_015055-T1	E	1.4e-194	AA_permease	PF00324.22	1.1e-109
Calonectria multiphialidica	OG0000030	CBS112678_015068-T1	E	2.4e-205	AA_permease_2	PF13520.7	2.8e-24
Calonectria multiphialidica	OG0000030	CBS112678_015443-T1	E	4.3e-255	AA_permease	PF00324.22	1.7e-94
Calonectria multiphialidica	OG0000030	CBS112678_015907-T1	E	1.6e-191	AA_permease_2	PF13520.7	3.4e-20
Stachybotrys chlorohalonata	OG0000031	KFA62250.1	Q	1.4e-242	p450	PF00067.23	1.3e-70
Stachybotrys chlorohalonata	OG0000031	KFA62251.1	Q	2.7e-231	p450	PF00067.23	4.1e-67
Stachybotrys chlorohalonata	OG0000031	KFA67216.1	Q	2.4e-210	p450	PF00067.23	9.7e-62
Stachybotrys chlorohalonata	OG0000031	KFA68112.1	Q	5.6e-60	p450	PF00067.23	8.3e-47
Fusarium oxysporum Fo47	OG0000031	EWZ30813.1	Q	7.9e-304	p450	PF00067.23	1.5e-76
Fusarium oxysporum Fo47	OG0000031	EWZ36538.1	Q	3.9e-73	p450	PF00067.23	3.1e-15
Fusarium oxysporum Fo47	OG0000031	EWZ36599.1	Q	2.1e-304	p450	PF00067.23	4.3e-68
Neonectria punicea	OG0000031	CBS119724_008239-T1	Q	1.8e-87	p450	PF00067.23	6.7e-30
Neonectria punicea	OG0000031	CBS119724_011175-T1	Q	5.5e-209	p450	PF00067.23	2.7e-55
Fusarium fujikuroi	OG0000031	XP_023430091.1	Q	0	p450	PF00067.23	1.4e-66
Fusarium fujikuroi	OG0000031	XP_023430156.1	Q	1.1e-263	p450	PF00067.23	9.9e-62
Fusarium fujikuroi	OG0000031	XP_023430168.1	Q	0	p450	PF00067.23	3.1e-67
Fusarium fujikuroi	OG0000031	XP_023430223.1	Q	3.4e-307	p450	PF00067.23	3.1e-67
Fusarium fujikuroi	OG0000031	XP_023434460.1	Q	0	p450	PF00067.23	1.3e-55
Fusarium fujikuroi	OG0000031	XP_023434689.1	Q	6.5e-311	p450	PF00067.23	1.2e-74
Fusarium fujikuroi	OG0000031	XP_023434928.1	Q	0	p450	PF00067.23	3.7e-69
Fusarium fujikuroi	OG0000031	XP_023437031.1	Q	0	p450	PF00067.23	1.2e-65
Fusarium fujikuroi	OG0000031	XP_023437172.1	Q	2.6e-310	p450	PF00067.23	2.8e-66
Calonectria leucothoes	OG0000032	CBS109166_001816-T1	S	6.4e-24	WSC	PF01822.20	9.7e-10
Calonectria leucothoes	OG0000032	CBS109166_015106-T1	S	6.7e-11	WSC	PF01822.20	1.7e-12
Fusarium oxysporum 4287	OG0000032	XP_018247421.1	S	1e-216	WSC	PF01822.20	6.2e-08
Calonectria naviculata	OG0000032	CBS101121_000151-T1	S	1.2e-32	WSC	PF01822.20	9.6e-15
Calonectria naviculata	OG0000032	CBS101121_001625-T1	S	5.6e-26	WSC	PF01822.20	5.5e-08
Calonectria naviculata	OG0000032	CBS101121_012479-T1	S	2.7e-35	WSC	PF01822.20	9.8e-20
Calonectria naviculata	OG0000032	CBS101121_014145-T1	S	4.4e-14	WSC	PF01822.20	1.4e-08
Calonectria naviculata	OG0000032	CBS101121_017308-T1	S	1.9e-25	WSC	PF01822.20	7.2e-08
Calonectria naviculata	OG0000032	CBS101121_019816-T1	S	1.1e-30	WSC	PF01822.20	4.1e-21
Calonectria naviculata	OG0000032	CBS101121_023619-T1	S	8.3e-37	WSC	PF01822.20	2.2e-07
Neonectria hederae	OG0000034	CBS714-97_005775-T1	Z	1.2e-97	TPR_19	PF14559.7	1.1e-09
Calonectria leucothoes	OG0000034	CBS109166_001194-T1	Z	2e-75	NACHT	PF05729.13	1.6e-07
Calonectria leucothoes	OG0000034	CBS109166_001351-T1	Z	3.7e-127	NB-ARC	PF00931.23	1.2e-08
Calonectria leucothoes	OG0000034	CBS109166_005593-T1	Z	1.9e-123	TPR_2	PF07719.18	1.1e-07
Calonectria leucothoes	OG0000034	CBS109166_005893-T1	Z	5.4e-138	TPR_8	PF13181.7	1.3e-07
Calonectria leucothoes	OG0000034	CBS109166_013848-T1	Z	2.9e-118	TPR_16	PF13432.7	1.1e-15
Calonectria leucothoes	OG0000034	CBS109166_016955-T1	Z	2.8e-60	TPR_12	PF13424.7	2.1e-47
Calonectria leucothoes	OG0000034	CBS109166_017701-T1	Z	2.8e-130	TPR_1	PF00515.29	1.1e-24
Calonectria leucothoes	OG0000034	CBS109166_018616-T1	Z	2.7e-168	TPR_10	PF13374.7	1.1e-78
Fusarium oxysporum 4287	OG0000034	XP_018251796.1	Z	1.4e-15	TPR_1	PF00515.29	1.1e-11
Fusarium oxysporum 4287	OG0000034	XP_018252358.1	Z	9.5e-307	Helo_like_N	PF17111.6	1.8e-07
Fusarium oxysporum 4287	OG0000034	XP_018253637.1	Z	1.4e-15	TPR_1	PF00515.29	1.1e-11
Fusarium oxysporum 4287	OG0000034	XP_018254666.1	Z	3.3e-247	TPR_10	PF13374.7	1.3e-28
Fusarium oxysporum 4287	OG0000034	XP_018255576.1	Z	3.3e-247	TPR_10	PF13374.7	1.3e-28
Fusarium oxysporum 4287	OG0000034	XP_018255577.1	Z	2.4e-247	TPR_7	PF13176.7	4.7e-06
Fusarium oxysporum 4287	OG0000034	XP_018255578.1	Z	2.4e-247	TPR_7	PF13176.7	4.7e-06
Fusarium oxysporum 4287	OG0000034	XP_018256581.1	Z	4.8e-20	TPR_8	PF13181.7	1.1e-07
Neonectria punicea	OG0000034	CBS119724_008320-T1	Z	1.5e-157	TPR_12	PF13424.7	2.1e-12
Neonectria punicea	OG0000034	CBS119724_012243-T1	Z	1.9e-70	TPR_10	PF13374.7	2.3e-21
Neonectria punicea	OG0000034	CBS119724_012262-T1	Z	2e-161	MFS_1	PF07690.17	1.8e-14
Stachybotrys chartarum	OG0000034	KEY65296.1	Z	1.4e-17	TPR_12	PF13424.7	1.1e-26
Stachybotrys chartarum	OG0000034	KEY65494.1	Z	1.8e-83	TPR_10	PF13374.7	1.8e-89
Stachybotrys chartarum	OG0000034	KEY65953.1	Z	3.3e-180	PPR	PF01535.21	1.1e-07
Stachybotrys chartarum	OG0000034	KEY70103.1	Z	1.6e-95	NACHT	PF05729.13	2.8e-06
Stachybotrys chartarum	OG0000034	KEY70194.1	Z	3.3e-110	TPR_7	PF13176.7	1.8e-10
Stachybotrys chartarum	OG0000034	KEY71346.1	Z	9.2e-218	TPR_12	PF13424.7	1.4e-07
Stachybotrys chartarum	OG0000034	KEY72597.1	Z	5e-102	TPR_12	PF13424.7	1.1e-10
Stachybotrys chartarum	OG0000034	KEY73644.1	Z	1.5e-08	TPR_10	PF13374.7	1.2e-33
Stachybotrys chartarum	OG0000034	KEY73759.1	Z	5.1e-184	TPR_12	PF13424.7	1.7e-17
Stachybotrys chartarum	OG0000034	KEY73992.1	Z	8.5e-149	TPR_MalT	PF17874.2	1.1e-12
Stachybotrys chartarum	OG0000034	KEY74789.1	Z	1.2e-145	ANAPC3	PF12895.8	1.1e-09
Stachybotrys chartarum	OG0000034	KEY74844.1	Z	8.8e-112	TPR_12	PF13424.7	1.4e-29
Stachybotrys chartarum	OG0000034	KEY74865.1	Z	2.8e-76	TPR_8	PF13181.7	1.1e-06
Stachybotrys chartarum	OG0000034	KEY75290.1	Z	2.5e-116	HET	PF06985.12	2.4e-12
Fusarium fujikuroi	OG0000034	XP_023435927.1	Z	0	NB-ARC	PF00931.23	6.2e-10
Fusarium fujikuroi	OG0000034	XP_023436230.1	Z	7.9e-165	TPR_10	PF13374.7	1e-10
Calonectria naviculata	OG0000034	CBS101121_000516-T1	Z	9.5e-139	TPR_10	PF13374.7	1.6e-52
Calonectria naviculata	OG0000034	CBS101121_001962-T1	Z	8.9e-107	TPR_14	PF13428.7	1.1e-15
Calonectria naviculata	OG0000034	CBS101121_003998-T1	Z	1.6e-72	TPR_12	PF13424.7	1.2e-17
Calonectria naviculata	OG0000034	CBS101121_006229-T1	Z	1.1e-255	TPR_10	PF13374.7	1.3e-90
Calonectria naviculata	OG0000034	CBS101121_012416-T1	Z	9.2e-123	TPR_10	PF13374.7	1.3e-89
Calonectria naviculata	OG0000034	CBS101121_018312-T1	Z	2e-96	TPR_MalT	PF17874.2	1.1e-06
Calonectria naviculata	OG0000034	CBS101121_020885-T1	Z	2e-146	TPR_19	PF14559.7	1.1e-07
Fusarium fujikuroi	OG0000035	XP_023425374.1	S	0	HeLo	PF14479.7	5.8e-55
Fusarium fujikuroi	OG0000035	XP_023426924.1	S	0	HeLo	PF14479.7	1.2e-47
Fusarium fujikuroi	OG0000035	XP_023437345.1	S	0	NACHT	PF05729.13	3.5e-07
Calonectria naviculata	OG0000035	CBS101121_000912-T1	S	3.5e-123	NACHT	PF05729.13	1.6e-09
Calonectria naviculata	OG0000035	CBS101121_001571-T1	S	1.4e-79	NACHT	PF05729.13	4.3e-09
Calonectria naviculata	OG0000035	CBS101121_002774-T1	S	4.7e-89	NACHT	PF05729.13	7.4e-11
Calonectria naviculata	OG0000035	CBS101121_003874-T1	S	6.4e-129	NACHT	PF05729.13	1.2e-08
Calonectria naviculata	OG0000035	CBS101121_005677-T1	S	1.7e-248	NACHT	PF05729.13	2.8e-07
Calonectria naviculata	OG0000035	CBS101121_006351-T1	S	4.2e-131	AAA_16	PF13191.7	6.9e-07
Calonectria naviculata	OG0000035	CBS101121_012437-T1	S	7.7e-114	NACHT	PF05729.13	5.9e-06
Calonectria naviculata	OG0000035	CBS101121_012459-T1	S	1.9e-242	NACHT	PF05729.13	1.5e-09
Calonectria naviculata	OG0000035	CBS101121_017224-T1	S	1.9e-89	NACHT	PF05729.13	1.3e-09
Calonectria naviculata	OG0000035	CBS101121_017334-T1	S	3.9e-235	HeLo	PF14479.7	1.9e-44
Calonectria naviculata	OG0000035	CBS101121_019487-T1	S	2.5e-101	NACHT	PF05729.13	3e-07
Calonectria naviculata	OG0000035	CBS101121_020738-T1	S	9.8e-199	HeLo	PF14479.7	1.4e-43
Calonectria naviculata	OG0000035	CBS101121_021175-T1	S	1.5e-106	NACHT	PF05729.13	2.7e-08
Calonectria naviculata	OG0000035	CBS101121_021716-T1	S	2.7e-202	SesA	PF17107.6	3.5e-06
Calonectria naviculata	OG0000035	CBS101121_023050-T1	S	1.2e-124	Acetyltransf_10	PF13673.8	2.7e-07
Neonectria hederae	OG0000036	CBS714-97_007016-T1	G	0	Glyco_hydro_18	PF00704.29	2.1e-53
Calonectria pseudonaviculata	OG0000036	13-27_005975-T1	G	0	Glyco_hydro_18	PF00704.29	1.4e-64
Calonectria pseudonaviculata	OG0000036	13-27_008863-T1	G	0	Chitin_bind_1	PF00187.20	3e-11
Calonectria pseudonaviculata	OG0000036	13-27_012909-T1	G	1.2e-164	Glyco_hydro_18	PF00704.29	1.1e-54
Calonectria naviculata	OG0000036	CBS101121_001182-T1	G	0	Glyco_hydro_18	PF00704.29	7.6e-62
Calonectria naviculata	OG0000036	CBS101121_003391-T1	G	2.7e-105	Glyco_hydro_18	PF00704.29	3.6e-40
Calonectria naviculata	OG0000036	CBS101121_003392-T1	G	5.4e-72	Glyco_hydro_18	PF00704.29	2.4e-07
Calonectria naviculata	OG0000036	CBS101121_003887-T1	G	3.1e-253	Chitin_bind_1	PF00187.20	1.3e-14
Calonectria naviculata	OG0000036	CBS101121_005259-T1	G	1.8e-85	Chitin_bind_1	PF00187.20	3.9e-09
Calonectria naviculata	OG0000036	CBS101121_006358-T1	G	4.4e-252	Glyco_hydro_18	PF00704.29	1.2e-66
Calonectria naviculata	OG0000036	CBS101121_010226-T1	G	1.4e-152	Glyco_hydro_18	PF00704.29	3.6e-67
Calonectria naviculata	OG0000036	CBS101121_011984-T1	G	2.1e-170	Chitin_bind_1	PF00187.20	1.5e-21
Calonectria naviculata	OG0000036	CBS101121_014921-T1	G	0	Glyco_hydro_18	PF00704.29	7.6e-64
Calonectria naviculata	OG0000036	CBS101121_016375-T1	G	1.6e-113	Glyco_hydro_18	PF00704.29	8.6e-21
Calonectria naviculata	OG0000036	CBS101121_018681-T1	G	0	Glyco_hydro_18	PF00704.29	1.5e-70
Calonectria naviculata	OG0000036	CBS101121_020785-T1	G	0	Glyco_hydro_18	PF00704.29	2.6e-72
Fusarium oxysporum 4287	OG0000037	XP_018241381.1	T	0	Pkinase	PF00069.26	4.2e-23
Calonectria pseudoreteaudii	OG0000037	YA51_002751-T1	T	4.2e-114	Pkinase	PF00069.26	3.9e-21
Calonectria pseudoreteaudii	OG0000037	YA51_003509-T1	T	7.2e-55	Pkinase	PF00069.26	1.2e-20
Calonectria pseudoreteaudii	OG0000037	YA51_004257-T1	T	5.2e-92	PK_Tyr_Ser-Thr	PF07714.18	1.5e-14
Calonectria pseudoreteaudii	OG0000037	YA51_007255-T1	T	3.1e-43	Pkinase	PF00069.26	4.6e-30
Calonectria pseudoreteaudii	OG0000037	YA51_007843-T1	T	1e-90	Pkinase	PF00069.26	2.9e-20
Calonectria pseudoreteaudii	OG0000037	YA51_008158-T1	T	2.3e-49	PK_Tyr_Ser-Thr	PF07714.18	1.5e-09
Calonectria pseudoreteaudii	OG0000037	YA51_017484-T1	T	1.3e-61	PK_Tyr_Ser-Thr	PF07714.18	3.8e-17
Calonectria henricotiae	OG0000038	13-131_002379-T1	G	7.1e-07	Ank_5	PF13857.7	1.3e-33
Calonectria henricotiae	OG0000038	13-131_008610-T1	G	2.7e-07	Ank_3	PF13606.7	1.4e-19
Fusarium oxysporum Fo47	OG0000038	EWZ34057.1	G	7e-54	Ank_5	PF13857.7	1.2e-39
Fusarium oxysporum Fo47	OG0000038	EWZ46594.1	G	9.3e-125	Ank_4	PF13637.7	1.9e-16
Calonectria leucothoes	OG0000038	CBS109166_009681-T1	G	2.8e-23	Ank_3	PF13606.7	1.2e-22
Fusarium solani	OG0000038	XP_003042128.1	G	9.6e-10	Ank	PF00023.31	1.2e-20
Fusarium solani	OG0000038	XP_003042719.1	G	1.9e-23	Ank_5	PF13857.7	1.1e-14
Fusarium solani	OG0000038	XP_003044177.1	G	9.4e-11	Ank_3	PF13606.7	1.3e-13
Fusarium solani	OG0000038	XP_003044977.1	G	4.6e-30	Ank_5	PF13857.7	1.3e-26
Fusarium solani	OG0000038	XP_003045032.1	G	3.9e-09	Ank_3	PF13606.7	1.8e-23
Fusarium solani	OG0000038	XP_003051385.1	G	4.2e-24	Ank	PF00023.31	1.3e-14
Calonectria multiphialidica	OG0000039	CBS112678_000498-T1	C	1.8e-203	DAO	PF01266.25	1.3e-08
Calonectria multiphialidica	OG0000039	CBS112678_001930-T1	C	9.5e-160	Pyr_redox_2	PF07992.15	1.2e-10
Calonectria multiphialidica	OG0000039	CBS112678_003743-T1	C	1.2e-170	Pyr_redox_2	PF07992.15	1.8e-07
Calonectria multiphialidica	OG0000039	CBS112678_006846-T1	C	2.7e-215	Pyr_redox_2	PF07992.15	1.1e-06
Calonectria multiphialidica	OG0000039	CBS112678_007846-T1	C	1.4e-147	FAD_binding_2	PF00890.25	6.3e-07
Calonectria multiphialidica	OG0000039	CBS112678_008929-T1	C	5.4e-195	FAD_binding_3	PF01494.20	1.3e-18
Calonectria multiphialidica	OG0000039	CBS112678_009543-T1	C	5.6e-136	FAD_binding_3	PF01494.20	1.1e-16
Calonectria multiphialidica	OG0000039	CBS112678_009849-T1	C	1.8e-152	FAD_binding_3	PF01494.20	5.7e-16
Calonectria multiphialidica	OG0000039	CBS112678_009857-T1	C	7.6e-170	FAD_binding_3	PF01494.20	1.2e-12
Calonectria multiphialidica	OG0000039	CBS112678_010673-T1	C	1e-211	FAD_binding_2	PF00890.25	2.6e-06
Calonectria multiphialidica	OG0000039	CBS112678_010779-T1	C	3.9e-219	FAD_binding_2	PF00890.25	1.2e-07
Calonectria multiphialidica	OG0000039	CBS112678_011577-T1	C	1.4e-170	Pyr_redox	PF00070.28	1.2e-06
Calonectria multiphialidica	OG0000039	CBS112678_012792-T1	C	5.8e-174	FAD_binding_3	PF01494.20	1.5e-06
Calonectria multiphialidica	OG0000039	CBS112678_014591-T1	C	9.7e-173	FAD_binding_3	PF01494.20	1.5e-17
Calonectria multiphialidica	OG0000039	CBS112678_015275-T1	C	6e-110	FAD_binding_3	PF01494.20	5.1e-15
Calonectria multiphialidica	OG0000039	CBS112678_017224-T1	C	3.3e-109	Pyr_redox_2	PF07992.15	1.3e-07
Calonectria multiphialidica	OG0000039	CBS112678_018082-T1	C	1.5e-122	HI0933_like	PF03486.15	1.3e-07
Calonectria multiphialidica	OG0000039	CBS112678_019273-T1	C	7e-131	DAO	PF01266.25	1.6e-10
Calonectria multiphialidica	OG0000040	CBS112678_001845-T1	Q	3.3e-116	KR	PF08659.11	2.1e-07
Calonectria multiphialidica	OG0000040	CBS112678_004626-T1	Q	9.6e-108	Epimerase	PF01370.22	1.1e-06
Calonectria multiphialidica	OG0000040	CBS112678_005307-T1	Q	6.5e-144	Epimerase	PF01370.22	1.9e-06
Calonectria multiphialidica	OG0000040	CBS112678_005353-T1	Q	1e-77	Shikimate_DH	PF01488.21	1.9e-06
Calonectria multiphialidica	OG0000040	CBS112678_008824-T1	Q	9.2e-114	adh_short	PF00106.26	1.2e-18
Calonectria multiphialidica	OG0000040	CBS112678_009352-T1	Q	1.6e-123	adh_short	PF00106.26	1.2e-21
Calonectria multiphialidica	OG0000040	CBS112678_009661-T1	Q	6.4e-96	adh_short	PF00106.26	3.3e-21
Calonectria multiphialidica	OG0000040	CBS112678_014064-T1	Q	8.9e-114	KR	PF08659.11	3.1e-10
Calonectria multiphialidica	OG0000040	CBS112678_014114-T1	Q	3.6e-121	adh_short	PF00106.26	2.3e-15
Calonectria multiphialidica	OG0000040	CBS112678_017282-T1	Q	1.4e-98	adh_short	PF00106.26	1.1e-21
Calonectria multiphialidica	OG0000040	CBS112678_017650-T1	Q	2e-113	adh_short_C2	PF13561.7	2.6e-14
Calonectria multiphialidica	OG0000040	CBS112678_017983-T1	Q	5.1e-117	adh_short_C2	PF13561.7	1.4e-06
Calonectria multiphialidica	OG0000040	CBS112678_018999-T1	Q	1.3e-93	adh_short_C2	PF13561.7	1.2e-10
Ilyonectria destructans	OG0000040	C1_006144-T1	Q	3.4e-112	KR	PF08659.11	3.2e-10
Dactylonectria macrodydima	OG0000040	JAC15-250_001921-T1	Q	3.7e-114	adh_short_C2	PF13561.7	3.3e-14
Dactylonectria macrodydima	OG0000040	JAC15-250_005147-T1	Q	6.6e-125	KR	PF08659.11	3.4e-08
Dactylonectria macrodydima	OG0000040	JAC15-250_006166-T1	Q	2.9e-120	KR	PF08659.11	1.4e-08
Dactylonectria macrodydima	OG0000040	JAC15-250_006866-T1	Q	6e-94	adh_short	PF00106.26	1.3e-22
Dactylonectria macrodydima	OG0000040	JAC15-250_008390-T1	Q	6.4e-64	adh_short	PF00106.26	9.4e-08
Dactylonectria macrodydima	OG0000040	JAC15-250_008424-T1	Q	1e-125	adh_short	PF00106.26	1.4e-20
Dactylonectria macrodydima	OG0000040	JAC15-250_008538-T1	Q	5.9e-137	adh_short	PF00106.26	1.4e-21
Dactylonectria macrodydima	OG0000040	JAC15-250_009146-T1	Q	3e-154	adh_short_C2	PF13561.7	1.6e-10
Dactylonectria macrodydima	OG0000040	JAC15-250_011073-T1	Q	4.3e-103	adh_short_C2	PF13561.7	1.4e-08
Dactylonectria macrodydima	OG0000040	JAC15-250_012319-T1	Q	3.4e-84	KR	PF08659.11	1.6e-09
Dactylonectria macrodydima	OG0000040	JAC15-250_012324-T1	Q	5.8e-64	adh_short	PF00106.26	3.9e-09
Calonectria henricotiae	OG0000041	13-131_003927-T1	G	2.2e-243	COesterase	PF00135.29	4e-87
Calonectria henricotiae	OG0000041	13-131_009473-T1	G	5.7e-236	COesterase	PF00135.29	5.2e-95
Calonectria henricotiae	OG0000041	13-131_012880-T1	G	1.9e-33	COesterase	PF00135.29	7.7e-19
Fusarium oxysporum 4287	OG0000041	XP_018236303.1	G	3.6e-286	COesterase	PF00135.29	5.5e-85
Fusarium oxysporum 4287	OG0000041	XP_018247067.1	G	0	COesterase	PF00135.29	1.6e-85
Fusarium oxysporum 4287	OG0000041	XP_018247068.1	G	0	COesterase	PF00135.29	1.6e-85
Fusarium oxysporum 4287	OG0000041	XP_018247450.1	G	0	COesterase	PF00135.29	2e-91
Fusarium oxysporum 4287	OG0000041	XP_018254559.1	G	0	COesterase	PF00135.29	1.1e-99
Fusarium oxysporum 4287	OG0000041	XP_018255689.1	G	0	COesterase	PF00135.29	1.1e-99
Fusarium oxysporum 4287	OG0000041	XP_018257859.1	G	5.4e-295	COesterase	PF00135.29	5.3e-78
Fusarium fujikuroi	OG0000041	XP_023426866.1	G	0	COesterase	PF00135.29	2.3e-92
Fusarium fujikuroi	OG0000041	XP_023436124.1	G	0	COesterase	PF00135.29	1.6e-78
Fusarium fujikuroi	OG0000041	XP_023436663.1	G	0	COesterase	PF00135.29	5.5e-87
Fusarium fujikuroi	OG0000041	XP_023436938.1	G	0	Abhydrolase_3	PF07859.14	3.9e-08
Neonectria punicea	OG0000043	CBS119724_003081-T1	K	1.2e-198	Fungal_trans	PF04082.19	3.3e-10
Fusarium fujikuroi	OG0000043	XP_023429989.1	K	0	Zn_clus	PF00172.19	2.7e-08
Fusarium fujikuroi	OG0000043	XP_023436513.1	K	0	Zn_clus	PF00172.19	1.7e-08
Neonectria hederae	OG0000044	CBS714-97_007114-T1	S	4.4e-78	DUF3425	PF11905.9	2e-20
Fusarium solani	OG0000044	XP_003039311.1	S	1.2e-90	DUF3425	PF11905.9	8.7e-17
Fusarium solani	OG0000044	XP_003039574.1	S	3.1e-172	DUF3425	PF11905.9	2e-20
Fusarium solani	OG0000044	XP_003040871.1	S	1.5e-105	DUF3425	PF11905.9	4e-20
Fusarium solani	OG0000044	XP_003041950.1	S	5.6e-97	DUF3425	PF11905.9	6.4e-19
Fusarium solani	OG0000044	XP_003043447.1	S	8.4e-170	DUF3425	PF11905.9	3.4e-15
Fusarium solani	OG0000044	XP_003046317.1	S	3.7e-170	DUF3425	PF11905.9	3.8e-18
Fusarium solani	OG0000044	XP_003047063.1	S	4.6e-165	DUF3425	PF11905.9	8.7e-18
Fusarium solani	OG0000044	XP_003049762.1	S	1.2e-157	DUF3425	PF11905.9	2.6e-21
Fusarium solani	OG0000044	XP_003051053.1	S	1.3e-36	DUF3425	PF11905.9	8.3e-15
Fusarium solani	OG0000044	XP_003054629.1	S	1.4e-175	DUF3425	PF11905.9	1.2e-19
Neonectria ditissima	OG0000044	Nd324_001679-T1	S	1.5e-79	DUF3425	PF11905.9	4.6e-18
Neonectria ditissima	OG0000044	Nd324_003358-T1	S	3.1e-67	DUF3425	PF11905.9	1e-19
Neonectria ditissima	OG0000044	Nd324_005390-T1	S	2.6e-40	DUF3425	PF11905.9	1.2e-19
Neonectria ditissima	OG0000044	Nd324_006277-T1	S	2.7e-61	DUF3425	PF11905.9	4.5e-18
Neonectria ditissima	OG0000044	Nd324_006381-T1	S	1.7e-57	DUF3425	PF11905.9	1.4e-13
Neonectria ditissima	OG0000044	Nd324_011323-T1	S	5.4e-78	DUF3425	PF11905.9	1.4e-19
Calonectria naviculata	OG0000044	CBS101121_000419-T1	S	2.1e-57	DUF3425	PF11905.9	1.1e-17
Calonectria naviculata	OG0000044	CBS101121_001151-T1	S	2.9e-47	DUF3425	PF11905.9	3.5e-22
Calonectria naviculata	OG0000044	CBS101121_003249-T1	S	4.4e-60	DUF3425	PF11905.9	4.2e-18
Calonectria naviculata	OG0000044	CBS101121_003553-T1	S	2.9e-61	DUF3425	PF11905.9	8.6e-21
Calonectria naviculata	OG0000044	CBS101121_004335-T1	S	1.6e-62	DUF3425	PF11905.9	5.5e-21
Calonectria naviculata	OG0000044	CBS101121_004624-T1	S	6.8e-54	DUF3425	PF11905.9	2.5e-20
Calonectria naviculata	OG0000044	CBS101121_006723-T1	S	4.2e-76	DUF3425	PF11905.9	6.2e-19
Calonectria naviculata	OG0000044	CBS101121_008949-T1	S	1.9e-94	DUF3425	PF11905.9	6.6e-19
Calonectria naviculata	OG0000044	CBS101121_009382-T1	S	1.2e-53	DUF3425	PF11905.9	9.8e-17
Calonectria naviculata	OG0000044	CBS101121_010987-T1	S	3.6e-49	DUF3425	PF11905.9	6.8e-20
Calonectria naviculata	OG0000044	CBS101121_014029-T1	S	1.6e-50	DUF3425	PF11905.9	3e-21
Calonectria naviculata	OG0000044	CBS101121_017202-T1	S	1.6e-96	DUF3425	PF11905.9	1.1e-18
Calonectria naviculata	OG0000044	CBS101121_017820-T1	S	1e-72	DUF3425	PF11905.9	8.2e-22
Calonectria naviculata	OG0000044	CBS101121_020658-T1	S	2.4e-71	DUF3425	PF11905.9	2.1e-17
Calonectria naviculata	OG0000044	CBS101121_023421-T1	S	1.1e-68	DUF3425	PF11905.9	8.5e-17
Calonectria naviculata	OG0000044	CBS101121_024264-T1	S	2.2e-73	DUF3425	PF11905.9	8.8e-20
Calonectria multiphialidica	OG0000045	CBS112678_002155-T1	S	1.2e-235	NACHT	PF05729.13	2.7e-08
Calonectria multiphialidica	OG0000045	CBS112678_003513-T1	S	4.4e-179	WD40	PF00400.33	1e-76
Calonectria multiphialidica	OG0000045	CBS112678_003752-T1	S	5.5e-40	NACHT_N	PF17100.6	4.7e-28
Calonectria multiphialidica	OG0000045	CBS112678_005699-T1	S	9.6e-235	Gmad1	PF10647.10	1.4e-06
Calonectria multiphialidica	OG0000045	CBS112678_010974-T1	S	6.7e-196	WD40	PF00400.33	1.4e-103
Calonectria multiphialidica	OG0000045	CBS112678_011497-T1	S	6.2e-143	NACHT	PF05729.13	5.6e-06
Calonectria multiphialidica	OG0000045	CBS112678_014077-T1	S	8.6e-51	WD40_like	PF17005.6	1.3e-06
Calonectria multiphialidica	OG0000045	CBS112678_015234-T1	S	8.5e-169	AAA_16	PF13191.7	1.2e-06
Calonectria multiphialidica	OG0000045	CBS112678_017190-T1	S	6.4e-105	Nup160	PF11715.9	2.2e-07
Calonectria multiphialidica	OG0000045	CBS112678_017281-T1	S	8.7e-274	PNP_UDP_1	PF01048.21	6e-09
Stachybotrys chlorohalonata	OG0000045	KFA68749.1	S	6.1e-147	NACHT	PF05729.13	2.4e-11
Stachybotrys chlorohalonata	OG0000045	KFA69735.1	S	2.3e-118	WD40	PF00400.33	1.2e-33
Fusarium oxysporum 4287	OG0000045	XP_018239833.1	S	0	NACHT	PF05729.13	1.2e-08
Fusarium oxysporum 4287	OG0000045	XP_018250919.1	S	0	Ge1_WD40	PF16529.6	1.2e-09
Fusarium oxysporum 4287	OG0000045	XP_018252738.1	S	1.2e-287	NACHT	PF05729.13	1.1e-06
Fusarium oxysporum 4287	OG0000045	XP_018252887.1	S	0	ANAPC4_WD40	PF12894.8	1.2e-21
Fusarium oxysporum 4287	OG0000045	XP_018253851.1	S	4.1e-227	NACHT	PF05729.13	1.1e-08
Fusarium oxysporum 4287	OG0000045	XP_018254073.1	S	0	NACHT	PF05729.13	5.8e-07
Neonectria punicea	OG0000045	CBS119724_007547-T1	S	5.6e-80	AAA_16	PF13191.7	2.2e-08
Neonectria punicea	OG0000045	CBS119724_012363-T1	S	1.2e-290	HET	PF06985.12	1.8e-08
Fusarium solani	OG0000047	XP_003040234.1	K	0	Homeodomain	PF00046.30	4.7e-06
Fusarium solani	OG0000047	XP_003040959.1	K	0	Homeodomain	PF00046.30	1.4e-07
Fusarium solani	OG0000047	XP_003041174.1	K	0	HTH_Tnp_Tc5	PF03221.17	1.1e-07
Fusarium solani	OG0000047	XP_003042450.1	K	0	Homeobox_KN	PF05920.12	4.1e-14
Fusarium solani	OG0000047	XP_003042584.1	K	1.3e-301	zf-C2H2	PF00096.27	5.8e-06
Fusarium solani	OG0000047	XP_003042829.1	K	2.1e-299	Homeodomain	PF00046.30	2.9e-07
Fusarium solani	OG0000047	XP_003043811.1	K	0	Homeobox_KN	PF05920.12	7e-13
Fusarium solani	OG0000047	XP_003044168.1	K	0	HTH_Tnp_Tc5	PF03221.17	1.3e-06
Fusarium solani	OG0000047	XP_003044510.1	K	0	Homeobox_KN	PF05920.12	4.9e-15
Fusarium solani	OG0000047	XP_003044772.1	K	0	Homeobox_KN	PF05920.12	3.9e-14
Fusarium solani	OG0000047	XP_003046082.1	K	0	HTH_Tnp_Tc5	PF03221.17	1.6e-17
Fusarium solani	OG0000047	XP_003046898.1	K	1.3e-304	Homeobox_KN	PF05920.12	1.9e-14
Fusarium solani	OG0000047	XP_003047059.1	K	0	HTH_Tnp_Tc5	PF03221.17	5.5e-08
Fusarium solani	OG0000047	XP_003054706.1	K	0	Homeobox_KN	PF05920.12	1.8e-12
Calonectria naviculata	OG0000047	CBS101121_002604-T1	K	0	HTH_Tnp_Tc5	PF03221.17	1.2e-13
Calonectria naviculata	OG0000047	CBS101121_004794-T1	K	3.6e-203	zf-C2H2	PF00096.27	2e-06
Calonectria naviculata	OG0000047	CBS101121_010455-T1	K	4.5e-184	Homeobox_KN	PF05920.12	3.7e-11
Calonectria naviculata	OG0000047	CBS101121_010964-T1	K	8.5e-194	HTH_Tnp_Tc5	PF03221.17	1.3e-08
Calonectria naviculata	OG0000047	CBS101121_019975-T1	K	7.6e-222	Homeobox_KN	PF05920.12	4.4e-13
Calonectria naviculata	OG0000047	CBS101121_020497-T1	K	1.4e-220	Homeodomain	PF00046.30	1e-06
Calonectria naviculata	OG0000047	CBS101121_021147-T1	K	1.1e-244	HTH_Tnp_Tc5	PF03221.17	1.5e-07
Calonectria naviculata	OG0000047	CBS101121_021698-T1	K	1.3e-182	Homeobox_KN	PF05920.12	1.7e-12
Calonectria naviculata	OG0000047	CBS101121_021947-T1	K	1e-34	Homeobox_KN	PF05920.12	9.6e-13
Calonectria naviculata	OG0000047	CBS101121_021948-T1	K	8.6e-125	HTH_Tnp_Tc5	PF03221.17	4.3e-07
Calonectria naviculata	OG0000047	CBS101121_023676-T1	K	4.6e-108	Homeodomain	PF00046.30	1.6e-07
Fusarium oxysporum Fo47	OG0000048	EWZ31415.1	S	8.8e-193	Methyltransf_12	PF08242.13	2.4e-07
Fusarium oxysporum Fo47	OG0000048	EWZ31416.1	S	5.9e-186	Methyltransf_12	PF08242.13	2.2e-07
Fusarium oxysporum Fo47	OG0000048	EWZ31417.1	S	1.6e-143	Methyltransf_12	PF08242.13	1.3e-07
Fusarium oxysporum Fo47	OG0000048	EWZ31418.1	S	1.6e-143	Methyltransf_12	PF08242.13	1.3e-07
Fusarium oxysporum Fo47	OG0000048	EWZ31419.1	S	1.6e-143	Methyltransf_12	PF08242.13	1.3e-07
Fusarium oxysporum Fo47	OG0000048	EWZ31420.1	S	1e-136	Methyltransf_12	PF08242.13	1.2e-07
Fusarium oxysporum Fo47	OG0000048	EWZ31421.1	S	1e-136	Methyltransf_12	PF08242.13	1.2e-07
Fusarium oxysporum Fo47	OG0000048	EWZ33167.1	S	1.3e-195	Methyltransf_11	PF08241.13	1.5e-09
Fusarium oxysporum Fo47	OG0000048	EWZ43647.1	S	8.5e-206	Methyltransf_23	PF13489.7	3.4e-19
Fusarium oxysporum Fo47	OG0000048	EWZ43648.1	S	8.5e-206	Methyltransf_23	PF13489.7	3.4e-19
Dactylonectria macrodydima	OG0000049	JAC15-250_000233-T1	D	4.9e-95	PK_Tyr_Ser-Thr	PF07714.18	1.4e-26
Dactylonectria macrodydima	OG0000049	JAC15-250_001998-T1	D	2.8e-64	PK_Tyr_Ser-Thr	PF07714.18	3.8e-27
Dactylonectria macrodydima	OG0000049	JAC15-250_003208-T1	D	7.2e-50	Pkinase	PF00069.26	1.2e-21
Dactylonectria macrodydima	OG0000049	JAC15-250_003790-T1	D	3.3e-88	PK_Tyr_Ser-Thr	PF07714.18	1.2e-24
Dactylonectria macrodydima	OG0000049	JAC15-250_004282-T1	D	3.1e-93	PK_Tyr_Ser-Thr	PF07714.18	1.9e-26
Dactylonectria macrodydima	OG0000049	JAC15-250_006853-T1	D	1.7e-69	WSC	PF01822.20	2.7e-09
Dactylonectria macrodydima	OG0000049	JAC15-250_007214-T1	D	2.5e-56	PK_Tyr_Ser-Thr	PF07714.18	1.7e-09
Dactylonectria macrodydima	OG0000049	JAC15-250_007946-T1	D	1.7e-34	Pkinase	PF00069.26	3.5e-19
Dactylonectria macrodydima	OG0000049	JAC15-250_009877-T1	D	4.2e-98	Pkinase	PF00069.26	3.5e-47
Dactylonectria macrodydima	OG0000049	JAC15-250_009937-T1	D	3e-08	WD40	PF00400.33	1.4e-09
Dactylonectria macrodydima	OG0000049	JAC15-250_012013-T1	D	1.1e-62	PK_Tyr_Ser-Thr	PF07714.18	1.1e-17
Dactylonectria macrodydima	OG0000049	JAC15-250_012773-T1	D	1.4e-63	PK_Tyr_Ser-Thr	PF07714.18	2.4e-24
Calonectria pseudonaviculata	OG0000049	13-27_007072-T1	D	3.4e-56	PK_Tyr_Ser-Thr	PF07714.18	5.2e-22
Calonectria pseudonaviculata	OG0000049	13-27_009747-T1	D	4.2e-69	Pkinase	PF00069.26	3e-40
Fusarium oxysporum 4287	OG0000049	XP_018254944.1	D	3.5e-34	Pkinase	PF00069.26	2.3e-38
Calonectria naviculata	OG0000049	CBS101121_000248-T1	D	3.8e-89	Pkinase	PF00069.26	3.6e-52
Calonectria naviculata	OG0000049	CBS101121_003209-T1	D	3.3e-126	Pkinase	PF00069.26	5.9e-56
Calonectria naviculata	OG0000049	CBS101121_013565-T1	D	2.1e-98	Pkinase	PF00069.26	1.8e-55
Calonectria naviculata	OG0000049	CBS101121_013854-T1	D	1.9e-71	PK_Tyr_Ser-Thr	PF07714.18	1e-28
Calonectria naviculata	OG0000049	CBS101121_014159-T1	D	2.2e-60	Pkinase	PF00069.26	3.8e-43
Calonectria naviculata	OG0000049	CBS101121_014297-T1	D	2.6e-08	Pkinase	PF00069.26	9.3e-06
Calonectria naviculata	OG0000049	CBS101121_020071-T1	D	3.5e-92	PK_Tyr_Ser-Thr	PF07714.18	1.5e-23
Calonectria naviculata	OG0000049	CBS101121_023233-T1	D	1.1e-91	Pkinase	PF00069.26	1.4e-49
Calonectria multiphialidica	OG0000050	CBS112678_001876-T1	G	6.4e-141	Tannase	PF07519.12	4.1e-94
Calonectria multiphialidica	OG0000050	CBS112678_002702-T1	G	1.5e-177	Tannase	PF07519.12	1.9e-80
Calonectria multiphialidica	OG0000050	CBS112678_003641-T1	G	2.7e-126	Tannase	PF07519.12	8.1e-85
Calonectria multiphialidica	OG0000050	CBS112678_005386-T1	G	3e-194	Tannase	PF07519.12	5e-87
Calonectria multiphialidica	OG0000050	CBS112678_007140-T1	G	1.1e-172	Tannase	PF07519.12	1.8e-93
Calonectria multiphialidica	OG0000050	CBS112678_010384-T1	G	4.8e-155	Tannase	PF07519.12	2.1e-84
Calonectria multiphialidica	OG0000050	CBS112678_010422-T1	G	1.9e-25	Tannase	PF07519.12	7.1e-26
Calonectria multiphialidica	OG0000050	CBS112678_010811-T1	G	2.3e-178	Tannase	PF07519.12	3.1e-90
Calonectria multiphialidica	OG0000050	CBS112678_011232-T1	G	2.3e-194	Tannase	PF07519.12	8.8e-91
Calonectria multiphialidica	OG0000050	CBS112678_013256-T1	G	9.3e-191	Tannase	PF07519.12	1.5e-86
Calonectria multiphialidica	OG0000050	CBS112678_013852-T1	G	1.6e-174	Tannase	PF07519.12	3.5e-81
Calonectria multiphialidica	OG0000050	CBS112678_014171-T1	G	1.8e-231	Tannase	PF07519.12	7.3e-88
Calonectria multiphialidica	OG0000050	CBS112678_015026-T1	G	1.2e-125	Peptidase_S9	PF00326.22	5.1e-06
Calonectria multiphialidica	OG0000050	CBS112678_015031-T1	G	5.6e-72	Tannase	PF07519.12	4e-26
Calonectria multiphialidica	OG0000050	CBS112678_015875-T1	G	3.2e-95	Tannase	PF07519.12	4.9e-46
Calonectria multiphialidica	OG0000050	CBS112678_016192-T1	G	5.8e-177	Tannase	PF07519.12	7e-101
Calonectria multiphialidica	OG0000050	CBS112678_017684-T1	G	8.7e-205	Tannase	PF07519.12	1.6e-91
Fusarium oxysporum Fo47	OG0000050	EWZ28276.1	G	9.7e-49	Tannase	PF07519.12	1.6e-19
Fusarium oxysporum Fo47	OG0000050	EWZ28278.1	G	9.2e-91	Tannase	PF07519.12	9.6e-31
Fusarium oxysporum Fo47	OG0000050	EWZ28279.1	G	3.1e-88	Tannase	PF07519.12	1.4e-39
Fusarium oxysporum Fo47	OG0000050	EWZ28721.1	G	1.5e-294	Tannase	PF07519.12	1.2e-78
Fusarium oxysporum Fo47	OG0000050	EWZ30810.1	G	2.7e-304	Tannase	PF07519.12	1.5e-97
Fusarium oxysporum Fo47	OG0000050	EWZ47209.1	G	3.7e-301	Tannase	PF07519.12	3.4e-95
Fusarium oxysporum Fo47	OG0000050	EWZ49080.1	G	0	Tannase	PF07519.12	2e-88
Fusarium solani	OG0000050	XP_003039154.1	G	0	Tannase	PF07519.12	4.4e-95
Fusarium solani	OG0000050	XP_003041086.1	G	0	Tannase	PF07519.12	2.2e-90
Fusarium solani	OG0000050	XP_003042083.1	G	1.5e-255	Tannase	PF07519.12	1.8e-85
Fusarium solani	OG0000050	XP_003044084.1	G	4.8e-281	Tannase	PF07519.12	3.8e-75
Fusarium solani	OG0000050	XP_003044616.1	G	1.3e-289	Tannase	PF07519.12	4.4e-94
Fusarium solani	OG0000050	XP_003047030.1	G	1.4e-283	Tannase	PF07519.12	2.6e-89
Fusarium solani	OG0000050	XP_003047125.1	G	6.3e-226	Tannase	PF07519.12	1.2e-64
Fusarium solani	OG0000050	XP_003049285.1	G	0	Tannase	PF07519.12	4.9e-92
Fusarium solani	OG0000050	XP_003049335.1	G	6.3e-295	Tannase	PF07519.12	1.4e-83
Fusarium solani	OG0000050	XP_003049457.1	G	0	Tannase	PF07519.12	6.3e-90
Fusarium solani	OG0000050	XP_003052908.1	G	0	Tannase	PF07519.12	3.3e-88
Fusarium fujikuroi	OG0000050	XP_023429819.1	G	0	Tannase	PF07519.12	1.1e-95
Fusarium fujikuroi	OG0000050	XP_023434692.1	G	0	Tannase	PF07519.12	1.5e-97
Calonectria multiphialidica	OG0000051	CBS112678_005381-T1	TZ	3.2e-115	Aldolase_II	PF00596.22	5.8e-44
Calonectria multiphialidica	OG0000051	CBS112678_005732-T1	TZ	1.7e-137	Aldolase_II	PF00596.22	7.7e-48
Calonectria multiphialidica	OG0000051	CBS112678_006253-T1	TZ	4.1e-121	Aldolase_II	PF00596.22	6.7e-48
Calonectria multiphialidica	OG0000051	CBS112678_006622-T1	TZ	4.2e-124	Aldolase_II	PF00596.22	1.8e-49
Calonectria multiphialidica	OG0000051	CBS112678_007473-T1	TZ	2e-93	Aldolase_II	PF00596.22	2.5e-35
Calonectria multiphialidica	OG0000051	CBS112678_008076-T1	TZ	3.5e-134	Aldolase_II	PF00596.22	1.2e-48
Calonectria multiphialidica	OG0000051	CBS112678_008510-T1	TZ	1.6e-146	Aldolase_II	PF00596.22	2.9e-46
Calonectria multiphialidica	OG0000051	CBS112678_008957-T1	TZ	2.7e-120	Aldolase_II	PF00596.22	3.6e-48
Calonectria multiphialidica	OG0000051	CBS112678_010472-T1	TZ	2.9e-149	Aldolase_II	PF00596.22	5.3e-49
Calonectria multiphialidica	OG0000051	CBS112678_011545-T1	TZ	4.8e-136	Aldolase_II	PF00596.22	2.7e-47
Calonectria multiphialidica	OG0000051	CBS112678_012794-T1	TZ	7.1e-101	Aldolase_II	PF00596.22	3.8e-30
Calonectria multiphialidica	OG0000051	CBS112678_015287-T1	TZ	1.2e-131	Aldolase_II	PF00596.22	6e-45
Calonectria multiphialidica	OG0000051	CBS112678_018177-T1	TZ	6.9e-130	Aldolase_II	PF00596.22	2e-44
Calonectria multiphialidica	OG0000053	CBS112678_000570-T1	Q	4.7e-55	adh_short_C2	PF13561.7	1.3e-60
Calonectria multiphialidica	OG0000053	CBS112678_001030-T1	Q	6.9e-59	adh_short	PF00106.26	2.1e-44
Calonectria multiphialidica	OG0000053	CBS112678_006249-T1	Q	3.9e-96	adh_short	PF00106.26	2.9e-49
Calonectria multiphialidica	OG0000053	CBS112678_007213-T1	Q	6.8e-67	adh_short	PF00106.26	2.8e-35
Calonectria multiphialidica	OG0000053	CBS112678_007246-T1	Q	9.7e-53	adh_short	PF00106.26	4.4e-45
Calonectria multiphialidica	OG0000053	CBS112678_007931-T1	Q	1e-75	adh_short_C2	PF13561.7	1.5e-63
Calonectria multiphialidica	OG0000053	CBS112678_009072-T1	Q	8.5e-62	adh_short	PF00106.26	7.4e-47
Calonectria multiphialidica	OG0000053	CBS112678_010414-T1	Q	9.2e-61	KR	PF08659.11	1.7e-08
Calonectria multiphialidica	OG0000053	CBS112678_011556-T1	Q	6e-66	adh_short	PF00106.26	2.1e-48
Calonectria multiphialidica	OG0000053	CBS112678_013573-T1	Q	5.6e-60	adh_short_C2	PF13561.7	1.9e-28
Calonectria multiphialidica	OG0000053	CBS112678_013855-T1	Q	1.5e-90	adh_short_C2	PF13561.7	1.9e-66
Calonectria multiphialidica	OG0000053	CBS112678_014100-T1	Q	2e-39	KR	PF08659.11	1.2e-09
Calonectria multiphialidica	OG0000053	CBS112678_015337-T1	Q	4.5e-62	adh_short	PF00106.26	1.7e-28
Calonectria multiphialidica	OG0000053	CBS112678_016219-T1	Q	2.8e-108	adh_short	PF00106.26	1.4e-46
Calonectria multiphialidica	OG0000053	CBS112678_019215-T1	Q	4.2e-85	KR	PF08659.11	1.4e-10
Fusarium oxysporum Fo47	OG0000053	EWZ28344.1	Q	8.3e-89	adh_short	PF00106.26	1.5e-46
Fusarium oxysporum Fo47	OG0000053	EWZ30259.1	Q	1.9e-135	adh_short	PF00106.26	1.1e-48
Fusarium oxysporum Fo47	OG0000053	EWZ30929.1	Q	2.9e-128	adh_short_C2	PF13561.7	1.4e-59
Fusarium oxysporum Fo47	OG0000053	EWZ31369.1	Q	1.4e-139	KR	PF08659.11	1e-13
Fusarium oxysporum Fo47	OG0000053	EWZ31553.1	Q	4.3e-36	adh_short	PF00106.26	1.5e-19
Fusarium oxysporum Fo47	OG0000053	EWZ31554.1	Q	4.8e-37	adh_short_C2	PF13561.7	2.5e-06
Fusarium oxysporum Fo47	OG0000053	EWZ32957.1	Q	2.9e-92	Epimerase	PF01370.22	1.4e-07
Fusarium oxysporum Fo47	OG0000053	EWZ35172.1	Q	7e-130	adh_short_C2	PF13561.7	1.4e-56
Fusarium oxysporum Fo47	OG0000053	EWZ36435.1	Q	6.3e-49	adh_short_C2	PF13561.7	5.8e-64
Fusarium oxysporum Fo47	OG0000053	EWZ40892.1	Q	2.6e-95	Epimerase	PF01370.22	3.4e-06
Fusarium oxysporum Fo47	OG0000053	EWZ46841.1	Q	3.8e-139	adh_short	PF00106.26	2.7e-47
Neonectria punicea	OG0000053	CBS119724_001535-T1	Q	1.2e-79	adh_short_C2	PF13561.7	2.3e-40
Calonectria pseudoreteaudii	OG0000053	YA51_001891-T1	Q	2.5e-56	KR	PF08659.11	1.7e-10
Calonectria pseudoreteaudii	OG0000053	YA51_002963-T1	Q	1.5e-58	adh_short_C2	PF13561.7	1.9e-63
Calonectria pseudoreteaudii	OG0000053	YA51_003833-T1	Q	2.8e-89	KR	PF08659.11	1.6e-12
Calonectria pseudoreteaudii	OG0000053	YA51_004596-T1	Q	2.6e-37	adh_short_C2	PF13561.7	1.4e-34
Calonectria pseudoreteaudii	OG0000053	YA51_006353-T1	Q	1.1e-53	KR	PF08659.11	2.4e-06
Calonectria pseudoreteaudii	OG0000053	YA51_006562-T1	Q	2e-98	adh_short_C2	PF13561.7	5.2e-62
Calonectria pseudoreteaudii	OG0000053	YA51_009715-T1	Q	6.9e-117	adh_short_C2	PF13561.7	1.9e-66
Calonectria pseudoreteaudii	OG0000053	YA51_009815-T1	Q	2.9e-62	adh_short	PF00106.26	1.3e-47
Calonectria pseudoreteaudii	OG0000053	YA51_009887-T1	Q	9.7e-90	adh_short_C2	PF13561.7	1.2e-63
Calonectria pseudoreteaudii	OG0000053	YA51_012059-T1	Q	3e-78	adh_short	PF00106.26	3.8e-52
Calonectria pseudoreteaudii	OG0000053	YA51_014421-T1	Q	3.5e-50	adh_short_C2	PF13561.7	1.2e-68
Calonectria pseudoreteaudii	OG0000053	YA51_015383-T1	Q	2e-90	adh_short	PF00106.26	1.7e-52
Calonectria multiphialidica	OG0000055	CBS112678_002300-T1	C	1.3e-149	IMPDH	PF00478.26	1.2e-09
Calonectria multiphialidica	OG0000055	CBS112678_002996-T1	C	4.7e-119	IMPDH	PF00478.26	2.1e-09
Calonectria multiphialidica	OG0000055	CBS112678_003730-T1	C	2.6e-136	FMN_dh	PF01070.19	2.3e-120
Calonectria multiphialidica	OG0000055	CBS112678_004145-T1	C	2.2e-99	FMN_dh	PF01070.19	1.4e-94
Calonectria multiphialidica	OG0000055	CBS112678_005191-T1	C	7.2e-158	IMPDH	PF00478.26	1.1e-08
Calonectria multiphialidica	OG0000055	CBS112678_006255-T1	C	9.2e-126	FMN_dh	PF01070.19	5.7e-112
Calonectria multiphialidica	OG0000055	CBS112678_006376-T1	C	1.1e-169	IMPDH	PF00478.26	1.3e-08
Calonectria multiphialidica	OG0000055	CBS112678_007282-T1	C	1.2e-157	FMN_dh	PF01070.19	1.4e-118
Calonectria multiphialidica	OG0000055	CBS112678_008077-T1	C	3.5e-181	FMN_dh	PF01070.19	3.8e-115
Calonectria multiphialidica	OG0000055	CBS112678_008761-T1	C	6.3e-149	NMO	PF03060.16	1.8e-08
Calonectria multiphialidica	OG0000055	CBS112678_012199-T1	C	7.6e-168	FMN_dh	PF01070.19	2e-120
Calonectria multiphialidica	OG0000055	CBS112678_013948-T1	C	4e-143	ThiG	PF05690.15	1.3e-06
Calonectria multiphialidica	OG0000055	CBS112678_015188-T1	C	2.2e-167	IMPDH	PF00478.26	2.7e-07
Calonectria multiphialidica	OG0000055	CBS112678_015846-T1	C	3.3e-89	Glu_synthase	PF01645.18	1.1e-06
Calonectria multiphialidica	OG0000055	CBS112678_016015-T1	C	4e-156	Glu_synthase	PF01645.18	2.2e-06
Calonectria multiphialidica	OG0000055	CBS112678_017614-T1	C	2.8e-162	FMN_dh	PF01070.19	1.6e-114
Calonectria multiphialidica	OG0000055	CBS112678_017637-T1	C	4.7e-100	FMN_dh	PF01070.19	1.9e-88
Calonectria multiphialidica	OG0000055	CBS112678_018203-T1	C	4.4e-74	Glu_synthase	PF01645.18	1.1e-06
Neonectria hederae	OG0000055	CBS714-97_007204-T1	C	1.1e-94	IMPDH	PF00478.26	1e-06
Fusarium oxysporum Fo47	OG0000056	EWZ28583.1	E	1.8e-120	CN_hydrolase	PF00795.23	2.1e-40
Fusarium oxysporum Fo47	OG0000056	EWZ30680.1	E	1.6e-185	CN_hydrolase	PF00795.23	4.1e-47
Fusarium oxysporum Fo47	OG0000056	EWZ30681.1	E	3.2e-152	CN_hydrolase	PF00795.23	2.5e-35
Fusarium oxysporum Fo47	OG0000056	EWZ30866.1	E	1e-189	CN_hydrolase	PF00795.23	9.5e-47
Fusarium oxysporum Fo47	OG0000056	EWZ34259.1	E	9.5e-152	CN_hydrolase	PF00795.23	7.7e-48
Fusarium oxysporum Fo47	OG0000056	EWZ43456.1	E	3.5e-202	CN_hydrolase	PF00795.23	1e-39
Fusarium oxysporum Fo47	OG0000056	EWZ47208.1	E	8.1e-88	CN_hydrolase	PF00795.23	7.5e-12
Fusarium oxysporum Fo47	OG0000056	EWZ47279.1	E	2.6e-199	CN_hydrolase	PF00795.23	2.9e-40
Fusarium oxysporum Fo47	OG0000056	EWZ48850.1	E	7.7e-210	CN_hydrolase	PF00795.23	1e-41
Fusarium oxysporum Fo47	OG0000056	EWZ48921.1	E	4.8e-187	CN_hydrolase	PF00795.23	2.6e-47
Neonectria ditissima	OG0000056	Nd324_001173-T1	E	1.8e-187	CN_hydrolase	PF00795.23	2.1e-42
Neonectria ditissima	OG0000056	Nd324_001700-T1	E	2.3e-126	CN_hydrolase	PF00795.23	1.7e-45
Neonectria ditissima	OG0000056	Nd324_003612-T1	E	5.5e-175	CN_hydrolase	PF00795.23	9.4e-46
Neonectria ditissima	OG0000056	Nd324_006612-T1	E	6e-161	CN_hydrolase	PF00795.23	8.9e-46
Neonectria ditissima	OG0000056	Nd324_006807-T1	E	1.1e-174	CN_hydrolase	PF00795.23	1.8e-36
Neonectria ditissima	OG0000056	Nd324_008912-T1	E	5.3e-90	CN_hydrolase	PF00795.23	3.3e-40
Neonectria ditissima	OG0000056	Nd324_011942-T1	E	9.5e-146	CN_hydrolase	PF00795.23	3.7e-45
Calonectria multiphialidica	OG0000058	CBS112678_001617-T1	Q	8e-184	p450	PF00067.23	4.5e-74
Calonectria multiphialidica	OG0000058	CBS112678_004327-T1	Q	7.5e-211	p450	PF00067.23	6.2e-76
Calonectria multiphialidica	OG0000058	CBS112678_005442-T1	Q	6.3e-141	p450	PF00067.23	5.8e-78
Calonectria multiphialidica	OG0000058	CBS112678_007526-T1	Q	2.7e-102	p450	PF00067.23	1.3e-47
Calonectria multiphialidica	OG0000058	CBS112678_007843-T1	Q	4.7e-155	p450	PF00067.23	3.4e-67
Calonectria multiphialidica	OG0000058	CBS112678_009756-T1	Q	2.8e-115	p450	PF00067.23	2.2e-70
Calonectria multiphialidica	OG0000058	CBS112678_009796-T1	Q	1.8e-273	p450	PF00067.23	1.5e-65
Calonectria multiphialidica	OG0000058	CBS112678_010508-T1	Q	2.1e-197	p450	PF00067.23	3.6e-76
Calonectria multiphialidica	OG0000058	CBS112678_012624-T1	Q	1.8e-144	p450	PF00067.23	9.3e-73
Calonectria multiphialidica	OG0000058	CBS112678_012771-T1	Q	3.1e-175	p450	PF00067.23	1.4e-72
Calonectria multiphialidica	OG0000058	CBS112678_014148-T1	Q	9.2e-148	p450	PF00067.23	2.5e-76
Calonectria multiphialidica	OG0000058	CBS112678_015004-T1	Q	1.8e-223	p450	PF00067.23	1.8e-84
Calonectria multiphialidica	OG0000058	CBS112678_017855-T1	Q	1.1e-193	p450	PF00067.23	1e-73
Calonectria multiphialidica	OG0000058	CBS112678_019235-T1	Q	1.1e-108	p450	PF00067.23	1.8e-75
Fusarium oxysporum Fo47	OG0000058	EWZ28244.1	Q	4.1e-124	p450	PF00067.23	2.5e-72
Fusarium oxysporum Fo47	OG0000058	EWZ28793.1	Q	6.7e-209	p450	PF00067.23	4.8e-59
Fusarium oxysporum Fo47	OG0000058	EWZ28815.1	Q	1.5e-275	p450	PF00067.23	1.8e-76
Fusarium oxysporum Fo47	OG0000058	EWZ28934.1	Q	3.6e-155	p450	PF00067.23	4.1e-73
Fusarium oxysporum Fo47	OG0000058	EWZ30376.1	Q	5.5e-254	p450	PF00067.23	3.8e-64
Fusarium oxysporum Fo47	OG0000058	EWZ32710.1	Q	5e-295	p450	PF00067.23	5e-76
Fusarium oxysporum Fo47	OG0000058	EWZ48894.1	Q	8.1e-213	p450	PF00067.23	7.7e-75
Fusarium oxysporum Fo47	OG0000058	EWZ52445.1	Q	5.1e-186	p450	PF00067.23	5.8e-87
Fusarium solani	OG0000058	XP_003039362.1	Q	5.4e-57	p450	PF00067.23	9.4e-11
Fusarium solani	OG0000058	XP_003039363.1	Q	2.7e-114	p450	PF00067.23	3.8e-30
Fusarium solani	OG0000058	XP_003042033.1	Q	1.8e-289	p450	PF00067.23	8.1e-54
Fusarium solani	OG0000058	XP_003042308.1	Q	2e-296	p450	PF00067.23	3.5e-70
Fusarium solani	OG0000058	XP_003042480.1	Q	1.4e-272	p450	PF00067.23	2.6e-59
Fusarium solani	OG0000058	XP_003042848.1	Q	0	p450	PF00067.23	2.6e-66
Fusarium solani	OG0000058	XP_003043698.1	Q	3.1e-286	p450	PF00067.23	8.1e-66
Fusarium solani	OG0000058	XP_003044225.1	Q	2.3e-303	p450	PF00067.23	2.3e-89
Fusarium solani	OG0000058	XP_003044229.1	Q	8e-111	p450	PF00067.23	5.2e-31
Fusarium solani	OG0000058	XP_003044230.1	Q	2.8e-90	p450	PF00067.23	2.6e-16
Fusarium solani	OG0000058	XP_003044927.1	Q	1.1e-286	p450	PF00067.23	2.2e-63
Fusarium solani	OG0000058	XP_003047028.1	Q	1e-292	p450	PF00067.23	8e-78
Fusarium solani	OG0000058	XP_003047876.1	Q	9.2e-250	p450	PF00067.23	2.3e-74
Fusarium solani	OG0000058	XP_003048876.1	Q	0	p450	PF00067.23	1.6e-73
Fusarium solani	OG0000058	XP_003051038.1	Q	0	p450	PF00067.23	1.9e-80
Fusarium solani	OG0000058	XP_003052422.1	Q	0	p450	PF00067.23	3.3e-73
Calonectria naviculata	OG0000058	CBS101121_001219-T1	Q	1.3e-124	p450	PF00067.23	5.4e-57
Calonectria naviculata	OG0000058	CBS101121_001838-T1	Q	1.1e-193	p450	PF00067.23	4.6e-76
Calonectria naviculata	OG0000058	CBS101121_002045-T1	Q	7.2e-121	p450	PF00067.23	4.2e-81
Calonectria naviculata	OG0000058	CBS101121_003503-T1	Q	7.8e-139	p450	PF00067.23	4.6e-76
Calonectria naviculata	OG0000058	CBS101121_003703-T1	Q	4e-204	p450	PF00067.23	3.4e-71
Calonectria naviculata	OG0000058	CBS101121_004415-T1	Q	9.1e-169	p450	PF00067.23	1.3e-74
Calonectria naviculata	OG0000058	CBS101121_004816-T1	Q	5.6e-149	p450	PF00067.23	6e-45
Calonectria naviculata	OG0000058	CBS101121_006786-T1	Q	2.9e-81	p450	PF00067.23	1.6e-58
Calonectria naviculata	OG0000058	CBS101121_009288-T1	Q	8.3e-274	p450	PF00067.23	1.8e-65
Calonectria naviculata	OG0000058	CBS101121_012698-T1	Q	9.9e-107	p450	PF00067.23	1.4e-52
Calonectria naviculata	OG0000058	CBS101121_018038-T1	Q	1.6e-147	p450	PF00067.23	2.7e-76
Calonectria naviculata	OG0000058	CBS101121_018401-T1	Q	1.1e-112	p450	PF00067.23	1.2e-64
Calonectria naviculata	OG0000058	CBS101121_021248-T1	Q	1.1e-126	p450	PF00067.23	7.9e-66
Calonectria naviculata	OG0000058	CBS101121_022154-T1	Q	6.6e-178	p450	PF00067.23	2.3e-65
Calonectria naviculata	OG0000058	CBS101121_023063-T1	Q	1.3e-145	p450	PF00067.23	3.5e-73
Fusarium oxysporum Fo47	OG0000059	EWZ28635.1	G	0	Glyco_hydro_3	PF00933.22	2.4e-37
Fusarium oxysporum Fo47	OG0000059	EWZ29506.1	G	0	Fn3-like	PF14310.7	1.8e-23
Fusarium oxysporum Fo47	OG0000059	EWZ31099.1	G	0	Fn3-like	PF14310.7	1.4e-18
Fusarium oxysporum Fo47	OG0000059	EWZ31556.1	G	0	Glyco_hydro_3_C	PF01915.23	2.4e-55
Fusarium oxysporum Fo47	OG0000059	EWZ33357.1	G	0	PA14	PF07691.13	1.4e-06
Fusarium oxysporum Fo47	OG0000059	EWZ38506.1	G	0	Fn3-like	PF14310.7	2.5e-25
Fusarium oxysporum Fo47	OG0000059	EWZ38705.1	G	0	PA14	PF07691.13	2.2e-11
Fusarium oxysporum Fo47	OG0000059	EWZ52423.1	G	0	Glyco_hydro_3	PF00933.22	1.3e-42
Fusarium oxysporum Fo47	OG0000059	EWZ52424.1	G	0	Glyco_hydro_3_C	PF01915.23	1.4e-46
Fusarium solani	OG0000059	XP_003039114.1	G	0	Glyco_hydro_3_C	PF01915.23	1.5e-53
Fusarium solani	OG0000059	XP_003040217.1	G	6.4e-90	Glyco_hydro_3	PF00933.22	2.1e-19
Fusarium solani	OG0000059	XP_003040768.1	G	0	Glyco_hydro_3	PF00933.22	2.6e-40
Fusarium solani	OG0000059	XP_003040773.1	G	0	Fn3-like	PF14310.7	1.3e-17
Fusarium solani	OG0000059	XP_003042362.1	G	0	Glyco_hydro_3	PF00933.22	1.3e-48
Fusarium solani	OG0000059	XP_003043390.1	G	0	Glyco_hydro_3_C	PF01915.23	3.1e-60
Fusarium solani	OG0000059	XP_003045331.1	G	0	Fn3-like	PF14310.7	1.4e-23
Fusarium solani	OG0000059	XP_003045540.1	G	0	Fn3-like	PF14310.7	1.3e-25
Fusarium solani	OG0000059	XP_003048309.1	G	0	Fn3-like	PF14310.7	2.9e-20
Fusarium solani	OG0000059	XP_003052487.1	G	0	Glyco_hydro_3	PF00933.22	2.1e-45
Fusarium solani	OG0000059	XP_003052875.1	G	0	Fn3-like	PF14310.7	1.4e-21
Fusarium oxysporum 4287	OG0000060	XP_018242377.1	K	3.6e-25	bZIP_1	PF00170.22	1.3e-07
Fusarium oxysporum 4287	OG0000060	XP_018242442.1	K	2e-111	bZIP_1	PF00170.22	5.3e-11
Fusarium oxysporum 4287	OG0000060	XP_018242473.1	K	3.1e-33	bZIP_1	PF00170.22	7.7e-11
Fusarium oxysporum 4287	OG0000060	XP_018242594.1	K	1.8e-178	bZIP_1	PF00170.22	2.8e-09
Fusarium oxysporum 4287	OG0000060	XP_018242632.1	K	1.8e-178	bZIP_1	PF00170.22	2.8e-09
Fusarium oxysporum 4287	OG0000060	XP_018242726.1	K	3.1e-33	bZIP_1	PF00170.22	7.7e-11
Fusarium oxysporum 4287	OG0000060	XP_018242749.1	K	4.5e-111	bZIP_1	PF00170.22	4.5e-10
Fusarium oxysporum 4287	OG0000060	XP_018242882.1	K	1.5e-34	bZIP_2	PF07716.16	4.3e-06
Fusarium oxysporum 4287	OG0000060	XP_018244254.1	K	5.6e-164	bZIP_1	PF00170.22	2.5e-09
Fusarium oxysporum 4287	OG0000060	XP_018244258.1	K	1.3e-15	bZIP_1	PF00170.22	2.3e-08
Fusarium oxysporum 4287	OG0000060	XP_018244273.1	K	4.9e-96	bZIP_1	PF00170.22	2.2e-06
Fusarium oxysporum 4287	OG0000060	XP_018244344.1	K	4.7e-82	bZIP_1	PF00170.22	1.4e-06
Fusarium oxysporum 4287	OG0000060	XP_018244565.1	K	1.8e-178	bZIP_1	PF00170.22	2.8e-09
Fusarium oxysporum 4287	OG0000060	XP_018244653.1	K	3.1e-33	bZIP_1	PF00170.22	7.7e-11
Fusarium oxysporum 4287	OG0000060	XP_018244675.1	K	2e-111	bZIP_1	PF00170.22	5.3e-11
Fusarium oxysporum 4287	OG0000060	XP_018244725.1	K	3.6e-25	bZIP_1	PF00170.22	1.3e-07
Fusarium oxysporum 4287	OG0000060	XP_018247866.1	K	2.8e-205	bZIP_1	PF00170.22	2.9e-11
Fusarium oxysporum 4287	OG0000060	XP_018254500.1	K	7.9e-110	bZIP_1	PF00170.22	4.6e-11
Fusarium oxysporum 4287	OG0000060	XP_018254582.1	K	3.1e-86	bZIP_1	PF00170.22	3.3e-07
Fusarium oxysporum 4287	OG0000060	XP_018254693.1	K	2.5e-181	bZIP_1	PF00170.22	3e-09
Fusarium oxysporum 4287	OG0000060	XP_018254955.1	K	6.7e-75	bZIP_2	PF07716.16	1.1e-06
Fusarium oxysporum 4287	OG0000060	XP_018255011.1	K	1.1e-70	bZIP_1	PF00170.22	3.4e-06
Fusarium oxysporum 4287	OG0000060	XP_018255012.1	K	1.1e-70	bZIP_1	PF00170.22	3.4e-06
Fusarium oxysporum 4287	OG0000060	XP_018255536.1	K	2.5e-181	bZIP_1	PF00170.22	3e-09
Fusarium oxysporum 4287	OG0000060	XP_018255664.1	K	3.1e-86	bZIP_1	PF00170.22	3.3e-07
Fusarium oxysporum 4287	OG0000060	XP_018255751.1	K	2.4e-112	bZIP_1	PF00170.22	5.3e-11
Fusarium oxysporum 4287	OG0000060	XP_018255936.1	K	5e-182	bZIP_1	PF00170.22	1.3e-09
Fusarium oxysporum 4287	OG0000060	XP_018256444.1	K	4.5e-28	bZIP_1	PF00170.22	4e-09
Fusarium oxysporum 4287	OG0000060	XP_018256447.1	K	2.9e-182	bZIP_1	PF00170.22	1.3e-09
Fusarium oxysporum 4287	OG0000060	XP_018256502.1	K	2.3e-174	bZIP_1	PF00170.22	1.3e-09
Fusarium oxysporum 4287	OG0000060	XP_018256521.1	K	1e-121	bZIP_1	PF00170.22	3.3e-06
Fusarium oxysporum 4287	OG0000060	XP_018256773.1	K	1.5e-34	bZIP_2	PF07716.16	4.6e-06
Fusarium oxysporum 4287	OG0000060	XP_018256836.1	K	1.5e-34	bZIP_2	PF07716.16	4.3e-06
Fusarium oxysporum 4287	OG0000060	XP_018256951.1	K	3.1e-33	bZIP_1	PF00170.22	7.7e-11
Fusarium oxysporum 4287	OG0000060	XP_018256974.1	K	2e-111	bZIP_1	PF00170.22	5.3e-11
Fusarium oxysporum 4287	OG0000060	XP_018257025.1	K	3.6e-25	bZIP_1	PF00170.22	1.3e-07
Fusarium oxysporum 4287	OG0000060	XP_018257422.1	K	9.1e-145	bZIP_1	PF00170.22	3.9e-06
Fusarium oxysporum 4287	OG0000060	XP_018257425.1	K	2.7e-167	bZIP_1	PF00170.22	2.9e-09
Fusarium oxysporum 4287	OG0000060	XP_018257505.1	K	1.5e-96	bZIP_2	PF07716.16	1.3e-06
Fusarium oxysporum 4287	OG0000060	XP_018257509.1	K	4.5e-156	bZIP_1	PF00170.22	5.4e-09
Fusarium oxysporum 4287	OG0000060	XP_018258623.1	K	1.6e-143	bZIP_1	PF00170.22	1e-10
Fusarium fujikuroi	OG0000060	XP_023427258.1	K	3.5e-169	bZIP_1	PF00170.22	1.5e-09
Fusarium fujikuroi	OG0000060	XP_023430031.1	K	1e-132	bZIP_1	PF00170.22	2.3e-07
Fusarium fujikuroi	OG0000060	XP_023430915.1	K	1.8e-212	bZIP_1	PF00170.22	2.9e-11
Calonectria multiphialidica	OG0000061	CBS112678_002392-T1	S	9.2e-224	PepX_C	PF08530.11	1.6e-29
Calonectria multiphialidica	OG0000061	CBS112678_002393-T1	S	1.2e-249	Peptidase_S15	PF02129.19	4.2e-38
Calonectria multiphialidica	OG0000061	CBS112678_002845-T1	S	1e-171	PepX_C	PF08530.11	1.5e-28
Calonectria multiphialidica	OG0000061	CBS112678_005251-T1	S	1.2e-34	PepX_C	PF08530.11	2.4e-07
Calonectria multiphialidica	OG0000061	CBS112678_005400-T1	S	1.1e-227	Peptidase_S15	PF02129.19	1.8e-40
Calonectria multiphialidica	OG0000061	CBS112678_006831-T1	S	1.3e-303	PepX_C	PF08530.11	1.1e-25
Calonectria multiphialidica	OG0000061	CBS112678_006850-T1	S	0	Peptidase_S15	PF02129.19	1.1e-38
Calonectria multiphialidica	OG0000061	CBS112678_008654-T1	S	3.6e-180	PepX_C	PF08530.11	2.1e-22
Calonectria multiphialidica	OG0000061	CBS112678_009238-T1	S	8.3e-262	PepX_C	PF08530.11	3.4e-35
Calonectria multiphialidica	OG0000061	CBS112678_010625-T1	S	2.3e-299	PepX_C	PF08530.11	1.2e-33
Calonectria multiphialidica	OG0000061	CBS112678_010634-T1	S	1.9e-301	PepX_C	PF08530.11	6.2e-33
Calonectria multiphialidica	OG0000061	CBS112678_010699-T1	S	1.3e-198	Peptidase_S15	PF02129.19	1.2e-37
Calonectria multiphialidica	OG0000061	CBS112678_011620-T1	S	1.5e-205	PepX_C	PF08530.11	2.8e-10
Calonectria multiphialidica	OG0000061	CBS112678_012302-T1	S	4.4e-115	PepX_C	PF08530.11	1.5e-23
Calonectria multiphialidica	OG0000061	CBS112678_017392-T1	S	8.4e-238	PepX_C	PF08530.11	3.3e-31
Calonectria multiphialidica	OG0000061	CBS112678_018218-T1	S	5e-254	PepX_C	PF08530.11	3.9e-21
Calonectria multiphialidica	OG0000061	CBS112678_019745-T1	S	7.3e-243	Peptidase_S15	PF02129.19	3.9e-41
Dactylonectria macrodydima	OG0000061	JAC15-250_001530-T1	S	6.7e-184	Peptidase_S15	PF02129.19	1.1e-26
Dactylonectria macrodydima	OG0000061	JAC15-250_002863-T1	S	4.8e-109	Peptidase_S15	PF02129.19	6.1e-39
Dactylonectria macrodydima	OG0000061	JAC15-250_002874-T1	S	2.3e-192	PepX_C	PF08530.11	9.4e-08
Dactylonectria macrodydima	OG0000061	JAC15-250_003388-T1	S	3.5e-308	Peptidase_S15	PF02129.19	1.4e-39
Dactylonectria macrodydima	OG0000061	JAC15-250_005570-T1	S	1e-168	PepX_C	PF08530.11	2.5e-25
Dactylonectria macrodydima	OG0000061	JAC15-250_009045-T1	S	9.9e-234	PepX_C	PF08530.11	1.2e-25
Dactylonectria macrodydima	OG0000061	JAC15-250_009276-T1	S	2.2e-294	PepX_C	PF08530.11	3.2e-35
Dactylonectria macrodydima	OG0000061	JAC15-250_009674-T1	S	1.5e-282	Peptidase_S15	PF02129.19	2.3e-41
Dactylonectria macrodydima	OG0000061	JAC15-250_010617-T1	S	3.4e-295	PepX_C	PF08530.11	2.7e-30
Dactylonectria macrodydima	OG0000061	JAC15-250_010625-T1	S	0	PepX_C	PF08530.11	7.1e-31
Neonectria punicea	OG0000061	CBS119724_004881-T1	S	4.2e-56	Peptidase_S15	PF02129.19	3.3e-11
Neonectria punicea	OG0000061	CBS119724_012164-T1	S	4.9e-251	PepX_C	PF08530.11	1.6e-27
Calonectria naviculata	OG0000061	CBS101121_000434-T1	S	1.2e-188	Peptidase_S15	PF02129.19	1.7e-32
Calonectria naviculata	OG0000061	CBS101121_001827-T1	S	5.1e-236	Peptidase_S15	PF02129.19	4.1e-32
Calonectria naviculata	OG0000061	CBS101121_008452-T1	S	3.7e-201	PepX_C	PF08530.11	2.1e-27
Calonectria naviculata	OG0000061	CBS101121_010466-T1	S	8e-163	Peptidase_S15	PF02129.19	2.7e-12
Calonectria naviculata	OG0000061	CBS101121_013164-T1	S	3.2e-231	PepX_C	PF08530.11	1.5e-20
Calonectria naviculata	OG0000061	CBS101121_014310-T1	S	2.6e-183	PepX_C	PF08530.11	3.4e-24
Calonectria naviculata	OG0000061	CBS101121_018915-T1	S	6.1e-245	Peptidase_S15	PF02129.19	7.5e-40
Calonectria naviculata	OG0000061	CBS101121_019510-T1	S	8e-207	Peptidase_S15	PF02129.19	1.8e-33
Calonectria naviculata	OG0000061	CBS101121_020188-T1	S	2.1e-233	Peptidase_S15	PF02129.19	1.2e-37
Calonectria naviculata	OG0000061	CBS101121_020635-T1	S	4.2e-76	PepX_C	PF08530.11	6.5e-29
Calonectria naviculata	OG0000061	CBS101121_021826-T1	S	4.7e-228	PepX_C	PF08530.11	3.9e-28
Calonectria naviculata	OG0000061	CBS101121_022461-T1	S	0	Peptidase_S15	PF02129.19	3.1e-39
Calonectria naviculata	OG0000061	CBS101121_023405-T1	S	7.7e-239	Peptidase_S15	PF02129.19	1.2e-35
Calonectria naviculata	OG0000061	CBS101121_023922-T1	S	1.4e-218	Peptidase_S15	PF02129.19	5.1e-42
Calonectria naviculata	OG0000061	CBS101121_024064-T1	S	3.9e-307	PepX_C	PF08530.11	2.5e-31
Calonectria naviculata	OG0000061	CBS101121_024071-T1	S	7.1e-301	Peptidase_S15	PF02129.19	1.2e-35
Calonectria multiphialidica	OG0000062	CBS112678_004127-T1	Q	2.2e-134	p450	PF00067.23	1.5e-33
Calonectria multiphialidica	OG0000062	CBS112678_004629-T1	Q	7.5e-158	p450	PF00067.23	7.8e-33
Calonectria multiphialidica	OG0000062	CBS112678_005939-T1	Q	6.1e-86	p450	PF00067.23	1.4e-34
Calonectria multiphialidica	OG0000062	CBS112678_006060-T1	Q	1.8e-175	p450	PF00067.23	2.6e-38
Calonectria multiphialidica	OG0000062	CBS112678_007276-T1	Q	1.8e-133	p450	PF00067.23	2e-35
Calonectria multiphialidica	OG0000062	CBS112678_011002-T1	Q	1.1e-239	p450	PF00067.23	5.3e-39
Calonectria multiphialidica	OG0000062	CBS112678_011004-T1	Q	3e-231	p450	PF00067.23	2.6e-36
Calonectria multiphialidica	OG0000062	CBS112678_011575-T1	Q	3.9e-189	p450	PF00067.23	1.5e-37
Calonectria multiphialidica	OG0000062	CBS112678_012474-T1	Q	7.1e-111	p450	PF00067.23	8.2e-32
Calonectria multiphialidica	OG0000062	CBS112678_013092-T1	Q	6.6e-185	p450	PF00067.23	7.9e-38
Calonectria multiphialidica	OG0000062	CBS112678_013304-T1	Q	6.1e-127	p450	PF00067.23	6.7e-27
Calonectria multiphialidica	OG0000062	CBS112678_014740-T1	Q	9.8e-158	p450	PF00067.23	8.4e-15
Calonectria multiphialidica	OG0000062	CBS112678_015017-T1	Q	6.8e-114	p450	PF00067.23	2.4e-37
[truncated: 2,470 more rows]
