# Supplementary material for: Comparative genomic analysis reveals contraction of gene families with putative roles in pathogenesis in the fungal boxwood pathogens Calonectria henricotiae and C. pseudonaviculata
Source: BMC Ecol Evol. 2022 Jun 21;22:79. doi: 10.1186/s12862-022-02035-4 (PMC9210730; doi:10.1186/s12862-022-02035-4)
Supplement: Supplementary file 8 — Additional file 8. PHI, SignalP, and EffectorP annotations for each protein sequence within rapidly evolving gene families in Calonectria, Coccinonectria and Pseudonectria species. [file 12862_2022_2035_MOESM8_ESM.xlsx]

## Sheet: Additional_file_8
Additional file 8. PHI, SignalP, and EffectorP annotations for each protein sequence within rapidly evolving gene families in Calonectria, Coccinonectria and Pseudonectria species.
Species	Protein.Sequence.ID	Orthogroup.ID	PHI.Accession	PHI.Pathogen.Species	PHI.Mutant.Phenotype	PHI.evalue	EffectorP.Prediction	EffectorP.Probability	SignalP.Prediction	SignalP.Probability.Secreted	SignalP.Probability.Other
Calonectriahenricotiae	13-131_000058-T1	OG0000000	PHI:1260	Fusarium_graminearum	unaffected_pathogenicity	1.9e-17	Other	NA	Other	0.002261	0.997739
Calonectriahenricotiae	13-131_000129-T1	OG0000157	PHI:2171	Magnaporthe_oryzae	reduced_virulence	1.35e-60	Other	NA	Other	0.000676	0.999324
Calonectriahenricotiae	13-131_000154-T1	OG0000440	PHI:1552	Fusarium_graminearum	unaffected_pathogenicity	5.35e-14	Other	NA	Other	0.000586	0.999414
Calonectriahenricotiae	13-131_000200-T1	OG0000321	PHI:4836	Pseudomonas_cichorii	reduced_virulence	1.79e-154	Other	NA	Other	0.001616	0.998384
Calonectriahenricotiae	13-131_000773-T1	OG0000041	PHI:6121	Fusarium_graminearum	reduced_virulence	3.71e-82	Other	NA	Other	0.001896	0.998104
Calonectriahenricotiae	13-131_001204-T1	OG0000000	PHI:2009	Magnaporthe_oryzae	unaffected_pathogenicity	9.49e-08	Other	NA	Other	0.001067	0.998933
Calonectriahenricotiae	13-131_001404-T1	OG0000150	PHI:1841	Fusarium_graminearum	unaffected_pathogenicity	1.14e-92	Other	NA	Other	0.00182	0.99818
Calonectriahenricotiae	13-131_001655-T1	OG0000008	PHI:9423	Cryptococcus_neoformans	reduced_virulence	2.15e-106	Other	NA	Other	0.027226	0.972774
Calonectriahenricotiae	13-131_001661-T1	OG0000038	PHI:5887	Fusarium_graminearum	unaffected_pathogenicity	7.06e-24	Other	NA	Other	0.00022	0.99978
Calonectriahenricotiae	13-131_001851-T1	OG0000000	PHI:1260	Fusarium_graminearum	unaffected_pathogenicity	1.23e-11	Other	NA	Other	0.001492	0.998508
Calonectriahenricotiae	13-131_001887-T1	OG0000008	PHI:9423	Cryptococcus_neoformans	reduced_virulence	4.06e-82	Other	NA	Other	0.073112	0.926888
Calonectriahenricotiae	13-131_001978-T1	OG0000008	PHI:9423	Cryptococcus_neoformans	reduced_virulence	2.47e-105	Other	NA	Other	0.045213	0.954787
Calonectriahenricotiae	13-131_002379-T1	OG0000038	PHI:1260	Fusarium_graminearum	unaffected_pathogenicity	1.2e-09	Other	NA	Other	0.002958	0.997042
Calonectriahenricotiae	13-131_002444-T1	OG0000000	PHI:2009	Magnaporthe_oryzae	unaffected_pathogenicity	3.17e-08	Other	NA	Other	0.00123	0.99877
Calonectriahenricotiae	13-131_002606-T1	OG0000069	PHI:131	Fusarium_sporotrichioides	unaffected_pathogenicity	0	Other	NA	Other	0.001513	0.998487
Calonectriahenricotiae	13-131_002606-T1	OG0000069	PHI:2704	Fusarium_graminearum	reduced_virulence	0	Other	NA	Other	0.001513	0.998487
Calonectriahenricotiae	13-131_002715-T1	OG0000000	PHI:7744	Toxoplasma_gondii	reduced_virulence	2.48e-13	Other	NA	Other	0.025847	0.974153
Calonectriahenricotiae	13-131_002942-T1	OG0000013	PHI:4475	Magnaporthe_oryzae	loss_of_pathogenicity	2.62e-19	Other	NA	Other	0.000688	0.999312
Calonectriahenricotiae	13-131_003601-T1	OG0000000	PHI:1260	Fusarium_graminearum	unaffected_pathogenicity	2.34e-27	Other	NA	Other	0.08902	0.91098
Calonectriahenricotiae	13-131_003625-T1	OG0000000	PHI:1420	Fusarium_graminearum	unaffected_pathogenicity	1.77e-19	Other	NA	Other	0.000628	0.999372
Calonectriahenricotiae	13-131_003799-T1	OG0000008	PHI:9423	Cryptococcus_neoformans	reduced_virulence	5.57e-15	Other	NA	Other	0.020326	0.979674
Calonectriahenricotiae	13-131_003892-T1	OG0000038	PHI:1260	Fusarium_graminearum	unaffected_pathogenicity	4.23e-14	Other	NA	Other	0.001077	0.998923
Calonectriahenricotiae	13-131_003927-T1	OG0000041	PHI:6121	Fusarium_graminearum	reduced_virulence	7.34e-118	Non-effector	0.991	Secreted	0.97027	0.02973
Calonectriahenricotiae	13-131_003989-T1	OG0000157	PHI:2171	Magnaporthe_oryzae	reduced_virulence	1.01e-45	Other	NA	Other	0.002313	0.997687
Calonectriahenricotiae	13-131_004069-T1	OG0000038	PHI:1260	Fusarium_graminearum	unaffected_pathogenicity	1.31e-15	Other	NA	Other	0.027127	0.972873
Calonectriahenricotiae	13-131_004084-T1	OG0000013	PHI:4475	Magnaporthe_oryzae	loss_of_pathogenicity	8.42e-27	Other	NA	Other	0.000852	0.999148
Calonectriahenricotiae	13-131_004295-T1	OG0000000	PHI:1260	Fusarium_graminearum	unaffected_pathogenicity	4.78e-13	Other	NA	Other	0.007679	0.992321
Calonectriahenricotiae	13-131_005627-T1	OG0000013	PHI:211__PHI:6806	Candida_albicans	reduced_virulence	1.8e-08	Other	NA	Other	0.001524	0.998476
Calonectriahenricotiae	13-131_005674-T1	OG0000069	PHI:131	Fusarium_sporotrichioides	unaffected_pathogenicity	2.84e-62	Other	NA	Other	0.002352	0.997648
Calonectriahenricotiae	13-131_006272-T1	OG0000084	PHI:1651	Fusarium_graminearum	unaffected_pathogenicity	1.02e-12	Other	NA	Other	0.006761	0.993239
Calonectriahenricotiae	13-131_006392-T1	OG0000069	PHI:2704	Fusarium_graminearum	reduced_virulence	7.95e-33	Other	NA	Other	0.003664	0.996336
Calonectriahenricotiae	13-131_006461-T1	OG0000069	PHI:2704	Fusarium_graminearum	reduced_virulence	3.88e-81	Other	NA	Other	0.001997	0.998003
Calonectriahenricotiae	13-131_007166-T1	OG0000069	PHI:2704	Fusarium_graminearum	reduced_virulence	5.56e-14	Other	NA	Other	0.001681	0.998319
Calonectriahenricotiae	13-131_007561-T1	OG0000321	PHI:4836	Pseudomonas_cichorii	reduced_virulence	6.89e-70	Other	NA	Other	0.000447	0.999553
Calonectriahenricotiae	13-131_007607-T1	OG0000150	PHI:1841	Fusarium_graminearum	unaffected_pathogenicity	1.27e-74	Other	NA	Other	0.00032	0.99968
Calonectriahenricotiae	13-131_007993-T1	OG0000000	PHI:1260	Fusarium_graminearum	unaffected_pathogenicity	3.04e-10	Other	NA	Other	0.000687	0.999313
Calonectriahenricotiae	13-131_008566-T1	OG0000013	PHI:211__PHI:6806	Candida_albicans	reduced_virulence	1.21e-50	Other	NA	Other	0.00202	0.99798
Calonectriahenricotiae	13-131_008610-T1	OG0000038	PHI:1260	Fusarium_graminearum	unaffected_pathogenicity	1.09e-10	Other	NA	Other	0.002133	0.997867
Calonectriahenricotiae	13-131_008674-T1	OG0000000	PHI:1260	Fusarium_graminearum	unaffected_pathogenicity	5.24e-06	Other	NA	Other	0.001133	0.998867
Calonectriahenricotiae	13-131_009232-T1	OG0000150	PHI:1841	Fusarium_graminearum	unaffected_pathogenicity	3.76e-69	Other	NA	Other	0.003079	0.996921
Calonectriahenricotiae	13-131_009424-T1	OG0000150	PHI:1841	Fusarium_graminearum	unaffected_pathogenicity	2.29e-13	Other	NA	Other	0.004126	0.995874
Calonectriahenricotiae	13-131_009473-T1	OG0000041	PHI:6121	Fusarium_graminearum	reduced_virulence	1.55e-107	Non-effector	0.967	Secreted	0.992699	0.007301
Calonectriahenricotiae	13-131_009718-T1	OG0000000	PHI:1260	Fusarium_graminearum	unaffected_pathogenicity	1.14e-18	Other	NA	Other	0.003547	0.996453
Calonectriahenricotiae	13-131_010190-T1	OG0000038	PHI:1260	Fusarium_graminearum	unaffected_pathogenicity	8.26e-20	Other	NA	Other	0.0022	0.9978
Calonectriahenricotiae	13-131_010410-T1	OG0000115	PHI:1282	Fusarium_graminearum	unaffected_pathogenicity	1.18e-33	Other	NA	Other	0.001195	0.998805
Calonectriahenricotiae	13-131_010480-T1	OG0000038	PHI:1260	Fusarium_graminearum	unaffected_pathogenicity	5.6e-13	Other	NA	Other	0.000593	0.999407
Calonectriahenricotiae	13-131_010612-T1	OG0000321	PHI:160	Alternaria_alternata	loss_of_pathogenicity	0	Other	NA	Other	0.002143	0.997857
Calonectriahenricotiae	13-131_010612-T1	OG0000321	PHI:160	Alternaria_alternata	loss_of_pathogenicity	0	Other	NA	Other	0.002143	0.997857
Calonectriahenricotiae	13-131_010612-T1	OG0000321	PHI:2511	Aspergillus_fumigatus	reduced_virulence	0	Other	NA	Other	0.002143	0.997857
Calonectriahenricotiae	13-131_010612-T1	OG0000321	PHI:2511	Aspergillus_fumigatus	reduced_virulence	0	Other	NA	Other	0.002143	0.997857
Calonectriahenricotiae	13-131_010612-T1	OG0000321	PHI:4836	Pseudomonas_cichorii	reduced_virulence	0	Other	NA	Other	0.002143	0.997857
Calonectriahenricotiae	13-131_010612-T1	OG0000321	PHI:4836	Pseudomonas_cichorii	reduced_virulence	0	Other	NA	Other	0.002143	0.997857
Calonectriahenricotiae	13-131_010612-T1	OG0000321	PHI:4836	Pseudomonas_cichorii	reduced_virulence	0	Other	NA	Other	0.002143	0.997857
Calonectriahenricotiae	13-131_010612-T1	OG0000321	PHI:2935	Pseudomonas_cichorii	reduced_virulence	0	Other	NA	Other	0.002143	0.997857
Calonectriahenricotiae	13-131_010612-T1	OG0000321	PHI:2935	Pseudomonas_cichorii	reduced_virulence	0	Other	NA	Other	0.002143	0.997857
Calonectriahenricotiae	13-131_010612-T1	OG0000321	PHI:2935	Pseudomonas_cichorii	reduced_virulence	0	Other	NA	Other	0.002143	0.997857
Calonectriahenricotiae	13-131_010612-T1	OG0000321	PHI:6991	Pseudomonas_aeruginosa	loss_of_pathogenicity	0	Other	NA	Other	0.002143	0.997857
Calonectriahenricotiae	13-131_010612-T1	OG0000321	PHI:12	Bipolaris_zeicola	loss_of_pathogenicity	0	Other	NA	Other	0.002143	0.997857
Calonectriahenricotiae	13-131_010612-T1	OG0000321	PHI:12	Bipolaris_zeicola	loss_of_pathogenicity	0	Other	NA	Other	0.002143	0.997857
Calonectriahenricotiae	13-131_010612-T1	OG0000321	PHI:4837	Pseudomonas_cichorii	reduced_virulence	0	Other	NA	Other	0.002143	0.997857
Calonectriahenricotiae	13-131_010612-T1	OG0000321	PHI:4837	Pseudomonas_cichorii	reduced_virulence	0	Other	NA	Other	0.002143	0.997857
Calonectriahenricotiae	13-131_010612-T1	OG0000321	PHI:3274	Paenibacillus_larvae	unaffected_pathogenicity	0	Other	NA	Other	0.002143	0.997857
Calonectriahenricotiae	13-131_010612-T1	OG0000321	PHI:4234	Bipolaris_maydis	reduced_virulence	0	Other	NA	Other	0.002143	0.997857
Calonectriahenricotiae	13-131_010612-T1	OG0000321	PHI:4234	Bipolaris_maydis	reduced_virulence	0	Other	NA	Other	0.002143	0.997857
Calonectriahenricotiae	13-131_010612-T1	OG0000321	PHI:2934	Pseudomonas_cichorii	reduced_virulence	0	Other	NA	Other	0.002143	0.997857
Calonectriahenricotiae	13-131_010612-T1	OG0000321	PHI:4217__PHI:9072	Colletotrichum_graminicola	reduced_virulence	0	Other	NA	Other	0.002143	0.997857
Calonectriahenricotiae	13-131_010612-T1	OG0000321	PHI:1007	Fusarium_graminearum	reduced_virulence	0	Other	NA	Other	0.002143	0.997857
Calonectriahenricotiae	13-131_010612-T1	OG0000321	PHI:3657	Fusarium_graminearum	reduced_virulence	0	Other	NA	Other	0.002143	0.997857
Calonectriahenricotiae	13-131_010864-T1	OG0000041	PHI:6121	Fusarium_graminearum	reduced_virulence	9.06e-103	Non-effector	0.94	Secreted	0.803532	0.196468
Calonectriahenricotiae	13-131_011396-T1	OG0000000	PHI:5887	Fusarium_graminearum	unaffected_pathogenicity	3.54e-10	Other	NA	Other	0.003498	0.996502
Calonectriahenricotiae	13-131_011508-T1	OG0000157	PHI:2171	Magnaporthe_oryzae	reduced_virulence	7.91e-128	Other	NA	Other	0.000753	0.999247
Calonectriahenricotiae	13-131_011824-T1	OG0000013	PHI:211__PHI:6806	Candida_albicans	reduced_virulence	4.04e-15	Other	NA	Other	0.002337	0.997663
Calonectriahenricotiae	13-131_012512-T1	OG0000084	PHI:1651	Fusarium_graminearum	unaffected_pathogenicity	5.85e-67	Other	NA	Other	0.001013	0.998987
Calonectriahenricotiae	13-131_012789-T1	OG0000321	PHI:2511	Aspergillus_fumigatus	reduced_virulence	9.27e-32	Other	NA	Other	0.000304	0.999696
Calonectriahenricotiae	13-131_012871-T1	OG0000321	PHI:6991	Pseudomonas_aeruginosa	loss_of_pathogenicity	1.53e-127	Other	NA	Other	0.002105	0.997895
Calonectriahenricotiae	13-131_012880-T1	OG0000041	PHI:6121	Fusarium_graminearum	reduced_virulence	1.91e-24	Other	NA	Other	0.001274	0.998726
Calonectriahenricotiae	13-131_012930-T1	OG0000008	PHI:9423	Cryptococcus_neoformans	reduced_virulence	2.31e-87	Other	NA	Other	0.018875	0.981125
Calonectriahenricotiae	13-131_013010-T1	OG0000000	PHI:1260	Fusarium_graminearum	unaffected_pathogenicity	6.21e-20	Other	NA	Other	0.001189	0.998811
Calonectriahenricotiae	13-131_013081-T1	OG0000038	PHI:1260	Fusarium_graminearum	unaffected_pathogenicity	9.37e-27	Other	NA	Other	0.006527	0.993473
Calonectriahenricotiae	13-131_013095-T1	OG0000008	PHI:9423	Cryptococcus_neoformans	reduced_virulence	6.45e-96	Other	NA	Other	0.048271	0.951729
Calonectriahenricotiae	13-131_013476-T1	OG0000013	PHI:4475	Magnaporthe_oryzae	loss_of_pathogenicity	3.55e-41	Other	NA	Other	0.001131	0.998869
Calonectriahenricotiae	13-131_013539-T1	OG0000038	PHI:1260	Fusarium_graminearum	unaffected_pathogenicity	1.41e-10	Other	NA	Other	0.001033	0.998967
Calonectriahenricotiae	13-131_013610-T1	OG0000649	PHI:5650	Magnaporthe_oryzae	unaffected_pathogenicity	5.68e-08	Other	NA	Other	0.399695	0.600305
Calonectriahenricotiae	13-131_013616-T1	OG0000013	PHI:4475	Magnaporthe_oryzae	loss_of_pathogenicity	8.88e-50	Other	NA	Other	0.001678	0.998322
Calonectriahenricotiae	13-131_013760-T1	OG0000008	PHI:9423	Cryptococcus_neoformans	reduced_virulence	1.3e-100	Other	NA	Other	0.010136	0.989864
Calonectriahenricotiae	13-131_013767-T1	OG0000008	PHI:9423	Cryptococcus_neoformans	reduced_virulence	9.43e-94	Other	NA	Other	0.102199	0.897801
Calonectriahenricotiae	13-131_013775-T1	OG0000084	PHI:1635	Fusarium_graminearum	unaffected_pathogenicity	0	Other	NA	Other	0.001625	0.998375
Calonectriapseudonaviculata	13-27_000095-T1	OG0000029	PHI:325	Magnaporthe_oryzae	effector_(plant_avirulence_determinant)	6.02e-127	Other	NA	Other	0.00334	0.99666
Calonectriapseudonaviculata	13-27_002020-T1	OG0000026	PHI:5864	Fusarium_graminearum	unaffected_pathogenicity	3.34e-96	Other	NA	Other	0.003001	0.996999
Calonectriapseudonaviculata	13-27_003154-T1	OG0000854	PHI:1965	Fusarium_graminearum	unaffected_pathogenicity	2.52e-57	Other	NA	Other	0.004596	0.995404
Calonectriapseudonaviculata	13-27_003425-T1	OG0000026	PHI:5864	Fusarium_graminearum	unaffected_pathogenicity	5.63e-111	Other	NA	Other	0.000977	0.999023
Calonectriapseudonaviculata	13-27_003816-T1	OG0003107	PHI:2377	Alternaria_brassicicola	reduced_virulence__unaffected_pathogenicity	1.56e-26	Other	NA	Other	0.001793	0.998207
Calonectriapseudonaviculata	13-27_003817-T1	OG0003107	PHI:2377	Alternaria_brassicicola	reduced_virulence__unaffected_pathogenicity	9.35e-38	Other	NA	Other	0.050834	0.949166
Calonectriapseudonaviculata	13-27_004050-T1	OG0000025	PHI:5874	Fusarium_graminearum	unaffected_pathogenicity	1.27e-36	Other	NA	Other	0.000309	0.999691
Calonectriapseudonaviculata	13-27_004052-T1	OG0000025	PHI:5874	Fusarium_graminearum	unaffected_pathogenicity	7.7e-22	Other	NA	Other	0.000935	0.999065
Calonectriapseudonaviculata	13-27_004115-T1	OG0000025	PHI:5873	Fusarium_graminearum	unaffected_pathogenicity	8.11e-129	Other	NA	Other	0.003019	0.996981
Calonectriapseudonaviculata	13-27_004116-T1	OG0000025	PHI:5874	Fusarium_graminearum	unaffected_pathogenicity	5.22e-46	Other	NA	Other	0.000502	0.999498
Calonectriapseudonaviculata	13-27_004242-T1	OG0001175	PHI:6872	Aspergillus_fumigatus	reduced_virulence	1.15e-28	Other	NA	Other	0.001114	0.998886
Calonectriapseudonaviculata	13-27_004589-T1	OG0000026	PHI:5864	Fusarium_graminearum	unaffected_pathogenicity	1.46e-128	Non-effector	0.977	Secreted	0.999465	0.000535
Calonectriapseudonaviculata	13-27_004761-T1	OG0001226	PHI:12	Bipolaris_zeicola	loss_of_pathogenicity	0	Other	NA	Other	0.000944	0.999056
Calonectriapseudonaviculata	13-27_004761-T1	OG0001226	PHI:12	Bipolaris_zeicola	loss_of_pathogenicity	0	Other	NA	Other	0.000944	0.999056
Calonectriapseudonaviculata	13-27_004761-T1	OG0001226	PHI:160	Alternaria_alternata	loss_of_pathogenicity	0	Other	NA	Other	0.000944	0.999056
Calonectriapseudonaviculata	13-27_004761-T1	OG0001226	PHI:160	Alternaria_alternata	loss_of_pathogenicity	0	Other	NA	Other	0.000944	0.999056
Calonectriapseudonaviculata	13-27_004761-T1	OG0001226	PHI:160	Alternaria_alternata	loss_of_pathogenicity	0	Other	NA	Other	0.000944	0.999056
Calonectriapseudonaviculata	13-27_004761-T1	OG0001226	PHI:9042	Fusarium_graminearum	reduced_virulence	0	Other	NA	Other	0.000944	0.999056
Calonectriapseudonaviculata	13-27_004761-T1	OG0001226	PHI:9042	Fusarium_graminearum	reduced_virulence	0	Other	NA	Other	0.000944	0.999056
Calonectriapseudonaviculata	13-27_004761-T1	OG0001226	PHI:9042	Fusarium_graminearum	reduced_virulence	0	Other	NA	Other	0.000944	0.999056
Calonectriapseudonaviculata	13-27_004761-T1	OG0001226	PHI:9042	Fusarium_graminearum	reduced_virulence	0	Other	NA	Other	0.000944	0.999056
Calonectriapseudonaviculata	13-27_004761-T1	OG0001226	PHI:9042	Fusarium_graminearum	reduced_virulence	0	Other	NA	Other	0.000944	0.999056
Calonectriapseudonaviculata	13-27_004761-T1	OG0001226	PHI:9042	Fusarium_graminearum	reduced_virulence	0	Other	NA	Other	0.000944	0.999056
Calonectriapseudonaviculata	13-27_004761-T1	OG0001226	PHI:2511	Aspergillus_fumigatus	reduced_virulence	0	Other	NA	Other	0.000944	0.999056
Calonectriapseudonaviculata	13-27_004761-T1	OG0001226	PHI:2511	Aspergillus_fumigatus	reduced_virulence	0	Other	NA	Other	0.000944	0.999056
Calonectriapseudonaviculata	13-27_005915-T1	OG0000091	PHI:7380	Beauveria_bassiana	unaffected_pathogenicity	5.68e-23	Effector	0.751	Secreted	0.992785	0.007215
Calonectriapseudonaviculata	13-27_005955-T1	OG0000026	PHI:5860	Fusarium_graminearum	unaffected_pathogenicity	1.06e-100	Other	NA	Other	0.000731	0.999269
Calonectriapseudonaviculata	13-27_005974-T1	OG0000091	PHI:6832	Verticillium_dahliae	effector_(plant_avirulence_determinant)	6.57e-11	Effector	0.593	Secreted	0.94147	0.05853
Calonectriapseudonaviculata	13-27_005975-T1	OG0000036	PHI:144	Trichoderma_virens	reduced_virulence	1.22e-25	Other	NA	Other	0.02611	0.97389
Calonectriapseudonaviculata	13-27_006855-T1	OG0000029	PHI:255	Fusarium_fujikuroi	unaffected_pathogenicity	0	Other	NA	Other	0.082908	0.917092
Calonectriapseudonaviculata	13-27_006855-T1	OG0000029	PHI:8597	Zymoseptoria_tritici	unaffected_pathogenicity	0	Other	NA	Other	0.082908	0.917092
Calonectriapseudonaviculata	13-27_006855-T1	OG0000029	PHI:55	Bipolaris_maydis	reduced_virulence	0	Other	NA	Other	0.082908	0.917092
Calonectriapseudonaviculata	13-27_006855-T1	OG0000029	PHI:723__PHI:727	Fusarium_graminearum	unaffected_pathogenicity	0	Other	NA	Other	0.082908	0.917092
Calonectriapseudonaviculata	13-27_006855-T1	OG0000029	PHI:719	Fusarium_graminearum	unaffected_pathogenicity	0	Other	NA	Other	0.082908	0.917092
Calonectriapseudonaviculata	13-27_006855-T1	OG0000029	PHI:2379	Alternaria_brassicicola	reduced_virulence__unaffected_pathogenicity	0	Other	NA	Other	0.082908	0.917092
Calonectriapseudonaviculata	13-27_006855-T1	OG0000029	PHI:3387	Fusarium_verticillioides	unaffected_pathogenicity	0	Other	NA	Other	0.082908	0.917092
Calonectriapseudonaviculata	13-27_006855-T1	OG0000029	PHI:6936	Fusarium_oxysporum	reduced_virulence	0	Other	NA	Other	0.082908	0.917092
Calonectriapseudonaviculata	13-27_006855-T1	OG0000029	PHI:8596	Zymoseptoria_tritici	unaffected_pathogenicity	0	Other	NA	Other	0.082908	0.917092
Calonectriapseudonaviculata	13-27_006855-T1	OG0000029	PHI:714	Fusarium_graminearum	unaffected_pathogenicity	0	Other	NA	Other	0.082908	0.917092
Calonectriapseudonaviculata	13-27_006855-T1	OG0000029	PHI:7243	Beauveria_bassiana	reduced_virulence	0	Other	NA	Other	0.082908	0.917092
Calonectriapseudonaviculata	13-27_007072-T1	OG0000049	PHI:1260	Fusarium_graminearum	unaffected_pathogenicity	2.42e-44	Other	NA	Other	0.003198	0.996802
Calonectriapseudonaviculata	13-27_007944-T1	OG0000026	PHI:5864	Fusarium_graminearum	unaffected_pathogenicity	4.71e-114	Other	NA	Other	0.003931	0.996069
Calonectriapseudonaviculata	13-27_007960-T1	OG0000026	PHI:5864	Fusarium_graminearum	unaffected_pathogenicity	7.36e-91	Other	NA	Other	0.00116	0.99884
Calonectriapseudonaviculata	13-27_008190-T1	OG0000025	PHI:5874	Fusarium_graminearum	unaffected_pathogenicity	7.11e-17	Other	NA	Other	0.215913	0.784087
Calonectriapseudonaviculata	13-27_008194-T1	OG0000025	PHI:5874	Fusarium_graminearum	unaffected_pathogenicity	4.99e-25	Other	NA	Other	0.000908	0.999092
Calonectriapseudonaviculata	13-27_008381-T1	OG0000025	PHI:5874	Fusarium_graminearum	unaffected_pathogenicity	4.59e-37	Other	NA	Other	0.007742	0.992258
Calonectriapseudonaviculata	13-27_008399-T1	OG0000649	PHI:2009	Magnaporthe_oryzae	unaffected_pathogenicity	8.63e-08	Other	NA	Other	0.000677	0.999323
Calonectriapseudonaviculata	13-27_008406-T1	OG0000025	PHI:5874	Fusarium_graminearum	unaffected_pathogenicity	6.32e-17	Other	NA	Other	0.000508	0.999492
Calonectriapseudonaviculata	13-27_008600-T1	OG0000026	PHI:5864	Fusarium_graminearum	unaffected_pathogenicity	4.03e-114	Other	NA	Other	0.000611	0.999389
Calonectriapseudonaviculata	13-27_008645-T1	OG0000091	PHI:6833	Verticillium_dahliae	effector_(plant_avirulence_determinant)	1.7e-86	Non-effector	0.917	Secreted	0.920317	0.079683
Calonectriapseudonaviculata	13-27_008649-T1	OG0001226	PHI:9042	Fusarium_graminearum	reduced_virulence	3.3e-76	Other	NA	Other	0.00284	0.99716
Calonectriapseudonaviculata	13-27_008650-T1	OG0001226	PHI:9042	Fusarium_graminearum	reduced_virulence	2.06e-48	Other	NA	Other	0.004301	0.995699
Calonectriapseudonaviculata	13-27_008859-T1	OG0000025	PHI:5874	Fusarium_graminearum	unaffected_pathogenicity	2.8e-39	Other	NA	Other	0.000517	0.999483
Calonectriapseudonaviculata	13-27_008863-T1	OG0000036	PHI:6538	Listeria_monocytogenes	reduced_virulence	8.5e-22	Non-effector	0.935	Secreted	0.994247	0.005753
Calonectriapseudonaviculata	13-27_008869-T1	OG0000049	PHI:3062	Magnaporthe_oryzae	unaffected_pathogenicity	1.42e-111	Other	NA	Other	0.002192	0.997808
Calonectriapseudonaviculata	13-27_009747-T1	OG0000049	PHI:1260	Fusarium_graminearum	unaffected_pathogenicity	1.88e-44	Non-effector	0.797	Secreted	0.991421	0.008579
Calonectriapseudonaviculata	13-27_009776-T1	OG0000026	PHI:5864	Fusarium_graminearum	unaffected_pathogenicity	7.95e-59	Other	NA	Other	0.000371	0.999629
Calonectriapseudonaviculata	13-27_010168-T1	OG0000161	PHI:5862	Fusarium_graminearum	unaffected_pathogenicity	1.46e-19	Other	NA	Other	0.001713	0.998287
Calonectriapseudonaviculata	13-27_010356-T1	OG0001226	PHI:9042	Fusarium_graminearum	reduced_virulence	0	Other	NA	Other	0.002002	0.997998
Calonectriapseudonaviculata	13-27_010356-T1	OG0001226	PHI:9042	Fusarium_graminearum	reduced_virulence	0	Other	NA	Other	0.002002	0.997998
Calonectriapseudonaviculata	13-27_010356-T1	OG0001226	PHI:9042	Fusarium_graminearum	reduced_virulence	0	Other	NA	Other	0.002002	0.997998
Calonectriapseudonaviculata	13-27_010356-T1	OG0001226	PHI:9042	Fusarium_graminearum	reduced_virulence	0	Other	NA	Other	0.002002	0.997998
Calonectriapseudonaviculata	13-27_010356-T1	OG0001226	PHI:9042	Fusarium_graminearum	reduced_virulence	0	Other	NA	Other	0.002002	0.997998
Calonectriapseudonaviculata	13-27_010356-T1	OG0001226	PHI:9042	Fusarium_graminearum	reduced_virulence	0	Other	NA	Other	0.002002	0.997998
Calonectriapseudonaviculata	13-27_010356-T1	OG0001226	PHI:9042	Fusarium_graminearum	reduced_virulence	0	Other	NA	Other	0.002002	0.997998
Calonectriapseudonaviculata	13-27_010356-T1	OG0001226	PHI:9042	Fusarium_graminearum	reduced_virulence	0	Other	NA	Other	0.002002	0.997998
Calonectriapseudonaviculata	13-27_010356-T1	OG0001226	PHI:9042	Fusarium_graminearum	reduced_virulence	0	Other	NA	Other	0.002002	0.997998
Calonectriapseudonaviculata	13-27_010356-T1	OG0001226	PHI:9042	Fusarium_graminearum	reduced_virulence	0	Other	NA	Other	0.002002	0.997998
Calonectriapseudonaviculata	13-27_010356-T1	OG0001226	PHI:2511	Aspergillus_fumigatus	reduced_virulence	0	Other	NA	Other	0.002002	0.997998
Calonectriapseudonaviculata	13-27_010356-T1	OG0001226	PHI:2511	Aspergillus_fumigatus	reduced_virulence	0	Other	NA	Other	0.002002	0.997998
Calonectriapseudonaviculata	13-27_010356-T1	OG0001226	PHI:2511	Aspergillus_fumigatus	reduced_virulence	0	Other	NA	Other	0.002002	0.997998
Calonectriapseudonaviculata	13-27_010356-T1	OG0001226	PHI:2511	Aspergillus_fumigatus	reduced_virulence	0	Other	NA	Other	0.002002	0.997998
Calonectriapseudonaviculata	13-27_010356-T1	OG0001226	PHI:12	Bipolaris_zeicola	loss_of_pathogenicity	0	Other	NA	Other	0.002002	0.997998
Calonectriapseudonaviculata	13-27_010356-T1	OG0001226	PHI:12	Bipolaris_zeicola	loss_of_pathogenicity	0	Other	NA	Other	0.002002	0.997998
Calonectriapseudonaviculata	13-27_010356-T1	OG0001226	PHI:6991	Pseudomonas_aeruginosa	loss_of_pathogenicity	0	Other	NA	Other	0.002002	0.997998
Calonectriapseudonaviculata	13-27_010686-T1	OG0000026	PHI:5864	Fusarium_graminearum	unaffected_pathogenicity	2.26e-59	Other	NA	Other	0.001342	0.998658
Calonectriapseudonaviculata	13-27_011209-T1	OG0000161	PHI:5860	Fusarium_graminearum	unaffected_pathogenicity	4.09e-23	Other	NA	Other	0.002923	0.997077
Calonectriapseudonaviculata	13-27_011232-T1	OG0001226	PHI:9042	Fusarium_graminearum	reduced_virulence	0	Other	NA	Other	0.00307	0.99693
Calonectriapseudonaviculata	13-27_011232-T1	OG0001226	PHI:9042	Fusarium_graminearum	reduced_virulence	0	Other	NA	Other	0.00307	0.99693
Calonectriapseudonaviculata	13-27_011232-T1	OG0001226	PHI:9042	Fusarium_graminearum	reduced_virulence	0	Other	NA	Other	0.00307	0.99693
Calonectriapseudonaviculata	13-27_011232-T1	OG0001226	PHI:9042	Fusarium_graminearum	reduced_virulence	0	Other	NA	Other	0.00307	0.99693
Calonectriapseudonaviculata	13-27_011232-T1	OG0001226	PHI:9042	Fusarium_graminearum	reduced_virulence	0	Other	NA	Other	0.00307	0.99693
Calonectriapseudonaviculata	13-27_011232-T1	OG0001226	PHI:2511	Aspergillus_fumigatus	reduced_virulence	0	Other	NA	Other	0.00307	0.99693
Calonectriapseudonaviculata	13-27_011232-T1	OG0001226	PHI:2511	Aspergillus_fumigatus	reduced_virulence	0	Other	NA	Other	0.00307	0.99693
Calonectriapseudonaviculata	13-27_011232-T1	OG0001226	PHI:2511	Aspergillus_fumigatus	reduced_virulence	0	Other	NA	Other	0.00307	0.99693
Calonectriapseudonaviculata	13-27_011232-T1	OG0001226	PHI:2511	Aspergillus_fumigatus	reduced_virulence	0	Other	NA	Other	0.00307	0.99693
Calonectriapseudonaviculata	13-27_011232-T1	OG0001226	PHI:2511	Aspergillus_fumigatus	reduced_virulence	0	Other	NA	Other	0.00307	0.99693
Calonectriapseudonaviculata	13-27_011232-T1	OG0001226	PHI:2511	Aspergillus_fumigatus	reduced_virulence	0	Other	NA	Other	0.00307	0.99693
Calonectriapseudonaviculata	13-27_011232-T1	OG0001226	PHI:12	Bipolaris_zeicola	loss_of_pathogenicity	0	Other	NA	Other	0.00307	0.99693
Calonectriapseudonaviculata	13-27_011232-T1	OG0001226	PHI:12	Bipolaris_zeicola	loss_of_pathogenicity	0	Other	NA	Other	0.00307	0.99693
Calonectriapseudonaviculata	13-27_011232-T1	OG0001226	PHI:12	Bipolaris_zeicola	loss_of_pathogenicity	0	Other	NA	Other	0.00307	0.99693
Calonectriapseudonaviculata	13-27_011232-T1	OG0001226	PHI:12	Bipolaris_zeicola	loss_of_pathogenicity	0	Other	NA	Other	0.00307	0.99693
Calonectriapseudonaviculata	13-27_011232-T1	OG0001226	PHI:6991	Pseudomonas_aeruginosa	loss_of_pathogenicity	0	Other	NA	Other	0.00307	0.99693
Calonectriapseudonaviculata	13-27_011232-T1	OG0001226	PHI:6991	Pseudomonas_aeruginosa	loss_of_pathogenicity	0	Other	NA	Other	0.00307	0.99693
Calonectriapseudonaviculata	13-27_011480-T1	OG0000029	PHI:255	Fusarium_fujikuroi	unaffected_pathogenicity	0	Other	NA	Other	0.001594	0.998406
Calonectriapseudonaviculata	13-27_011480-T1	OG0000029	PHI:255	Fusarium_fujikuroi	unaffected_pathogenicity	0	Other	NA	Other	0.001594	0.998406
Calonectriapseudonaviculata	13-27_012215-T1	OG0000029	PHI:8597	Zymoseptoria_tritici	unaffected_pathogenicity	0	Other	NA	Other	0.001475	0.998525
Calonectriapseudonaviculata	13-27_012215-T1	OG0000029	PHI:6936	Fusarium_oxysporum	reduced_virulence	0	Other	NA	Other	0.001475	0.998525
Calonectriapseudonaviculata	13-27_012215-T1	OG0000029	PHI:255	Fusarium_fujikuroi	unaffected_pathogenicity	0	Other	NA	Other	0.001475	0.998525
Calonectriapseudonaviculata	13-27_012215-T1	OG0000029	PHI:3387	Fusarium_verticillioides	unaffected_pathogenicity	0	Other	NA	Other	0.001475	0.998525
Calonectriapseudonaviculata	13-27_012215-T1	OG0000029	PHI:723__PHI:727	Fusarium_graminearum	unaffected_pathogenicity	0	Other	NA	Other	0.001475	0.998525
Calonectriapseudonaviculata	13-27_012458-T1	OG0000025	PHI:5873	Fusarium_graminearum	unaffected_pathogenicity	4.33e-14	Other	NA	Other	0.002763	0.997237
Calonectriapseudonaviculata	13-27_012756-T1	OG0000026	PHI:5864	Fusarium_graminearum	unaffected_pathogenicity	4.18e-123	Non-effector	0.97	Secreted	0.999065	0.000935
Calonectriapseudonaviculata	13-27_012784-T1	OG0000025	PHI:5874	Fusarium_graminearum	unaffected_pathogenicity	3.24e-24	Other	NA	Other	0.012663	0.987337
Calonectriapseudonaviculata	13-27_012909-T1	OG0000036	PHI:6538	Listeria_monocytogenes	reduced_virulence	3.28e-14	Other	NA	Other	0.015419	0.984581
Calonectriapseudonaviculata	13-27_013057-T1	OG0000049	PHI:1260	Fusarium_graminearum	unaffected_pathogenicity	7.05e-50	Other	NA	Other	0.000559	0.999441
Calonectriapseudonaviculata	13-27_013667-T1	OG0000649	PHI:5650	Magnaporthe_oryzae	unaffected_pathogenicity	9.91e-14	Other	NA	Other	0.003038	0.996962
Calonectriapseudonaviculata	13-27_013750-T1	OG0001175	PHI:6872	Aspergillus_fumigatus	reduced_virulence	3.68e-18	Other	NA	Other	0.001489	0.998511
Calonectriapseudonaviculata	13-27_013809-T1	OG0000026	PHI:5864	Fusarium_graminearum	unaffected_pathogenicity	8.07e-158	Other	NA	Other	0.00207	0.99793
Calonectrialeucothoes	CBS109166_000256-T1	OG0000038	PHI:1260	Fusarium_graminearum	unaffected_pathogenicity	2.46e-13	Other	NA	Other	0.000603	0.999397
Calonectrialeucothoes	CBS109166_000328-T1	OG0000253	PHI:1269	Fusarium_graminearum	unaffected_pathogenicity	1.55e-34	Other	NA	Other	0.002041	0.997959
Calonectrialeucothoes	CBS109166_000518-T1	OG0000038	PHI:5887	Fusarium_graminearum	unaffected_pathogenicity	5.29e-21	Other	NA	Other	0.004187	0.995813
Calonectrialeucothoes	CBS109166_000975-T1	OG0000024	PHI:160	Alternaria_alternata	loss_of_pathogenicity	1.02e-34	Other	NA	Other	0.001352	0.998648
Calonectrialeucothoes	CBS109166_001349-T1	OG0000024	PHI:9042	Fusarium_graminearum	reduced_virulence	4.61e-48	Other	NA	Other	0.003603	0.996397
Calonectrialeucothoes	CBS109166_001350-T1	OG0000024	PHI:9042	Fusarium_graminearum	reduced_virulence	4.32e-88	Other	NA	Other	0.297548	0.702452
Calonectrialeucothoes	CBS109166_002103-T1	OG0000024	PHI:4217__PHI:9072	Colletotrichum_graminicola	reduced_virulence	1.56e-41	Other	NA	Other	0.002727	0.997273
Calonectrialeucothoes	CBS109166_002608-T1	OG0000024	PHI:9042	Fusarium_graminearum	reduced_virulence	1.77e-152	Other	NA	Other	0.000356	0.999644
Calonectrialeucothoes	CBS109166_003013-T1	OG0000038	PHI:1260	Fusarium_graminearum	unaffected_pathogenicity	9.53e-29	Other	NA	Other	0.000533	0.999467
Calonectrialeucothoes	CBS109166_003522-T1	OG0000253	PHI:1269	Fusarium_graminearum	unaffected_pathogenicity	6.37e-06	Other	NA	Other	0.006471	0.993529
Calonectrialeucothoes	CBS109166_003643-T1	OG0000024	PHI:160	Alternaria_alternata	loss_of_pathogenicity	0	Other	NA	Other	0.001137	0.998863
Calonectrialeucothoes	CBS109166_003643-T1	OG0000024	PHI:160	Alternaria_alternata	loss_of_pathogenicity	0	Other	NA	Other	0.001137	0.998863
Calonectrialeucothoes	CBS109166_003643-T1	OG0000024	PHI:160	Alternaria_alternata	loss_of_pathogenicity	0	Other	NA	Other	0.001137	0.998863
Calonectrialeucothoes	CBS109166_003643-T1	OG0000024	PHI:160	Alternaria_alternata	loss_of_pathogenicity	0	Other	NA	Other	0.001137	0.998863
Calonectrialeucothoes	CBS109166_003643-T1	OG0000024	PHI:160	Alternaria_alternata	loss_of_pathogenicity	0	Other	NA	Other	0.001137	0.998863
Calonectrialeucothoes	CBS109166_003643-T1	OG0000024	PHI:12	Bipolaris_zeicola	loss_of_pathogenicity	0	Other	NA	Other	0.001137	0.998863
Calonectrialeucothoes	CBS109166_003643-T1	OG0000024	PHI:12	Bipolaris_zeicola	loss_of_pathogenicity	0	Other	NA	Other	0.001137	0.998863
Calonectrialeucothoes	CBS109166_003643-T1	OG0000024	PHI:12	Bipolaris_zeicola	loss_of_pathogenicity	0	Other	NA	Other	0.001137	0.998863
Calonectrialeucothoes	CBS109166_003643-T1	OG0000024	PHI:12	Bipolaris_zeicola	loss_of_pathogenicity	0	Other	NA	Other	0.001137	0.998863
Calonectrialeucothoes	CBS109166_003643-T1	OG0000024	PHI:2511	Aspergillus_fumigatus	reduced_virulence	0	Other	NA	Other	0.001137	0.998863
Calonectrialeucothoes	CBS109166_003643-T1	OG0000024	PHI:2511	Aspergillus_fumigatus	reduced_virulence	0	Other	NA	Other	0.001137	0.998863
Calonectrialeucothoes	CBS109166_003643-T1	OG0000024	PHI:2511	Aspergillus_fumigatus	reduced_virulence	0	Other	NA	Other	0.001137	0.998863
Calonectrialeucothoes	CBS109166_003643-T1	OG0000024	PHI:4234	Bipolaris_maydis	reduced_virulence	0	Other	NA	Other	0.001137	0.998863
Calonectrialeucothoes	CBS109166_003643-T1	OG0000024	PHI:4234	Bipolaris_maydis	reduced_virulence	0	Other	NA	Other	0.001137	0.998863
Calonectrialeucothoes	CBS109166_003643-T1	OG0000024	PHI:2935	Pseudomonas_cichorii	reduced_virulence	0	Other	NA	Other	0.001137	0.998863
Calonectrialeucothoes	CBS109166_003643-T1	OG0000024	PHI:2935	Pseudomonas_cichorii	reduced_virulence	0	Other	NA	Other	0.001137	0.998863
Calonectrialeucothoes	CBS109166_003643-T1	OG0000024	PHI:2935	Pseudomonas_cichorii	reduced_virulence	0	Other	NA	Other	0.001137	0.998863
Calonectrialeucothoes	CBS109166_003643-T1	OG0000024	PHI:2934	Pseudomonas_cichorii	reduced_virulence	0	Other	NA	Other	0.001137	0.998863
Calonectrialeucothoes	CBS109166_003643-T1	OG0000024	PHI:4217__PHI:9072	Colletotrichum_graminicola	reduced_virulence	0	Other	NA	Other	0.001137	0.998863
Calonectrialeucothoes	CBS109166_003643-T1	OG0000024	PHI:4836	Pseudomonas_cichorii	reduced_virulence	0	Other	NA	Other	0.001137	0.998863
Calonectrialeucothoes	CBS109166_003643-T1	OG0000024	PHI:4836	Pseudomonas_cichorii	reduced_virulence	0	Other	NA	Other	0.001137	0.998863
Calonectrialeucothoes	CBS109166_003643-T1	OG0000024	PHI:4836	Pseudomonas_cichorii	reduced_virulence	0	Other	NA	Other	0.001137	0.998863
Calonectrialeucothoes	CBS109166_003643-T1	OG0000024	PHI:4837	Pseudomonas_cichorii	reduced_virulence	0	Other	NA	Other	0.001137	0.998863
Calonectrialeucothoes	CBS109166_003643-T1	OG0000024	PHI:4837	Pseudomonas_cichorii	reduced_virulence	0	Other	NA	Other	0.001137	0.998863
Calonectrialeucothoes	CBS109166_003643-T1	OG0000024	PHI:1008	Bipolaris_oryzae	reduced_virulence	0	Other	NA	Other	0.001137	0.998863
Calonectrialeucothoes	CBS109166_003643-T1	OG0000024	PHI:2923	Alternaria_alternata	reduced_virulence	0	Other	NA	Other	0.001137	0.998863
Calonectrialeucothoes	CBS109166_003643-T1	OG0000024	PHI:2261	Bipolaris_sorokiniana	reduced_virulence	0	Other	NA	Other	0.001137	0.998863
Calonectrialeucothoes	CBS109166_003643-T1	OG0000024	PHI:1007	Fusarium_graminearum	reduced_virulence	0	Other	NA	Other	0.001137	0.998863
Calonectrialeucothoes	CBS109166_003643-T1	OG0000024	PHI:416__PHI:4232	Bipolaris_maydis	reduced_virulence	0	Other	NA	Other	0.001137	0.998863
Calonectrialeucothoes	CBS109166_003643-T1	OG0000024	PHI:3657	Fusarium_graminearum	reduced_virulence	0	Other	NA	Other	0.001137	0.998863
Calonectrialeucothoes	CBS109166_003643-T1	OG0000024	PHI:1009	Alternaria_brassicicola	reduced_virulence	0	Other	NA	Other	0.001137	0.998863
Calonectrialeucothoes	CBS109166_004903-T1	OG0000038	PHI:1260	Fusarium_graminearum	unaffected_pathogenicity	6.84e-17	Other	NA	Other	0.000293	0.999707
Calonectrialeucothoes	CBS109166_004990-T1	OG0000034	PHI:1209	Fusarium_graminearum	reduced_virulence	2.71e-17	Other	NA	Other	0.000828	0.999172
Calonectrialeucothoes	CBS109166_005127-T1	OG0000024	PHI:4217__PHI:9072	Colletotrichum_graminicola	reduced_virulence	1.78e-126	Other	NA	Other	0.000474	0.999526
Calonectrialeucothoes	CBS109166_005129-T1	OG0000024	PHI:160	Alternaria_alternata	loss_of_pathogenicity	0	Other	NA	Other	0.000528	0.999472
Calonectrialeucothoes	CBS109166_005129-T1	OG0000024	PHI:160	Alternaria_alternata	loss_of_pathogenicity	0	Other	NA	Other	0.000528	0.999472
Calonectrialeucothoes	CBS109166_005129-T1	OG0000024	PHI:2511	Aspergillus_fumigatus	reduced_virulence	0	Other	NA	Other	0.000528	0.999472
Calonectrialeucothoes	CBS109166_005129-T1	OG0000024	PHI:2511	Aspergillus_fumigatus	reduced_virulence	0	Other	NA	Other	0.000528	0.999472
Calonectrialeucothoes	CBS109166_005129-T1	OG0000024	PHI:12	Bipolaris_zeicola	loss_of_pathogenicity	0	Other	NA	Other	0.000528	0.999472
Calonectrialeucothoes	CBS109166_005129-T1	OG0000024	PHI:12	Bipolaris_zeicola	loss_of_pathogenicity	0	Other	NA	Other	0.000528	0.999472
Calonectrialeucothoes	CBS109166_005686-T1	OG0000024	PHI:4217__PHI:9072	Colletotrichum_graminicola	reduced_virulence	7.04e-32	Other	NA	Other	0.001316	0.998684
Calonectrialeucothoes	CBS109166_005731-T1	OG0000253	PHI:1193	Fusarium_graminearum	reduced_virulence	2.69e-16	Other	NA	Other	0.001182	0.998818
Calonectrialeucothoes	CBS109166_006124-T1	OG0000038	PHI:1260	Fusarium_graminearum	unaffected_pathogenicity	1.06e-26	Other	NA	Other	0.000688	0.999312
Calonectrialeucothoes	CBS109166_006159-T1	OG0000024	PHI:9042	Fusarium_graminearum	reduced_virulence	3.29e-28	Other	NA	Other	0.000672	0.999328
Calonectrialeucothoes	CBS109166_006285-T1	OG0000495	PHI:716	Fusarium_graminearum	unaffected_pathogenicity	3.32e-11	Other	NA	Other	0.000664	0.999336
Calonectrialeucothoes	CBS109166_006338-T1	OG0001770	PHI:663	Salmonella_enterica	reduced_virulence	9.82e-27	Other	NA	Other	0.000535	0.999465
Calonectrialeucothoes	CBS109166_006338-T1	OG0001770	PHI:3760__PHI:9964	Salmonella_enterica	effector_(plant_avirulence_determinant)__unaffected_pathogenicity	9.82e-27	Other	NA	Other	0.000535	0.999465
Calonectrialeucothoes	CBS109166_006425-T1	OG0000024	PHI:2923	Alternaria_alternata	reduced_virulence	4.62e-36	Other	NA	Other	0.000933	0.999067
Calonectrialeucothoes	CBS109166_006426-T1	OG0000024	PHI:160	Alternaria_alternata	loss_of_pathogenicity	0	Other	NA	Other	0.000484	0.999516
Calonectrialeucothoes	CBS109166_006426-T1	OG0000024	PHI:160	Alternaria_alternata	loss_of_pathogenicity	0	Other	NA	Other	0.000484	0.999516
Calonectrialeucothoes	CBS109166_006426-T1	OG0000024	PHI:160	Alternaria_alternata	loss_of_pathogenicity	0	Other	NA	Other	0.000484	0.999516
Calonectrialeucothoes	CBS109166_006426-T1	OG0000024	PHI:12	Bipolaris_zeicola	loss_of_pathogenicity	0	Other	NA	Other	0.000484	0.999516
Calonectrialeucothoes	CBS109166_006426-T1	OG0000024	PHI:12	Bipolaris_zeicola	loss_of_pathogenicity	0	Other	NA	Other	0.000484	0.999516
Calonectrialeucothoes	CBS109166_006426-T1	OG0000024	PHI:12	Bipolaris_zeicola	loss_of_pathogenicity	0	Other	NA	Other	0.000484	0.999516
Calonectrialeucothoes	CBS109166_006426-T1	OG0000024	PHI:2511	Aspergillus_fumigatus	reduced_virulence	0	Other	NA	Other	0.000484	0.999516
Calonectrialeucothoes	CBS109166_006426-T1	OG0000024	PHI:2511	Aspergillus_fumigatus	reduced_virulence	0	Other	NA	Other	0.000484	0.999516
Calonectrialeucothoes	CBS109166_006426-T1	OG0000024	PHI:4234	Bipolaris_maydis	reduced_virulence	0	Other	NA	Other	0.000484	0.999516
Calonectrialeucothoes	CBS109166_006426-T1	OG0000024	PHI:4234	Bipolaris_maydis	reduced_virulence	0	Other	NA	Other	0.000484	0.999516
Calonectrialeucothoes	CBS109166_006426-T1	OG0000024	PHI:4837	Pseudomonas_cichorii	reduced_virulence	0	Other	NA	Other	0.000484	0.999516
Calonectrialeucothoes	CBS109166_006426-T1	OG0000024	PHI:4837	Pseudomonas_cichorii	reduced_virulence	0	Other	NA	Other	0.000484	0.999516
Calonectrialeucothoes	CBS109166_006426-T1	OG0000024	PHI:2935	Pseudomonas_cichorii	reduced_virulence	0	Other	NA	Other	0.000484	0.999516
Calonectrialeucothoes	CBS109166_006426-T1	OG0000024	PHI:2935	Pseudomonas_cichorii	reduced_virulence	0	Other	NA	Other	0.000484	0.999516
Calonectrialeucothoes	CBS109166_006426-T1	OG0000024	PHI:2935	Pseudomonas_cichorii	reduced_virulence	0	Other	NA	Other	0.000484	0.999516
Calonectrialeucothoes	CBS109166_006426-T1	OG0000024	PHI:4836	Pseudomonas_cichorii	reduced_virulence	0	Other	NA	Other	0.000484	0.999516
Calonectrialeucothoes	CBS109166_006426-T1	OG0000024	PHI:4836	Pseudomonas_cichorii	reduced_virulence	0	Other	NA	Other	0.000484	0.999516
Calonectrialeucothoes	CBS109166_006426-T1	OG0000024	PHI:4836	Pseudomonas_cichorii	reduced_virulence	0	Other	NA	Other	0.000484	0.999516
Calonectrialeucothoes	CBS109166_006426-T1	OG0000024	PHI:2934	Pseudomonas_cichorii	reduced_virulence	0	Other	NA	Other	0.000484	0.999516
Calonectrialeucothoes	CBS109166_006426-T1	OG0000024	PHI:4217__PHI:9072	Colletotrichum_graminicola	reduced_virulence	0	Other	NA	Other	0.000484	0.999516
Calonectrialeucothoes	CBS109166_006426-T1	OG0000024	PHI:4217__PHI:9072	Colletotrichum_graminicola	reduced_virulence	0	Other	NA	Other	0.000484	0.999516
Calonectrialeucothoes	CBS109166_006426-T1	OG0000024	PHI:2261	Bipolaris_sorokiniana	reduced_virulence	0	Other	NA	Other	0.000484	0.999516
Calonectrialeucothoes	CBS109166_006426-T1	OG0000024	PHI:416__PHI:4232	Bipolaris_maydis	reduced_virulence	0	Other	NA	Other	0.000484	0.999516
Calonectrialeucothoes	CBS109166_006426-T1	OG0000024	PHI:2923	Alternaria_alternata	reduced_virulence	0	Other	NA	Other	0.000484	0.999516
Calonectrialeucothoes	CBS109166_006426-T1	OG0000024	PHI:1008	Bipolaris_oryzae	reduced_virulence	0	Other	NA	Other	0.000484	0.999516
Calonectrialeucothoes	CBS109166_006727-T1	OG0000038	PHI:1675	Fusarium_graminearum	unaffected_pathogenicity	6.52e-15	Other	NA	Other	0.008318	0.991682
Calonectrialeucothoes	CBS109166_006928-T1	OG0000038	PHI:1675	Fusarium_graminearum	unaffected_pathogenicity	6.09e-12	Other	NA	Other	0.000674	0.999326
Calonectrialeucothoes	CBS109166_007395-T1	OG0000024	PHI:160	Alternaria_alternata	loss_of_pathogenicity	3.55e-17	Other	NA	Other	0.001486	0.998514
Calonectrialeucothoes	CBS109166_007430-T1	OG0000024	PHI:2511	Aspergillus_fumigatus	reduced_virulence	6.53e-14	Other	NA	Other	0.000674	0.999326
Calonectrialeucothoes	CBS109166_007824-T1	OG0000495	PHI:716	Fusarium_graminearum	unaffected_pathogenicity	2.88e-11	Other	NA	Other	0.00176	0.99824
Calonectrialeucothoes	CBS109166_007847-T1	OG0000038	PHI:1260	Fusarium_graminearum	unaffected_pathogenicity	1.55e-14	Other	NA	Other	0.000428	0.999572
Calonectrialeucothoes	CBS109166_007946-T1	OG0000038	PHI:5887	Fusarium_graminearum	unaffected_pathogenicity	1.16e-13	Other	NA	Other	0.003493	0.996507
Calonectrialeucothoes	CBS109166_007987-T1	OG0000024	PHI:4217__PHI:9072	Colletotrichum_graminicola	reduced_virulence	3.53e-128	Other	NA	Other	0.000505	0.999495
Calonectrialeucothoes	CBS109166_008011-T1	OG0000495	PHI:716	Fusarium_graminearum	unaffected_pathogenicity	3.81e-11	Other	NA	Other	0.001629	0.998371
Calonectrialeucothoes	CBS109166_008054-T1	OG0000024	PHI:160	Alternaria_alternata	loss_of_pathogenicity	0	Other	NA	Other	0.000967	0.999033
Calonectrialeucothoes	CBS109166_008054-T1	OG0000024	PHI:160	Alternaria_alternata	loss_of_pathogenicity	0	Other	NA	Other	0.000967	0.999033
Calonectrialeucothoes	CBS109166_008054-T1	OG0000024	PHI:160	Alternaria_alternata	loss_of_pathogenicity	0	Other	NA	Other	0.000967	0.999033
Calonectrialeucothoes	CBS109166_008054-T1	OG0000024	PHI:160	Alternaria_alternata	loss_of_pathogenicity	0	Other	NA	Other	0.000967	0.999033
Calonectrialeucothoes	CBS109166_008054-T1	OG0000024	PHI:12	Bipolaris_zeicola	loss_of_pathogenicity	0	Other	NA	Other	0.000967	0.999033
Calonectrialeucothoes	CBS109166_008054-T1	OG0000024	PHI:12	Bipolaris_zeicola	loss_of_pathogenicity	0	Other	NA	Other	0.000967	0.999033
Calonectrialeucothoes	CBS109166_008054-T1	OG0000024	PHI:2511	Aspergillus_fumigatus	reduced_virulence	0	Other	NA	Other	0.000967	0.999033
Calonectrialeucothoes	CBS109166_008054-T1	OG0000024	PHI:2511	Aspergillus_fumigatus	reduced_virulence	0	Other	NA	Other	0.000967	0.999033
Calonectrialeucothoes	CBS109166_008054-T1	OG0000024	PHI:2511	Aspergillus_fumigatus	reduced_virulence	0	Other	NA	Other	0.000967	0.999033
Calonectrialeucothoes	CBS109166_008054-T1	OG0000024	PHI:4234	Bipolaris_maydis	reduced_virulence	0	Other	NA	Other	0.000967	0.999033
Calonectrialeucothoes	CBS109166_008054-T1	OG0000024	PHI:4234	Bipolaris_maydis	reduced_virulence	0	Other	NA	Other	0.000967	0.999033
Calonectrialeucothoes	CBS109166_008054-T1	OG0000024	PHI:2935	Pseudomonas_cichorii	reduced_virulence	0	Other	NA	Other	0.000967	0.999033
Calonectrialeucothoes	CBS109166_008054-T1	OG0000024	PHI:2935	Pseudomonas_cichorii	reduced_virulence	0	Other	NA	Other	0.000967	0.999033
Calonectrialeucothoes	CBS109166_008054-T1	OG0000024	PHI:2935	Pseudomonas_cichorii	reduced_virulence	0	Other	NA	Other	0.000967	0.999033
Calonectrialeucothoes	CBS109166_008054-T1	OG0000024	PHI:4836	Pseudomonas_cichorii	reduced_virulence	0	Other	NA	Other	0.000967	0.999033
Calonectrialeucothoes	CBS109166_008054-T1	OG0000024	PHI:4836	Pseudomonas_cichorii	reduced_virulence	0	Other	NA	Other	0.000967	0.999033
Calonectrialeucothoes	CBS109166_008054-T1	OG0000024	PHI:4836	Pseudomonas_cichorii	reduced_virulence	0	Other	NA	Other	0.000967	0.999033
Calonectrialeucothoes	CBS109166_008054-T1	OG0000024	PHI:4837	Pseudomonas_cichorii	reduced_virulence	0	Other	NA	Other	0.000967	0.999033
Calonectrialeucothoes	CBS109166_008054-T1	OG0000024	PHI:1007	Fusarium_graminearum	reduced_virulence	0	Other	NA	Other	0.000967	0.999033
Calonectrialeucothoes	CBS109166_008054-T1	OG0000024	PHI:3657	Fusarium_graminearum	reduced_virulence	0	Other	NA	Other	0.000967	0.999033
Calonectrialeucothoes	CBS109166_008054-T1	OG0000024	PHI:4217__PHI:9072	Colletotrichum_graminicola	reduced_virulence	0	Other	NA	Other	0.000967	0.999033
Calonectrialeucothoes	CBS109166_008054-T1	OG0000024	PHI:416__PHI:4232	Bipolaris_maydis	reduced_virulence	0	Other	NA	Other	0.000967	0.999033
Calonectrialeucothoes	CBS109166_008523-T1	OG0000024	PHI:4217__PHI:9072	Colletotrichum_graminicola	reduced_virulence	1.36e-27	Other	NA	Other	0.007204	0.992796
Calonectrialeucothoes	CBS109166_008958-T1	OG0000024	PHI:2511	Aspergillus_fumigatus	reduced_virulence	0	Other	NA	Other	0.000553	0.999447
Calonectrialeucothoes	CBS109166_008958-T1	OG0000024	PHI:160	Alternaria_alternata	loss_of_pathogenicity	0	Other	NA	Other	0.000553	0.999447
Calonectrialeucothoes	CBS109166_008958-T1	OG0000024	PHI:160	Alternaria_alternata	loss_of_pathogenicity	0	Other	NA	Other	0.000553	0.999447
Calonectrialeucothoes	CBS109166_008958-T1	OG0000024	PHI:12	Bipolaris_zeicola	loss_of_pathogenicity	0	Other	NA	Other	0.000553	0.999447
Calonectrialeucothoes	CBS109166_008958-T1	OG0000024	PHI:12	Bipolaris_zeicola	loss_of_pathogenicity	0	Other	NA	Other	0.000553	0.999447
Calonectrialeucothoes	CBS109166_008958-T1	OG0000024	PHI:4217__PHI:9072	Colletotrichum_graminicola	reduced_virulence	0	Other	NA	Other	0.000553	0.999447
Calonectrialeucothoes	CBS109166_008958-T1	OG0000024	PHI:2923	Alternaria_alternata	reduced_virulence	0	Other	NA	Other	0.000553	0.999447
Calonectrialeucothoes	CBS109166_008983-T1	OG0000495	PHI:716	Fusarium_graminearum	unaffected_pathogenicity	2.37e-14	Other	NA	Other	0.001757	0.998243
Calonectrialeucothoes	CBS109166_009152-T1	OG0000024	PHI:2511	Aspergillus_fumigatus	reduced_virulence	0	Other	NA	Other	0.000847	0.999153
Calonectrialeucothoes	CBS109166_009152-T1	OG0000024	PHI:160	Alternaria_alternata	loss_of_pathogenicity	0	Other	NA	Other	0.000847	0.999153
Calonectrialeucothoes	CBS109166_009310-T1	OG0000032	PHI:5393	Fusarium_graminearum	reduced_virulence	5.65e-06	Non-effector	0.971	Secreted	0.820711	0.179289
Calonectrialeucothoes	CBS109166_009681-T1	OG0000038	PHI:1260	Fusarium_graminearum	unaffected_pathogenicity	4.02e-12	Other	NA	Other	0.004968	0.995032
Calonectrialeucothoes	CBS109166_009708-T1	OG0000032	PHI:5393	Fusarium_graminearum	reduced_virulence	3.89e-07	Non-effector	0.989	Secreted	0.998599	0.001401
Calonectrialeucothoes	CBS109166_009807-T1	OG0000038	PHI:1260	Fusarium_graminearum	unaffected_pathogenicity	1.96e-26	Other	NA	Other	0.000492	0.999508
Calonectrialeucothoes	CBS109166_010047-T1	OG0000253	PHI:1269	Fusarium_graminearum	unaffected_pathogenicity	7.98e-22	Other	NA	Other	0.000871	0.999129
Calonectrialeucothoes	CBS109166_010063-T1	OG0000650	PHI:2908__PHI:9825	Fusarium_graminearum	unaffected_pathogenicity__reduced_virulence	1.6e-17	Other	NA	Other	0.430027	0.569973
Calonectrialeucothoes	CBS109166_010164-T1	OG0000024	PHI:2511	Aspergillus_fumigatus	reduced_virulence	0	Other	NA	Other	0.002472	0.997528
Calonectrialeucothoes	CBS109166_010164-T1	OG0000024	PHI:160	Alternaria_alternata	loss_of_pathogenicity	0	Other	NA	Other	0.002472	0.997528
Calonectrialeucothoes	CBS109166_010164-T1	OG0000024	PHI:160	Alternaria_alternata	loss_of_pathogenicity	0	Other	NA	Other	0.002472	0.997528
Calonectrialeucothoes	CBS109166_010164-T1	OG0000024	PHI:12	Bipolaris_zeicola	loss_of_pathogenicity	0	Other	NA	Other	0.002472	0.997528
Calonectrialeucothoes	CBS109166_010164-T1	OG0000024	PHI:12	Bipolaris_zeicola	loss_of_pathogenicity	0	Other	NA	Other	0.002472	0.997528
Calonectrialeucothoes	CBS109166_011311-T1	OG0000024	PHI:4217__PHI:9072	Colletotrichum_graminicola	reduced_virulence	1.01e-63	Other	NA	Other	0.001269	0.998731
Calonectrialeucothoes	CBS109166_011314-T1	OG0000024	PHI:4217__PHI:9072	Colletotrichum_graminicola	reduced_virulence	1.47e-53	Other	NA	Other	0.000994	0.999006
Calonectrialeucothoes	CBS109166_011500-T1	OG0000024	PHI:4217__PHI:9072	Colletotrichum_graminicola	reduced_virulence	4.07e-30	Effector	0.659	Secreted	0.555919	0.444081
Calonectrialeucothoes	CBS109166_011949-T1	OG0000024	PHI:3657	Fusarium_graminearum	reduced_virulence	2.24e-76	Other	NA	Other	0.005754	0.994246
Calonectrialeucothoes	CBS109166_012001-T1	OG0000038	PHI:1675	Fusarium_graminearum	unaffected_pathogenicity	1.07e-13	Other	NA	Other	0.000729	0.999271
Calonectrialeucothoes	CBS109166_012017-T1	OG0000038	PHI:2009	Magnaporthe_oryzae	unaffected_pathogenicity	4.48e-10	Other	NA	Other	0.001817	0.998183
Calonectrialeucothoes	CBS109166_012869-T1	OG0000024	PHI:9042	Fusarium_graminearum	reduced_virulence	1.72e-64	Other	NA	Other	0.000705	0.999295
Calonectrialeucothoes	CBS109166_012871-T1	OG0000024	PHI:1009	Alternaria_brassicicola	reduced_virulence	3.78e-14	Other	NA	Other	0.002929	0.997071
Calonectrialeucothoes	CBS109166_013848-T1	OG0000034	PHI:4203	Phytophthora_infestans	increased_virulence_(hypervirulence)	5.4e-06	Other	NA	Other	0.000656	0.999344
Calonectrialeucothoes	CBS109166_014421-T1	OG0000495	PHI:716	Fusarium_graminearum	unaffected_pathogenicity	9.08e-18	Other	NA	Other	0.006594	0.993406
Calonectrialeucothoes	CBS109166_014611-T1	OG0000495	PHI:716	Fusarium_graminearum	unaffected_pathogenicity	2.15e-15	Other	NA	Other	0.000909	0.999091
Calonectrialeucothoes	CBS109166_015114-T1	OG0000024	PHI:2511	Aspergillus_fumigatus	reduced_virulence	0	Other	NA	Other	0.001069	0.998931
Calonectrialeucothoes	CBS109166_015114-T1	OG0000024	PHI:9042	Fusarium_graminearum	reduced_virulence	0	Other	NA	Other	0.001069	0.998931
Calonectrialeucothoes	CBS109166_015114-T1	OG0000024	PHI:9042	Fusarium_graminearum	reduced_virulence	0	Other	NA	Other	0.001069	0.998931
Calonectrialeucothoes	CBS109166_015114-T1	OG0000024	PHI:9042	Fusarium_graminearum	reduced_virulence	0	Other	NA	Other	0.001069	0.998931
Calonectrialeucothoes	CBS109166_015114-T1	OG0000024	PHI:9042	Fusarium_graminearum	reduced_virulence	0	Other	NA	Other	0.001069	0.998931
Calonectrialeucothoes	CBS109166_015114-T1	OG0000024	PHI:9042	Fusarium_graminearum	reduced_virulence	0	Other	NA	Other	0.001069	0.998931
Calonectrialeucothoes	CBS109166_015114-T1	OG0000024	PHI:3657	Fusarium_graminearum	reduced_virulence	0	Other	NA	Other	0.001069	0.998931
Calonectrialeucothoes	CBS109166_015114-T1	OG0000024	PHI:1007	Fusarium_graminearum	reduced_virulence	0	Other	NA	Other	0.001069	0.998931
Calonectrialeucothoes	CBS109166_015114-T1	OG0000024	PHI:4217__PHI:9072	Colletotrichum_graminicola	reduced_virulence	0	Other	NA	Other	0.001069	0.998931
Calonectrialeucothoes	CBS109166_015114-T1	OG0000024	PHI:2261	Bipolaris_sorokiniana	reduced_virulence	0	Other	NA	Other	0.001069	0.998931
Calonectrialeucothoes	CBS109166_015114-T1	OG0000024	PHI:1008	Bipolaris_oryzae	reduced_virulence	0	Other	NA	Other	0.001069	0.998931
Calonectrialeucothoes	CBS109166_015114-T1	OG0000024	PHI:416__PHI:4232	Bipolaris_maydis	reduced_virulence	0	Other	NA	Other	0.001069	0.998931
Calonectrialeucothoes	CBS109166_015114-T1	OG0000024	PHI:2923	Alternaria_alternata	reduced_virulence	0	Other	NA	Other	0.001069	0.998931
Calonectrialeucothoes	CBS109166_015114-T1	OG0000024	PHI:1009	Alternaria_brassicicola	reduced_virulence	0	Other	NA	Other	0.001069	0.998931
Calonectrialeucothoes	CBS109166_015134-T1	OG0000038	PHI:1675	Fusarium_graminearum	unaffected_pathogenicity	3.45e-09	Other	NA	Other	0.001346	0.998654
Calonectrialeucothoes	CBS109166_015407-T1	OG0000024	PHI:160	Alternaria_alternata	loss_of_pathogenicity	0	Other	NA	Other	0.005323	0.994677
Calonectrialeucothoes	CBS109166_015407-T1	OG0000024	PHI:160	Alternaria_alternata	loss_of_pathogenicity	0	Other	NA	Other	0.005323	0.994677
Calonectrialeucothoes	CBS109166_015407-T1	OG0000024	PHI:160	Alternaria_alternata	loss_of_pathogenicity	0	Other	NA	Other	0.005323	0.994677
Calonectrialeucothoes	CBS109166_015407-T1	OG0000024	PHI:12	Bipolaris_zeicola	loss_of_pathogenicity	0	Other	NA	Other	0.005323	0.994677
Calonectrialeucothoes	CBS109166_015407-T1	OG0000024	PHI:12	Bipolaris_zeicola	loss_of_pathogenicity	0	Other	NA	Other	0.005323	0.994677
Calonectrialeucothoes	CBS109166_015407-T1	OG0000024	PHI:12	Bipolaris_zeicola	loss_of_pathogenicity	0	Other	NA	Other	0.005323	0.994677
Calonectrialeucothoes	CBS109166_015407-T1	OG0000024	PHI:4234	Bipolaris_maydis	reduced_virulence	0	Other	NA	Other	0.005323	0.994677
Calonectrialeucothoes	CBS109166_015407-T1	OG0000024	PHI:4234	Bipolaris_maydis	reduced_virulence	0	Other	NA	Other	0.005323	0.994677
Calonectrialeucothoes	CBS109166_015407-T1	OG0000024	PHI:2511	Aspergillus_fumigatus	reduced_virulence	0	Other	NA	Other	0.005323	0.994677
Calonectrialeucothoes	CBS109166_015407-T1	OG0000024	PHI:2511	Aspergillus_fumigatus	reduced_virulence	0	Other	NA	Other	0.005323	0.994677
Calonectrialeucothoes	CBS109166_015407-T1	OG0000024	PHI:4837	Pseudomonas_cichorii	reduced_virulence	0	Other	NA	Other	0.005323	0.994677
Calonectrialeucothoes	CBS109166_015407-T1	OG0000024	PHI:4837	Pseudomonas_cichorii	reduced_virulence	0	Other	NA	Other	0.005323	0.994677
Calonectrialeucothoes	CBS109166_015407-T1	OG0000024	PHI:4836	Pseudomonas_cichorii	reduced_virulence	0	Other	NA	Other	0.005323	0.994677
Calonectrialeucothoes	CBS109166_015407-T1	OG0000024	PHI:4836	Pseudomonas_cichorii	reduced_virulence	0	Other	NA	Other	0.005323	0.994677
Calonectrialeucothoes	CBS109166_015407-T1	OG0000024	PHI:4836	Pseudomonas_cichorii	reduced_virulence	0	Other	NA	Other	0.005323	0.994677
Calonectrialeucothoes	CBS109166_015407-T1	OG0000024	PHI:2935	Pseudomonas_cichorii	reduced_virulence	0	Other	NA	Other	0.005323	0.994677
Calonectrialeucothoes	CBS109166_015407-T1	OG0000024	PHI:2935	Pseudomonas_cichorii	reduced_virulence	0	Other	NA	Other	0.005323	0.994677
Calonectrialeucothoes	CBS109166_015407-T1	OG0000024	PHI:2935	Pseudomonas_cichorii	reduced_virulence	0	Other	NA	Other	0.005323	0.994677
Calonectrialeucothoes	CBS109166_015407-T1	OG0000024	PHI:2934	Pseudomonas_cichorii	reduced_virulence	0	Other	NA	Other	0.005323	0.994677
Calonectrialeucothoes	CBS109166_015417-T1	OG0000032	PHI:4105	Plasmodium_falciparum	reduced_virulence	5.32e-09	Non-effector	0.989	Secreted	0.996951	0.003049
Calonectrialeucothoes	CBS109166_015521-T1	OG0000253	PHI:1269	Fusarium_graminearum	unaffected_pathogenicity	4e-13	Other	NA	Other	0.011382	0.988618
Calonectrialeucothoes	CBS109166_015867-T1	OG0000038	PHI:1260	Fusarium_graminearum	unaffected_pathogenicity	5.08e-17	Other	NA	Other	0.004422	0.995578
Calonectrialeucothoes	CBS109166_016444-T1	OG0000038	PHI:5887	Fusarium_graminearum	unaffected_pathogenicity	1.35e-14	Other	NA	Other	0.001235	0.998765
Calonectrialeucothoes	CBS109166_016518-T1	OG0000038	PHI:1260	Fusarium_graminearum	unaffected_pathogenicity	1.77e-34	Other	NA	Other	0.000711	0.999289
Calonectrialeucothoes	CBS109166_016641-T1	OG0000253	PHI:1269	Fusarium_graminearum	unaffected_pathogenicity	7.62e-09	Other	NA	Other	0.000532	0.999468
Calonectrialeucothoes	CBS109166_017474-T1	OG0000038	PHI:5887	Fusarium_graminearum	unaffected_pathogenicity	8.3e-15	Other	NA	Other	0.000774	0.999226
Calonectrialeucothoes	CBS109166_017554-T1	OG0000024	PHI:160	Alternaria_alternata	loss_of_pathogenicity	0	Other	NA	Other	0.000285	0.999715
Calonectrialeucothoes	CBS109166_017554-T1	OG0000024	PHI:160	Alternaria_alternata	loss_of_pathogenicity	0	Other	NA	Other	0.000285	0.999715
Calonectrialeucothoes	CBS109166_017554-T1	OG0000024	PHI:12	Bipolaris_zeicola	loss_of_pathogenicity	0	Other	NA	Other	0.000285	0.999715
Calonectrialeucothoes	CBS109166_017554-T1	OG0000024	PHI:12	Bipolaris_zeicola	loss_of_pathogenicity	0	Other	NA	Other	0.000285	0.999715
Calonectrialeucothoes	CBS109166_017554-T1	OG0000024	PHI:2511	Aspergillus_fumigatus	reduced_virulence	0	Other	NA	Other	0.000285	0.999715
Calonectrialeucothoes	CBS109166_017554-T1	OG0000024	PHI:2511	Aspergillus_fumigatus	reduced_virulence	0	Other	NA	Other	0.000285	0.999715
Calonectrialeucothoes	CBS109166_017554-T1	OG0000024	PHI:4836	Pseudomonas_cichorii	reduced_virulence	0	Other	NA	Other	0.000285	0.999715
Calonectrialeucothoes	CBS109166_017554-T1	OG0000024	PHI:4836	Pseudomonas_cichorii	reduced_virulence	0	Other	NA	Other	0.000285	0.999715
Calonectrialeucothoes	CBS109166_017554-T1	OG0000024	PHI:4836	Pseudomonas_cichorii	reduced_virulence	0	Other	NA	Other	0.000285	0.999715
Calonectrialeucothoes	CBS109166_017554-T1	OG0000024	PHI:2935	Pseudomonas_cichorii	reduced_virulence	0	Other	NA	Other	0.000285	0.999715
Calonectrialeucothoes	CBS109166_017554-T1	OG0000024	PHI:2935	Pseudomonas_cichorii	reduced_virulence	0	Other	NA	Other	0.000285	0.999715
Calonectrialeucothoes	CBS109166_017554-T1	OG0000024	PHI:2935	Pseudomonas_cichorii	reduced_virulence	0	Other	NA	Other	0.000285	0.999715
Calonectrialeucothoes	CBS109166_017554-T1	OG0000024	PHI:4234	Bipolaris_maydis	reduced_virulence	0	Other	NA	Other	0.000285	0.999715
Calonectrialeucothoes	CBS109166_017554-T1	OG0000024	PHI:4234	Bipolaris_maydis	reduced_virulence	0	Other	NA	Other	0.000285	0.999715
Calonectrialeucothoes	CBS109166_017554-T1	OG0000024	PHI:4837	Pseudomonas_cichorii	reduced_virulence	0	Other	NA	Other	0.000285	0.999715
Calonectrialeucothoes	CBS109166_017554-T1	OG0000024	PHI:4837	Pseudomonas_cichorii	reduced_virulence	0	Other	NA	Other	0.000285	0.999715
Calonectrialeucothoes	CBS109166_017554-T1	OG0000024	PHI:2934	Pseudomonas_cichorii	reduced_virulence	0	Other	NA	Other	0.000285	0.999715
Calonectrialeucothoes	CBS109166_017554-T1	OG0000024	PHI:9042	Fusarium_graminearum	reduced_virulence	0	Other	NA	Other	0.000285	0.999715
Calonectrialeucothoes	CBS109166_017555-T1	OG0000024	PHI:9042	Fusarium_graminearum	reduced_virulence	5.31e-44	Other	NA	Other	0.001445	0.998555
Calonectrialeucothoes	CBS109166_017556-T1	OG0000024	PHI:2511	Aspergillus_fumigatus	reduced_virulence	1.81e-50	Other	NA	Other	0.005016	0.994984
Calonectrialeucothoes	CBS109166_017596-T1	OG0000024	PHI:9042	Fusarium_graminearum	reduced_virulence	1.37e-163	Other	NA	Other	0.000284	0.999716
Calonectrialeucothoes	CBS109166_017615-T1	OG0000024	PHI:4217__PHI:9072	Colletotrichum_graminicola	reduced_virulence	4.73e-78	Other	NA	Other	0.002552	0.997448
Calonectrialeucothoes	CBS109166_018616-T1	OG0000034	PHI:131	Fusarium_sporotrichioides	unaffected_pathogenicity	1.13e-60	Other	NA	Other	0.000985	0.999015
Calonectriamultiphialidica	CBS112678_000027-T1	OG0000770	PHI:6121	Fusarium_graminearum	reduced_virulence	3.71e-24	Other	NA	Other	0.00354	0.99646
Calonectriamultiphialidica	CBS112678_000034-T1	OG0000062	PHI:8030__PHI:8187	Candida_albicans	loss_of_pathogenicity	2.95e-09	Other	NA	Other	0.001347	0.998653
Calonectriamultiphialidica	CBS112678_000042-T1	OG0000157	PHI:2171	Magnaporthe_oryzae	reduced_virulence	1.05e-127	Other	NA	Other	0.000888	0.999112
Calonectriamultiphialidica	CBS112678_000060-T1	OG0000119	PHI:2312__PHI:2844	Metarhizium_anisopliae__Alternaria_alternata	increased_virulence_(hypervirulence)__unaffected_pathogenicity	1.57e-36	Other	NA	Other	0.004604	0.995396
Calonectriamultiphialidica	CBS112678_000077-T1	OG0000157	PHI:2171	Magnaporthe_oryzae	reduced_virulence	1.14e-129	Other	NA	Other	0.001127	0.998873
Calonectriamultiphialidica	CBS112678_000084-T1	OG0000677	PHI:1260	Fusarium_graminearum	unaffected_pathogenicity	7.8e-24	Other	NA	Other	0.001418	0.998582
Calonectriamultiphialidica	CBS112678_000093-T1	OG0000226	PHI:1941	Fusarium_graminearum	unaffected_pathogenicity	8.97e-18	Other	NA	Other	0.002169	0.997831
Calonectriamultiphialidica	CBS112678_000106-T1	OG0000192	PHI:1867	Fusarium_graminearum	unaffected_pathogenicity	7.37e-45	Other	NA	Other	0.000984	0.999016
Calonectriamultiphialidica	CBS112678_000245-T1	OG0000025	PHI:5874	Fusarium_graminearum	unaffected_pathogenicity	7.28e-26	Other	NA	Other	0.1955	0.8045
Calonectriamultiphialidica	CBS112678_000252-T1	OG0000064	PHI:7753	Xanthomonas_oryzae	reduced_virulence	8.08e-11	Other	NA	Other	0.010189	0.989811
Calonectriamultiphialidica	CBS112678_000279-T1	OG0000022	PHI:3914	Parastagonospora_nodorum	reduced_virulence	3.91e-174	Other	NA	Other	0.000443	0.999557
Calonectriamultiphialidica	CBS112678_000290-T1	OG0000005	PHI:7788	Pseudomonas_syringae	reduced_virulence	5.07e-125	Other	NA	Other	0.000562	0.999438
Calonectriamultiphialidica	CBS112678_000297-T1	OG0000030	PHI:6628	Staphylococcus_aureus	unaffected_pathogenicity__reduced_virulence	2.05e-09	Other	NA	Other	0.001459	0.998541
Calonectriamultiphialidica	CBS112678_000491-T1	OG0000064	PHI:1260	Fusarium_graminearum	unaffected_pathogenicity	2.7e-07	Other	NA	Other	0.07498	0.92502
Calonectriamultiphialidica	CBS112678_000496-T1	OG0000220	PHI:8810	Salmonella_enterica	reduced_virulence	2.39e-93	Other	NA	Other	0.001314	0.998686
Calonectriamultiphialidica	CBS112678_000497-T1	OG0000187	PHI:4024	Magnaporthe_oryzae	unaffected_pathogenicity	3.47e-43	Other	NA	Other	0.023692	0.976308
Calonectriamultiphialidica	CBS112678_000498-T1	OG0000039	PHI:112	Fusarium_solani	reduced_virulence	0	Other	NA	Other	0.002991	0.997009
Calonectriamultiphialidica	CBS112678_000503-T1	OG0000005	PHI:7788	Pseudomonas_syringae	reduced_virulence	7.75e-123	Other	NA	Other	0.000419	0.999581
Calonectriamultiphialidica	CBS112678_000508-T1	OG0000852	PHI:3381	Fusarium_verticillioides	unaffected_pathogenicity	8.51e-18	Other	NA	Other	0.000504	0.999496
Calonectriamultiphialidica	CBS112678_000516-T1	OG0000005	PHI:7787	Pseudomonas_syringae	reduced_virulence	8.13e-99	Other	NA	Other	0.000741	0.999259
Calonectriamultiphialidica	CBS112678_000531-T1	OG0000000	PHI:1260	Fusarium_graminearum	unaffected_pathogenicity	4.73e-11	Other	NA	Other	0.020425	0.979575
Calonectriamultiphialidica	CBS112678_000570-T1	OG0000053	PHI:7485	Klebsiella_pneumoniae	unaffected_pathogenicity__reduced_virulence	2.78e-36	Other	NA	Other	0.004256	0.995744
Calonectriamultiphialidica	CBS112678_000597-T1	OG0000030	PHI:6628	Staphylococcus_aureus	unaffected_pathogenicity__reduced_virulence	4.31e-09	Other	NA	Other	0.001089	0.998911
Calonectriamultiphialidica	CBS112678_000675-T1	OG0000010	PHI:5872	Fusarium_graminearum	unaffected_pathogenicity	2.93e-50	Other	NA	Other	0.000879	0.999121
Calonectriamultiphialidica	CBS112678_000697-T1	OG0000130	PHI:2147	Magnaporthe_oryzae	reduced_virulence	2.61e-47	Other	NA	Other	0.001561	0.998439
Calonectriamultiphialidica	CBS112678_000727-T1	OG0000008	PHI:9423	Cryptococcus_neoformans	reduced_virulence	1.74e-34	Other	NA	Other	0.002059	0.997941
Calonectriamultiphialidica	CBS112678_000869-T1	OG0000065	PHI:6649	Pseudomonas_savastanoi	reduced_virulence	2.42e-07	Other	NA	Other	0.001641	0.998359
Calonectriamultiphialidica	CBS112678_001025-T1	OG0000064	PHI:1260	Fusarium_graminearum	unaffected_pathogenicity	2.72e-10	Other	NA	Other	0.090195	0.909805
Calonectriamultiphialidica	CBS112678_001030-T1	OG0000053	PHI:5440	Magnaporthe_oryzae	reduced_virulence	1.65e-61	Other	NA	Other	0.003101	0.996899
Calonectriamultiphialidica	CBS112678_001050-T1	OG0000010	PHI:5872	Fusarium_graminearum	unaffected_pathogenicity	3.03e-61	Other	NA	Other	0.000454	0.999546
Calonectriamultiphialidica	CBS112678_001100-T1	OG0000010	PHI:5872	Fusarium_graminearum	unaffected_pathogenicity	2.1e-60	Other	NA	Other	0.006339	0.993661
Calonectriamultiphialidica	CBS112678_001107-T1	OG0000007	PHI:2315	Bipolaris_maydis	reduced_virulence__increased_virulence_(hypervirulence)	2.41e-26	Other	NA	Other	0.000455	0.999545
Calonectriamultiphialidica	CBS112678_001179-T1	OG0000053	PHI:59	Colletotrichum_lagenaria	reduced_virulence	8.55e-33	Other	NA	Other	0.017801	0.982199
Calonectriamultiphialidica	CBS112678_001254-T1	OG0000000	PHI:1260	Fusarium_graminearum	unaffected_pathogenicity	1.07e-20	Other	NA	Other	0.000405	0.999595
Calonectriamultiphialidica	CBS112678_001279-T1	OG0000677	PHI:1260	Fusarium_graminearum	unaffected_pathogenicity	1.35e-27	Other	NA	Other	0.002361	0.997639
Calonectriamultiphialidica	CBS112678_001305-T1	OG0000023	PHI:1609	Fusarium_graminearum	unaffected_pathogenicity	1.02e-58	Other	NA	Other	0.003236	0.996764
Calonectriamultiphialidica	CBS112678_001360-T1	OG0000011	PHI:2289	Botrytis_cinerea	reduced_virulence	1.17e-51	Other	NA	Other	0.001258	0.998742
Calonectriamultiphialidica	CBS112678_001361-T1	OG0000039	PHI:112	Fusarium_solani	reduced_virulence	3.41e-84	Other	NA	Other	0.001413	0.998587
Calonectriamultiphialidica	CBS112678_001369-T1	OG0000011	PHI:2289	Botrytis_cinerea	reduced_virulence	5.64e-42	Other	NA	Other	0.002461	0.997539
Calonectriamultiphialidica	CBS112678_001391-T1	OG0000013	PHI:211__PHI:6806	Candida_albicans	reduced_virulence	2.42e-27	Other	NA	Other	0.001373	0.998627
Calonectriamultiphialidica	CBS112678_001392-T1	OG0000011	PHI:2289	Botrytis_cinerea	reduced_virulence	5.5e-36	Other	NA	Other	0.004709	0.995291
Calonectriamultiphialidica	CBS112678_001421-T1	OG0000211	PHI:9838	Vibrio_cholerae	reduced_virulence	1.12e-32	Other	NA	Other	0.000681	0.999319
Calonectriamultiphialidica	CBS112678_001429-T1	OG0000005	PHI:7787	Pseudomonas_syringae	reduced_virulence	1.49e-115	Other	NA	Other	0.000859	0.999141
Calonectriamultiphialidica	CBS112678_001466-T1	OG0000030	PHI:6628	Staphylococcus_aureus	unaffected_pathogenicity__reduced_virulence	1.96e-10	Other	NA	Other	0.001568	0.998432
Calonectriamultiphialidica	CBS112678_001492-T1	OG0000007	PHI:2315	Bipolaris_maydis	reduced_virulence__increased_virulence_(hypervirulence)	2.46e-61	Other	NA	Other	0.00077	0.99923
Calonectriamultiphialidica	CBS112678_001500-T1	OG0000039	PHI:112	Fusarium_solani	reduced_virulence	3.6e-68	Other	NA	Other	0.001774	0.998226
Calonectriamultiphialidica	CBS112678_001575-T1	OG0000010	PHI:5872	Fusarium_graminearum	unaffected_pathogenicity	3.18e-58	Other	NA	Other	0.000607	0.999393
Calonectriamultiphialidica	CBS112678_001617-T1	OG0000058	PHI:7173	Verticillium_dahliae	reduced_virulence	5.43e-43	Other	NA	Other	0.174243	0.825757
Calonectriamultiphialidica	CBS112678_001841-T1	OG0000000	PHI:7744	Toxoplasma_gondii	reduced_virulence	1.03e-15	Other	NA	Other	0.001169	0.998831
Calonectriamultiphialidica	CBS112678_001845-T1	OG0000040	PHI:9041	Fusarium_graminearum	reduced_virulence	6.81e-15	Other	NA	Other	0.000462	0.999538
Calonectriamultiphialidica	CBS112678_001879-T1	OG0000013	PHI:4722	Magnaporthe_oryzae	reduced_virulence	3.02e-30	Other	NA	Other	0.000759	0.999241
Calonectriamultiphialidica	CBS112678_001920-T1	OG0000173	PHI:5271	Ralstonia_solanacearum	lethal	1.82e-16	Other	NA	Other	0.020618	0.979382
Calonectriamultiphialidica	CBS112678_001930-T1	OG0000039	PHI:112	Fusarium_solani	reduced_virulence	0	Other	NA	Other	0.002984	0.997016
Calonectriamultiphialidica	CBS112678_001936-T1	OG0000226	PHI:1806	Fusarium_graminearum	unaffected_pathogenicity	1.46e-32	Other	NA	Other	0.003473	0.996527
Calonectriamultiphialidica	CBS112678_001948-T1	OG0000000	PHI:1260	Fusarium_graminearum	unaffected_pathogenicity	3.41e-10	Other	NA	Other	0.000677	0.999323
Calonectriamultiphialidica	CBS112678_002032-T1	OG0000008	PHI:9423	Cryptococcus_neoformans	reduced_virulence	9.58e-94	Other	NA	Other	0.033314	0.966686
Calonectriamultiphialidica	CBS112678_002042-T1	OG0000005	PHI:7520	Klebsiella_pneumoniae	unaffected_pathogenicity	9.47e-121	Other	NA	Other	0.000397	0.999603
Calonectriamultiphialidica	CBS112678_002058-T1	OG0000852	PHI:6626	Candida_glabrata	reduced_virulence	2.74e-14	Other	NA	Other	0.00456	0.99544
Calonectriamultiphialidica	CBS112678_002155-T1	OG0000045	PHI:211__PHI:6806	Candida_albicans	reduced_virulence	7.7e-06	Other	NA	Other	0.010181	0.989819
Calonectriamultiphialidica	CBS112678_002163-T1	OG0000000	PHI:5887	Fusarium_graminearum	unaffected_pathogenicity	7.79e-19	Other	NA	Other	0.000875	0.999125
Calonectriamultiphialidica	CBS112678_002177-T1	OG0000091	PHI:6833	Verticillium_dahliae	effector_(plant_avirulence_determinant)	1.82e-83	Other	NA	Other	0.002997	0.997003
Calonectriamultiphialidica	CBS112678_002178-T1	OG0000091	PHI:7380	Beauveria_bassiana	unaffected_pathogenicity	3.19e-27	Other	NA	Other	0.010754	0.989246
Calonectriamultiphialidica	CBS112678_002186-T1	OG0000000	PHI:5887	Fusarium_graminearum	unaffected_pathogenicity	2.98e-07	Other	NA	Other	0.00103	0.99897
Calonectriamultiphialidica	CBS112678_002192-T1	OG0000677	PHI:1260	Fusarium_graminearum	unaffected_pathogenicity	7.83e-19	Other	NA	Other	0.002929	0.997071
Calonectriamultiphialidica	CBS112678_002194-T1	OG0000000	PHI:1260	Fusarium_graminearum	unaffected_pathogenicity	1.61e-22	Other	NA	Other	0.020793	0.979207
Calonectriamultiphialidica	CBS112678_002259-T1	OG0000010	PHI:5872	Fusarium_graminearum	unaffected_pathogenicity	7.32e-58	Other	NA	Other	0.000441	0.999559
Calonectriamultiphialidica	CBS112678_002292-T1	OG0000022	PHI:3914	Parastagonospora_nodorum	reduced_virulence	1.87e-147	Other	NA	Other	0.003187	0.996813
Calonectriamultiphialidica	CBS112678_002300-T1	OG0000055	PHI:8645	Fusarium_graminearum	reduced_virulence	0	Other	NA	Other	0.000936	0.999064
Calonectriamultiphialidica	CBS112678_002313-T1	OG0000677	PHI:1260	Fusarium_graminearum	unaffected_pathogenicity	7.14e-17	Other	NA	Other	0.003343	0.996657
Calonectriamultiphialidica	CBS112678_002328-T1	OG0000016	PHI:7173	Verticillium_dahliae	reduced_virulence	3.45e-72	Other	NA	Other	0.026915	0.973085
Calonectriamultiphialidica	CBS112678_002345-T1	OG0000030	PHI:6628	Staphylococcus_aureus	unaffected_pathogenicity__reduced_virulence	7.05e-11	Other	NA	Other	0.000949	0.999051
Calonectriamultiphialidica	CBS112678_002358-T1	OG0000023	PHI:1609	Fusarium_graminearum	unaffected_pathogenicity	1.09e-55	Other	NA	Other	0.093309	0.906691
Calonectriamultiphialidica	CBS112678_002362-T1	OG0000000	PHI:5887	Fusarium_graminearum	unaffected_pathogenicity	6.63e-25	Other	NA	Other	0.001268	0.998732
Calonectriamultiphialidica	CBS112678_002378-T1	OG0000025	PHI:5874	Fusarium_graminearum	unaffected_pathogenicity	1.86e-37	Other	NA	Other	0.000353	0.999647
Calonectriamultiphialidica	CBS112678_002384-T1	OG0000023	PHI:1609	Fusarium_graminearum	unaffected_pathogenicity	1.68e-68	Other	NA	Other	0.004391	0.995609
Calonectriamultiphialidica	CBS112678_002389-T1	OG0000028	PHI:9041	Fusarium_graminearum	reduced_virulence	3.84e-13	Other	NA	Other	0.001636	0.998364
Calonectriamultiphialidica	CBS112678_002405-T1	OG0000011	PHI:2289	Botrytis_cinerea	reduced_virulence	4.44e-48	Other	NA	Other	0.218105	0.781895
Calonectriamultiphialidica	CBS112678_002425-T1	OG0000000	PHI:7744	Toxoplasma_gondii	reduced_virulence	1.02e-14	Other	NA	Other	0.002568	0.997432
Calonectriamultiphialidica	CBS112678_002467-T1	OG0000192	PHI:1867	Fusarium_graminearum	unaffected_pathogenicity	4.42e-25	Other	NA	Other	0.000335	0.999665
Calonectriamultiphialidica	CBS112678_002550-T1	OG0000023	PHI:1609	Fusarium_graminearum	unaffected_pathogenicity	1.72e-63	Other	NA	Other	0.084632	0.915368
Calonectriamultiphialidica	CBS112678_002581-T1	OG0001418	PHI:2009	Magnaporthe_oryzae	unaffected_pathogenicity	1.79e-07	Other	NA	Other	0.001643	0.998357
Calonectriamultiphialidica	CBS112678_002606-T1	OG0000003	PHI:1753	Fusarium_graminearum	unaffected_pathogenicity	6.25e-72	Other	NA	Other	0.000418	0.999582
Calonectriamultiphialidica	CBS112678_002649-T1	OG0000008	PHI:9423	Cryptococcus_neoformans	reduced_virulence	2.31e-95	Other	NA	Other	0.000893	0.999107
Calonectriamultiphialidica	CBS112678_002650-T1	OG0000120	PHI:1910	Fusarium_graminearum	unaffected_pathogenicity	9.61e-141	Other	NA	Other	0.001812	0.998188
Calonectriamultiphialidica	CBS112678_002678-T1	OG0000025	PHI:5874	Fusarium_graminearum	unaffected_pathogenicity	5.89e-34	Other	NA	Other	0.006788	0.993212
Calonectriamultiphialidica	CBS112678_002685-T1	OG0000016	PHI:7173	Verticillium_dahliae	reduced_virulence	3.22e-52	Other	NA	Other	0.000603	0.999397
Calonectriamultiphialidica	CBS112678_002810-T1	OG0000016	PHI:7173	Verticillium_dahliae	reduced_virulence	2.89e-66	Other	NA	Other	0.181637	0.818363
Calonectriamultiphialidica	CBS112678_002838-T1	OG0000130	PHI:9823	Fusarium_graminearum	reduced_virulence	1.59e-159	Other	NA	Other	0.00339	0.99661
Calonectriamultiphialidica	CBS112678_002839-T1	OG0000130	PHI:2147	Magnaporthe_oryzae	reduced_virulence	5.59e-42	Other	NA	Other	0.092179	0.907821
Calonectriamultiphialidica	CBS112678_002963-T1	OG0000005	PHI:7788	Pseudomonas_syringae	reduced_virulence	2.97e-132	Other	NA	Other	0.000764	0.999236
Calonectriamultiphialidica	CBS112678_002973-T1	OG0001408	PHI:1046	Cercospora_nicotianae	reduced_virulence	1.03e-52	Non-effector	0.964	Secreted	0.985363	0.014637
Calonectriamultiphialidica	CBS112678_002991-T1	OG0000677	PHI:1260	Fusarium_graminearum	unaffected_pathogenicity	2.55e-25	Other	NA	Other	0.003486	0.996514
Calonectriamultiphialidica	CBS112678_002996-T1	OG0000055	PHI:3383	Fusarium_verticillioides	unaffected_pathogenicity	5.81e-115	Other	NA	Other	0.000824	0.999176
Calonectriamultiphialidica	CBS112678_002998-T1	OG0000120	PHI:1991	Fusarium_graminearum	lethal	5.53e-128	Other	NA	Other	0.001026	0.998974
Calonectriamultiphialidica	CBS112678_003008-T1	OG0001016	PHI:1820	Fusarium_graminearum	unaffected_pathogenicity	6.56e-27	Other	NA	Other	0.00833	0.99167
Calonectriamultiphialidica	CBS112678_003050-T1	OG0000000	PHI:1260	Fusarium_graminearum	unaffected_pathogenicity	1.49e-09	Other	NA	Other	0.000396	0.999604
Calonectriamultiphialidica	CBS112678_003059-T1	OG0000651	PHI:1949	Fusarium_graminearum	lethal	4.61e-43	Other	NA	Other	0.001272	0.998728
Calonectriamultiphialidica	CBS112678_003069-T1	OG0000003	PHI:2553	Candida_albicans	loss_of_pathogenicity	1.86e-09	Other	NA	Other	0.000376	0.999624
Calonectriamultiphialidica	CBS112678_003100-T1	OG0000028	PHI:7707	Verticillium_dahliae	reduced_virulence__unaffected_pathogenicity__increased_virulence_(hypervirulence)	3.86e-07	Other	NA	Other	0.000891	0.999109
Calonectriamultiphialidica	CBS112678_003277-T1	OG0000702	PHI:3950	Xanthomonas_campestris	reduced_virulence	6.7e-36	Other	NA	Other	0.001798	0.998202
Calonectriamultiphialidica	CBS112678_003358-T1	OG0000022	PHI:3914	Parastagonospora_nodorum	reduced_virulence	0	Other	NA	Other	0.003418	0.996582
Calonectriamultiphialidica	CBS112678_003358-T1	OG0000022	PHI:2145__PHI:9180	Magnaporthe_oryzae	loss_of_pathogenicity__unaffected_pathogenicity	0	Other	NA	Other	0.003418	0.996582
Calonectriamultiphialidica	CBS112678_003463-T1	OG0000157	PHI:2171	Magnaporthe_oryzae	reduced_virulence	3.4e-127	Other	NA	Other	0.00047	0.99953
Calonectriamultiphialidica	CBS112678_003513-T1	OG0000045	PHI:4475	Magnaporthe_oryzae	loss_of_pathogenicity	6.78e-30	Other	NA	Other	0.003332	0.996668
Calonectriamultiphialidica	CBS112678_003610-T1	OG0000220	PHI:8810	Salmonella_enterica	reduced_virulence	7.07e-108	Other	NA	Other	0.001929	0.998071
Calonectriamultiphialidica	CBS112678_003699-T1	OG0000025	PHI:5874	Fusarium_graminearum	unaffected_pathogenicity	1.88e-30	Other	NA	Other	0.004806	0.995194
Calonectriamultiphialidica	CBS112678_003728-T1	OG0000120	PHI:1781	Fusarium_graminearum	unaffected_pathogenicity	4.03e-72	Other	NA	Other	0.000812	0.999188
Calonectriamultiphialidica	CBS112678_003730-T1	OG0000055	PHI:3383	Fusarium_verticillioides	unaffected_pathogenicity	9.86e-134	Other	NA	Other	0.000517	0.999483
Calonectriamultiphialidica	CBS112678_003734-T1	OG0000787	PHI:1087	Fusarium_graminearum	unaffected_pathogenicity	9.29e-107	Non-effector	0.693	Secreted	0.984381	0.015619
Calonectriamultiphialidica	CBS112678_003743-T1	OG0000039	PHI:112	Fusarium_solani	reduced_virulence	1.3e-107	Other	NA	Other	0.004544	0.995456
Calonectriamultiphialidica	CBS112678_003762-T1	OG0000013	PHI:4475	Magnaporthe_oryzae	loss_of_pathogenicity	2.82e-50	Other	NA	Other	0.000318	0.999682
Calonectriamultiphialidica	CBS112678_003774-T1	OG0000013	PHI:4475	Magnaporthe_oryzae	loss_of_pathogenicity	3.63e-25	Other	NA	Other	0.005556	0.994444
Calonectriamultiphialidica	CBS112678_003780-T1	OG0000064	PHI:7753	Xanthomonas_oryzae	reduced_virulence	9.53e-06	Other	NA	Other	0.000793	0.999207
Calonectriamultiphialidica	CBS112678_003785-T1	OG0000007	PHI:2315	Bipolaris_maydis	reduced_virulence__increased_virulence_(hypervirulence)	3.39e-60	Other	NA	Other	0.000791	0.999209
Calonectriamultiphialidica	CBS112678_003821-T1	OG0000010	PHI:5872	Fusarium_graminearum	unaffected_pathogenicity	2.46e-61	Other	NA	Other	0.000939	0.999061
Calonectriamultiphialidica	CBS112678_003947-T1	OG0000013	PHI:211__PHI:6806	Candida_albicans	reduced_virulence	1.24e-14	Other	NA	Other	0.004822	0.995178
Calonectriamultiphialidica	CBS112678_004127-T1	OG0000062	PHI:2393	Fusarium_graminearum	increased_virulence_(hypervirulence)	2.52e-09	Other	NA	Other	0.001345	0.998655
Calonectriamultiphialidica	CBS112678_004145-T1	OG0000055	PHI:3383	Fusarium_verticillioides	unaffected_pathogenicity	1.47e-105	Other	NA	Other	0.00096	0.99904
Calonectriamultiphialidica	CBS112678_004147-T1	OG0000023	PHI:1609	Fusarium_graminearum	unaffected_pathogenicity	6.63e-59	Other	NA	Other	0.001296	0.998704
Calonectriamultiphialidica	CBS112678_004172-T1	OG0000016	PHI:7173	Verticillium_dahliae	reduced_virulence	2.02e-64	Other	NA	Other	0.001696	0.998304
Calonectriamultiphialidica	CBS112678_004174-T1	OG0000025	PHI:5874	Fusarium_graminearum	unaffected_pathogenicity	4.36e-28	Other	NA	Other	0.002248	0.997752
Calonectriamultiphialidica	CBS112678_004194-T1	OG0000011	PHI:2289	Botrytis_cinerea	reduced_virulence	6.29e-25	Other	NA	Other	0.001206	0.998794
Calonectriamultiphialidica	CBS112678_004225-T1	OG0000023	PHI:1609	Fusarium_graminearum	unaffected_pathogenicity	7.42e-70	Other	NA	Other	0.001183	0.998817
Calonectriamultiphialidica	CBS112678_004251-T1	OG0000030	PHI:6628	Staphylococcus_aureus	unaffected_pathogenicity__reduced_virulence	1.06e-07	Other	NA	Other	0.013997	0.986003
Calonectriamultiphialidica	CBS112678_004276-T1	OG0000065	PHI:2227	Ustilago_maydis	reduced_virulence__loss_of_pathogenicity	5.33e-06	Other	NA	Other	0.000664	0.999336
Calonectriamultiphialidica	CBS112678_004277-T1	OG0000005	PHI:7787	Pseudomonas_syringae	reduced_virulence	1.01e-126	Other	NA	Other	0.000573	0.999427
Calonectriamultiphialidica	CBS112678_004292-T1	OG0000010	PHI:5872	Fusarium_graminearum	unaffected_pathogenicity	1.26e-11	Other	NA	Other	0.009652	0.990348
Calonectriamultiphialidica	CBS112678_004294-T1	OG0000007	PHI:2315	Bipolaris_maydis	reduced_virulence__increased_virulence_(hypervirulence)	3.68e-60	Other	NA	Other	0.000667	0.999333
Calonectriamultiphialidica	CBS112678_004310-T1	OG0000138	PHI:2025	Magnaporthe_oryzae	unaffected_pathogenicity	1.47e-09	Other	NA	Other	0.000538	0.999462
Calonectriamultiphialidica	CBS112678_004311-T1	OG0000770	PHI:6121	Fusarium_graminearum	reduced_virulence	1.16e-19	Other	NA	Other	0.001134	0.998866
Calonectriamultiphialidica	CBS112678_004313-T1	OG0000702	PHI:3950	Xanthomonas_campestris	reduced_virulence	1.11e-47	Other	NA	Other	0.000537	0.999463
Calonectriamultiphialidica	CBS112678_004319-T1	OG0000065	PHI:2227	Ustilago_maydis	reduced_virulence__loss_of_pathogenicity	4.13e-07	Other	NA	Other	0.002402	0.997598
Calonectriamultiphialidica	CBS112678_004327-T1	OG0000058	PHI:7173	Verticillium_dahliae	reduced_virulence	1.59e-47	Other	NA	Other	0.47464	0.52536
Calonectriamultiphialidica	CBS112678_004336-T1	OG0000192	PHI:1867	Fusarium_graminearum	unaffected_pathogenicity	2.56e-60	Other	NA	Other	0.004321	0.995679
Calonectriamultiphialidica	CBS112678_004337-T1	OG0000007	PHI:2315	Bipolaris_maydis	reduced_virulence__increased_virulence_(hypervirulence)	2.72e-66	Other	NA	Other	0.000298	0.999702
Calonectriamultiphialidica	CBS112678_004339-T1	OG0000065	PHI:2227	Ustilago_maydis	reduced_virulence__loss_of_pathogenicity	4.73e-10	Other	NA	Other	0.002018	0.997982
Calonectriamultiphialidica	CBS112678_004362-T1	OG0000030	PHI:6628	Staphylococcus_aureus	unaffected_pathogenicity__reduced_virulence	3.42e-07	Other	NA	Other	0.000753	0.999247
Calonectriamultiphialidica	CBS112678_004367-T1	OG0000064	PHI:7754	Xanthomonas_oryzae	reduced_virulence	3.42e-08	Other	NA	Other	0.002452	0.997548
Calonectriamultiphialidica	CBS112678_004371-T1	OG0000016	PHI:7173	Verticillium_dahliae	reduced_virulence	9.99e-72	Non-effector	0.988	Secreted	0.708317	0.291683
Calonectriamultiphialidica	CBS112678_004391-T1	OG0000651	PHI:1949	Fusarium_graminearum	lethal	2.93e-57	Other	NA	Other	0.002328	0.997672
Calonectriamultiphialidica	CBS112678_004395-T1	OG0000016	PHI:7173	Verticillium_dahliae	reduced_virulence	4.18e-52	Other	NA	Other	0.006842	0.993158
Calonectriamultiphialidica	CBS112678_004405-T1	OG0000130	PHI:2147	Magnaporthe_oryzae	reduced_virulence	7.16e-107	Other	NA	Other	0.018831	0.981169
Calonectriamultiphialidica	CBS112678_004410-T1	OG0000007	PHI:2315	Bipolaris_maydis	reduced_virulence__increased_virulence_(hypervirulence)	1.96e-64	Other	NA	Other	0.000582	0.999418
Calonectriamultiphialidica	CBS112678_004415-T1	OG0000000	PHI:1260	Fusarium_graminearum	unaffected_pathogenicity	6.27e-18	Other	NA	Other	0.045188	0.954812
Calonectriamultiphialidica	CBS112678_004431-T1	OG0000886	PHI:1260	Fusarium_graminearum	unaffected_pathogenicity	2.15e-28	Non-effector	0.99	Secreted	0.597065	0.402935
Calonectriamultiphialidica	CBS112678_004531-T1	OG0000852	PHI:737__PHI:2329	Cercospora_nicotianae	reduced_virulence	1.84e-11	Other	NA	Other	0.00091	0.99909
Calonectriamultiphialidica	CBS112678_004626-T1	OG0000040	PHI:9041	Fusarium_graminearum	reduced_virulence	7.97e-13	Other	NA	Other	0.001123	0.998877
Calonectriamultiphialidica	CBS112678_004629-T1	OG0000062	PHI:2393	Fusarium_graminearum	increased_virulence_(hypervirulence)	1.11e-09	Other	NA	Other	0.008946	0.991054
Calonectriamultiphialidica	CBS112678_004678-T1	OG0000022	PHI:3914	Parastagonospora_nodorum	reduced_virulence	0	Other	NA	Other	0.000817	0.999183
Calonectriamultiphialidica	CBS112678_004678-T1	OG0000022	PHI:2145__PHI:9180	Magnaporthe_oryzae	loss_of_pathogenicity__unaffected_pathogenicity	0	Other	NA	Other	0.000817	0.999183
Calonectriamultiphialidica	CBS112678_005191-T1	OG0000055	PHI:3383	Fusarium_verticillioides	unaffected_pathogenicity	7.98e-120	Other	NA	Other	0.001197	0.998803
Calonectriamultiphialidica	CBS112678_005245-T1	OG0000023	PHI:1609	Fusarium_graminearum	unaffected_pathogenicity	6.59e-62	Other	NA	Other	0.00176	0.99824
Calonectriamultiphialidica	CBS112678_005254-T1	OG0000005	PHI:7788	Pseudomonas_syringae	reduced_virulence	2.03e-134	Other	NA	Other	0.002121	0.997879
Calonectriamultiphialidica	CBS112678_005261-T1	OG0000023	PHI:1609	Fusarium_graminearum	unaffected_pathogenicity	2.31e-73	Other	NA	Other	0.001229	0.998771
Calonectriamultiphialidica	CBS112678_005265-T1	OG0000022	PHI:3914	Parastagonospora_nodorum	reduced_virulence	4.92e-173	Other	NA	Other	0.002331	0.997669
Calonectriamultiphialidica	CBS112678_005307-T1	OG0000040	PHI:9041	Fusarium_graminearum	reduced_virulence	2.67e-15	Other	NA	Other	0.000479	0.999521
Calonectriamultiphialidica	CBS112678_005309-T1	OG0000053	PHI:5271	Ralstonia_solanacearum	lethal	4.02e-30	Other	NA	Other	0.002958	0.997042
Calonectriamultiphialidica	CBS112678_005330-T1	OG0000758	PHI:2190	Magnaporthe_oryzae	reduced_virulence	6.94e-12	Other	NA	Other	0.000714	0.999286
Calonectriamultiphialidica	CBS112678_005338-T1	OG0000005	PHI:7788	Pseudomonas_syringae	reduced_virulence	1.31e-94	Other	NA	Other	0.00098	0.99902
Calonectriamultiphialidica	CBS112678_005350-T1	OG0000005	PHI:7787	Pseudomonas_syringae	reduced_virulence	3.6e-125	Other	NA	Other	0.00368	0.99632
Calonectriamultiphialidica	CBS112678_005352-T1	OG0000007	PHI:2315	Bipolaris_maydis	reduced_virulence__increased_virulence_(hypervirulence)	5.6e-61	Other	NA	Other	0.001095	0.998905
Calonectriamultiphialidica	CBS112678_005353-T1	OG0000040	PHI:9041	Fusarium_graminearum	reduced_virulence	1.15e-20	Other	NA	Other	0.00085	0.99915
Calonectriamultiphialidica	CBS112678_005359-T1	OG0001016	PHI:1820	Fusarium_graminearum	unaffected_pathogenicity	1.22e-33	Other	NA	Other	0.001905	0.998095
Calonectriamultiphialidica	CBS112678_005380-T1	OG0000030	PHI:6628	Staphylococcus_aureus	unaffected_pathogenicity__reduced_virulence	1.91e-07	Other	NA	Other	0.001474	0.998526
Calonectriamultiphialidica	CBS112678_005399-T1	OG0000119	PHI:685__PHI:2022	Magnaporthe_oryzae	loss_of_pathogenicity	1.84e-52	Other	NA	Other	0.000753	0.999247
Calonectriamultiphialidica	CBS112678_005401-T1	OG0000011	PHI:2289	Botrytis_cinerea	reduced_virulence	2.69e-07	Other	NA	Other	0.000896	0.999104
Calonectriamultiphialidica	CBS112678_005411-T1	OG0000025	PHI:5874	Fusarium_graminearum	unaffected_pathogenicity	2.81e-14	Other	NA	Other	0.00101	0.99899
Calonectriamultiphialidica	CBS112678_005416-T1	OG0000011	PHI:2289	Botrytis_cinerea	reduced_virulence	1.54e-41	Other	NA	Other	0.001359	0.998641
Calonectriamultiphialidica	CBS112678_005442-T1	OG0000058	PHI:438	Botrytis_cinerea	reduced_virulence	3.42e-36	Other	NA	Other	0.000988	0.999012
Calonectriamultiphialidica	CBS112678_005448-T1	OG0000119	PHI:7696	Sclerotinia_sclerotiorum	unaffected_pathogenicity	1.65e-28	Other	NA	Other	0.004006	0.995994
Calonectriamultiphialidica	CBS112678_005450-T1	OG0000138	PHI:2032	Magnaporthe_oryzae	unaffected_pathogenicity	3.89e-06	Other	NA	Other	0.001269	0.998731
Calonectriamultiphialidica	CBS112678_005451-T1	OG0000758	PHI:9040	Fusarium_graminearum	reduced_virulence	1.54e-08	Other	NA	Other	0.000665	0.999335
Calonectriamultiphialidica	CBS112678_005453-T1	OG0000028	PHI:6956	Xanthomonas_oryzae	increased_virulence_(hypervirulence)	6.42e-06	Other	NA	Other	0.001289	0.998711
Calonectriamultiphialidica	CBS112678_005455-T1	OG0000770	PHI:2032	Magnaporthe_oryzae	unaffected_pathogenicity	8.9e-22	Other	NA	Other	0.001239	0.998761
Calonectriamultiphialidica	CBS112678_005460-T1	OG0000008	PHI:9423	Cryptococcus_neoformans	reduced_virulence	1.09e-90	Other	NA	Other	0.023754	0.976246
Calonectriamultiphialidica	CBS112678_005496-T1	OG0000130	PHI:2147	Magnaporthe_oryzae	reduced_virulence	7.32e-52	Other	NA	Other	0.006723	0.993277
Calonectriamultiphialidica	CBS112678_005513-T1	OG0000010	PHI:5872	Fusarium_graminearum	unaffected_pathogenicity	3.89e-60	Other	NA	Other	0.002432	0.997568
Calonectriamultiphialidica	CBS112678_005517-T1	OG0000000	PHI:1260	Fusarium_graminearum	unaffected_pathogenicity	2.47e-16	Other	NA	Other	0.00053	0.99947
Calonectriamultiphialidica	CBS112678_005613-T1	OG0000146	PHI:7666	Penicillium_expansum	effector_(plant_avirulence_determinant)	2.08e-26	Other	NA	Other	0.003023	0.996977
Calonectriamultiphialidica	CBS112678_005615-T1	OG0000091	PHI:6833	Verticillium_dahliae	effector_(plant_avirulence_determinant)	2.14e-90	Non-effector	0.916	Secreted	0.882004	0.117996
Calonectriamultiphialidica	CBS112678_005650-T1	OG0000013	PHI:4475	Magnaporthe_oryzae	loss_of_pathogenicity	1.21e-13	Other	NA	Other	0.000495	0.999505
Calonectriamultiphialidica	CBS112678_005699-T1	OG0000045	PHI:4475	Magnaporthe_oryzae	loss_of_pathogenicity	6.76e-42	Other	NA	Other	0.140571	0.859429
Calonectriamultiphialidica	CBS112678_005895-T1	OG0000023	PHI:1609	Fusarium_graminearum	unaffected_pathogenicity	1.73e-82	Other	NA	Other	0.002069	0.997931
Calonectriamultiphialidica	CBS112678_005922-T1	OG0000065	PHI:2227	Ustilago_maydis	reduced_virulence__loss_of_pathogenicity	3.43e-07	Other	NA	Other	0.002576	0.997424
Calonectriamultiphialidica	CBS112678_005924-T1	OG0000138	PHI:2025	Magnaporthe_oryzae	unaffected_pathogenicity	1.47e-06	Other	NA	Other	0.000611	0.999389
Calonectriamultiphialidica	CBS112678_005926-T1	OG0000758	PHI:9040	Fusarium_graminearum	reduced_virulence	3.44e-07	Non-effector	0.9	Secreted	0.603558	0.396442
Calonectriamultiphialidica	CBS112678_005927-T1	OG0000119	PHI:59	Colletotrichum_lagenaria	reduced_virulence	1.55e-29	Other	NA	Other	0.001804	0.998196
Calonectriamultiphialidica	CBS112678_005929-T1	OG0000770	PHI:2032	Magnaporthe_oryzae	unaffected_pathogenicity	4.21e-16	Other	NA	Other	0.000619	0.999381
Calonectriamultiphialidica	CBS112678_005933-T1	OG0000758	PHI:4194	Alternaria_alternata	increased_virulence_(hypervirulence)__reduced_virulence	8.62e-09	Other	NA	Other	0.001369	0.998631
Calonectriamultiphialidica	CBS112678_005934-T1	OG0000119	PHI:7696	Sclerotinia_sclerotiorum	unaffected_pathogenicity	1.78e-27	Other	NA	Other	0.311014	0.688986
Calonectriamultiphialidica	CBS112678_005939-T1	OG0000062	PHI:9266	Fusarium_proliferatum	reduced_virulence	4.77e-10	Other	NA	Other	0.00087	0.99913
Calonectriamultiphialidica	CBS112678_005960-T1	OG0000016	PHI:7173	Verticillium_dahliae	reduced_virulence	2.5e-54	Other	NA	Other	0.00144	0.99856
Calonectriamultiphialidica	CBS112678_006001-T1	OG0000005	PHI:7788	Pseudomonas_syringae	reduced_virulence	1.75e-104	Other	NA	Other	0.000491	0.999509
Calonectriamultiphialidica	CBS112678_006027-T1	OG0000211	PHI:9227	Escherichia_coli	reduced_virulence__unaffected_pathogenicity	5.9e-46	Other	NA	Other	0.001062	0.998938
Calonectriamultiphialidica	CBS112678_006030-T1	OG0000000	PHI:1260	Fusarium_graminearum	unaffected_pathogenicity	6.28e-27	Other	NA	Other	0.002281	0.997719
Calonectriamultiphialidica	CBS112678_006037-T1	OG0000005	PHI:7788	Pseudomonas_syringae	reduced_virulence	1.4e-127	Other	NA	Other	0.000264	0.999736
Calonectriamultiphialidica	CBS112678_006053-T1	OG0000016	PHI:7173	Verticillium_dahliae	reduced_virulence	2.14e-31	Other	NA	Other	0.003472	0.996528
Calonectriamultiphialidica	CBS112678_006054-T1	OG0000173	PHI:2835	Bipolaris_maydis	reduced_virulence	1.66e-14	Other	NA	Other	0.079776	0.920224
Calonectriamultiphialidica	CBS112678_006060-T1	OG0000062	PHI:9040	Fusarium_graminearum	reduced_virulence	1.96e-11	Other	NA	Other	0.004349	0.995651
Calonectriamultiphialidica	CBS112678_006183-T1	OG0001779	PHI:6832	Verticillium_dahliae	effector_(plant_avirulence_determinant)	1.75e-15	Other	NA	Other	0.001758	0.998242
Calonectriamultiphialidica	CBS112678_006238-T1	OG0000016	PHI:7173	Verticillium_dahliae	reduced_virulence	6.28e-72	Other	NA	Other	0.086397	0.913603
Calonectriamultiphialidica	CBS112678_006246-T1	OG0000016	PHI:7173	Verticillium_dahliae	reduced_virulence	4.79e-53	Other	NA	Other	0.003249	0.996751
Calonectriamultiphialidica	CBS112678_006249-T1	OG0000053	PHI:5440	Magnaporthe_oryzae	reduced_virulence	2.38e-59	Other	NA	Other	0.009571	0.990429
Calonectriamultiphialidica	CBS112678_006250-T1	OG0000120	PHI:1781	Fusarium_graminearum	unaffected_pathogenicity	0	Other	NA	Other	0.001216	0.998784
Calonectriamultiphialidica	CBS112678_006255-T1	OG0000055	PHI:3383	Fusarium_verticillioides	unaffected_pathogenicity	2.2e-129	Other	NA	Other	0.000351	0.999649
Calonectriamultiphialidica	CBS112678_006264-T1	OG0000011	PHI:2289	Botrytis_cinerea	reduced_virulence	4.16e-49	Other	NA	Other	0.000497	0.999503
Calonectriamultiphialidica	CBS112678_006267-T1	OG0000011	PHI:2289	Botrytis_cinerea	reduced_virulence	1.18e-46	Other	NA	Other	0.001203	0.998797
Calonectriamultiphialidica	CBS112678_006371-T1	OG0000000	PHI:5887	Fusarium_graminearum	unaffected_pathogenicity	8.11e-18	Other	NA	Other	0.008037	0.991963
Calonectriamultiphialidica	CBS112678_006376-T1	OG0000055	PHI:3383	Fusarium_verticillioides	unaffected_pathogenicity	2.55e-112	Other	NA	Other	0.000493	0.999507
Calonectriamultiphialidica	CBS112678_006392-T1	OG0000787	PHI:1087	Fusarium_graminearum	unaffected_pathogenicity	4.07e-28	Effector	0.663	Secreted	0.986662	0.013338
Calonectriamultiphialidica	CBS112678_006399-T1	OG0000022	PHI:3914	Parastagonospora_nodorum	reduced_virulence	7.83e-151	Other	NA	Other	0.000776	0.999224
Calonectriamultiphialidica	CBS112678_006603-T1	OG0000022	PHI:3914	Parastagonospora_nodorum	reduced_virulence	4.3e-143	Other	NA	Other	0.003363	0.996637
Calonectriamultiphialidica	CBS112678_006661-T1	OG0000011	PHI:2289	Botrytis_cinerea	reduced_virulence	1.19e-44	Other	NA	Other	0.009684	0.990316
Calonectriamultiphialidica	CBS112678_006666-T1	OG0000028	PHI:7707	Verticillium_dahliae	reduced_virulence__unaffected_pathogenicity__increased_virulence_(hypervirulence)	9.31e-13	Other	NA	Other	0.00235	0.99765
Calonectriamultiphialidica	CBS112678_006754-T1	OG0000211	PHI:9227	Escherichia_coli	reduced_virulence__unaffected_pathogenicity	6.02e-43	Other	NA	Other	0.000733	0.999267
Calonectriamultiphialidica	CBS112678_006783-T1	OG0000007	PHI:2315	Bipolaris_maydis	reduced_virulence__increased_virulence_(hypervirulence)	5.88e-58	Other	NA	Other	0.000586	0.999414
Calonectriamultiphialidica	CBS112678_006802-T1	OG0000023	PHI:1609	Fusarium_graminearum	unaffected_pathogenicity	7.31e-47	Other	NA	Other	0.003836	0.996164
Calonectriamultiphialidica	CBS112678_006846-T1	OG0000039	PHI:112	Fusarium_solani	reduced_virulence	0	Other	NA	Other	0.002558	0.997442
Calonectriamultiphialidica	CBS112678_006855-T1	OG0000011	PHI:2289	Botrytis_cinerea	reduced_virulence	6.9e-42	Other	NA	Other	0.00106	0.99894
Calonectriamultiphialidica	CBS112678_006859-T1	OG0000011	PHI:2289	Botrytis_cinerea	reduced_virulence	1.34e-41	Other	NA	Other	0.002376	0.997624
Calonectriamultiphialidica	CBS112678_006861-T1	OG0000016	PHI:7173	Verticillium_dahliae	reduced_virulence	1.52e-42	Other	NA	Other	0.000569	0.999431
Calonectriamultiphialidica	CBS112678_006955-T1	OG0000010	PHI:5872	Fusarium_graminearum	unaffected_pathogenicity	2.14e-72	Other	NA	Other	0.012235	0.987765
Calonectriamultiphialidica	CBS112678_007015-T1	OG0000010	PHI:5872	Fusarium_graminearum	unaffected_pathogenicity	9.62e-69	Other	NA	Other	0.011589	0.988411
Calonectriamultiphialidica	CBS112678_007068-T1	OG0000013	PHI:4722	Magnaporthe_oryzae	reduced_virulence	2.33e-40	Other	NA	Other	0.000999	0.999001
Calonectriamultiphialidica	CBS112678_007084-T1	OG0000000	PHI:1420	Fusarium_graminearum	unaffected_pathogenicity	4.46e-16	Other	NA	Other	0.000761	0.999239
Calonectriamultiphialidica	CBS112678_007116-T1	OG0000192	PHI:1867	Fusarium_graminearum	unaffected_pathogenicity	1.06e-115	Other	NA	Other	0.001676	0.998324
Calonectriamultiphialidica	CBS112678_007132-T1	OG0001418	PHI:1260	Fusarium_graminearum	unaffected_pathogenicity	1.3e-24	Other	NA	Other	0.00207	0.99793
Calonectriamultiphialidica	CBS112678_007150-T1	OG0000787	PHI:1087	Fusarium_graminearum	unaffected_pathogenicity	2.77e-81	Non-effector	0.503	Secreted	0.979929	0.020071
Calonectriamultiphialidica	CBS112678_007169-T1	OG0000886	PHI:1260	Fusarium_graminearum	unaffected_pathogenicity	1.28e-18	Other	NA	Other	0.0006	0.9994
Calonectriamultiphialidica	CBS112678_007213-T1	OG0000053	PHI:5440	Magnaporthe_oryzae	reduced_virulence	8.13e-46	Other	NA	Other	0.0016	0.9984
Calonectriamultiphialidica	CBS112678_007218-T1	OG0000091	PHI:7380	Beauveria_bassiana	unaffected_pathogenicity	1.19e-19	Effector	0.674	Secreted	0.975072	0.024928
Calonectriamultiphialidica	CBS112678_007233-T1	OG0000022	PHI:3914	Parastagonospora_nodorum	reduced_virulence	3.05e-173	Other	NA	Other	0.00119	0.99881
Calonectriamultiphialidica	CBS112678_007237-T1	OG0000016	PHI:7173	Verticillium_dahliae	reduced_virulence	2.8e-67	Other	NA	Other	0.094748	0.905252
Calonectriamultiphialidica	CBS112678_007241-T1	OG0000770	PHI:6121	Fusarium_graminearum	reduced_virulence	1.09e-37	Other	NA	Other	0.002725	0.997275
Calonectriamultiphialidica	CBS112678_007246-T1	OG0000053	PHI:5440	Magnaporthe_oryzae	reduced_virulence	7.09e-59	Other	NA	Other	0.006233	0.993767
Calonectriamultiphialidica	CBS112678_007248-T1	OG0000016	PHI:4194	Alternaria_alternata	increased_virulence_(hypervirulence)__reduced_virulence	1.36e-44	Other	NA	Other	0.001783	0.998217
Calonectriamultiphialidica	CBS112678_007263-T1	OG0000211	PHI:9227	Escherichia_coli	reduced_virulence__unaffected_pathogenicity	6.52e-08	Other	NA	Other	0.001739	0.998261
Calonectriamultiphialidica	CBS112678_007276-T1	OG0000062	PHI:9266	Fusarium_proliferatum	reduced_virulence	1.78e-09	Other	NA	Other	0.000386	0.999614
Calonectriamultiphialidica	CBS112678_007282-T1	OG0000055	PHI:3383	Fusarium_verticillioides	unaffected_pathogenicity	2.92e-100	Other	NA	Other	0.00037	0.99963
Calonectriamultiphialidica	CBS112678_007285-T1	OG0000011	PHI:2289	Botrytis_cinerea	reduced_virulence	5.95e-55	Other	NA	Other	0.01464	0.98536
Calonectriamultiphialidica	CBS112678_007293-T1	OG0000030	PHI:6628	Staphylococcus_aureus	unaffected_pathogenicity__reduced_virulence	1.34e-06	Other	NA	Other	0.002073	0.997927
Calonectriamultiphialidica	CBS112678_007306-T1	OG0000007	PHI:2315	Bipolaris_maydis	reduced_virulence__increased_virulence_(hypervirulence)	6.99e-64	Other	NA	Other	0.000776	0.999224
Calonectriamultiphialidica	CBS112678_007341-T1	OG0000852	PHI:6626	Candida_glabrata	reduced_virulence	2.53e-15	Other	NA	Other	0.001643	0.998357
Calonectriamultiphialidica	CBS112678_007417-T1	OG0001016	PHI:1820	Fusarium_graminearum	unaffected_pathogenicity	1.38e-26	Other	NA	Other	0.003249	0.996751
Calonectriamultiphialidica	CBS112678_007430-T1	OG0000023	PHI:1875	Fusarium_graminearum	unaffected_pathogenicity	2.69e-62	Other	NA	Other	0.001959	0.998041
Calonectriamultiphialidica	CBS112678_007496-T1	OG0000852	PHI:511	Candida_albicans	reduced_virulence	2.05e-13	Other	NA	Other	0.001457	0.998543
Calonectriamultiphialidica	CBS112678_007526-T1	OG0000058	PHI:7173	Verticillium_dahliae	reduced_virulence	5.4e-23	Other	NA	Other	0.001092	0.998908
Calonectriamultiphialidica	CBS112678_007553-T1	OG0000005	PHI:7788	Pseudomonas_syringae	reduced_virulence	5.95e-104	Other	NA	Other	0.000833	0.999167
Calonectriamultiphialidica	CBS112678_007558-T1	OG0000173	PHI:6956	Xanthomonas_oryzae	increased_virulence_(hypervirulence)	2.98e-13	Other	NA	Other	0.001927	0.998073
Calonectriamultiphialidica	CBS112678_007567-T1	OG0000120	PHI:1910	Fusarium_graminearum	unaffected_pathogenicity	9.63e-154	Other	NA	Other	0.000652	0.999348
Calonectriamultiphialidica	CBS112678_007646-T1	OG0000330	PHI:1688	Fusarium_graminearum	unaffected_pathogenicity	3.97e-109	Other	NA	Other	0.000895	0.999105
Calonectriamultiphialidica	CBS112678_007648-T1	OG0000007	PHI:2315	Bipolaris_maydis	reduced_virulence__increased_virulence_(hypervirulence)	3.01e-51	Other	NA	Other	0.000464	0.999536
Calonectriamultiphialidica	CBS112678_007657-T1	OG0000138	PHI:2025	Magnaporthe_oryzae	unaffected_pathogenicity	1.15e-06	Other	NA	Other	0.000805	0.999195
Calonectriamultiphialidica	CBS112678_007660-T1	OG0000157	PHI:2171	Magnaporthe_oryzae	reduced_virulence	5.65e-68	Other	NA	Other	0.002435	0.997565
Calonectriamultiphialidica	CBS112678_007661-T1	OG0000016	PHI:7173	Verticillium_dahliae	reduced_virulence	1.05e-68	Other	NA	Other	0.001177	0.998823
Calonectriamultiphialidica	CBS112678_007747-T1	OG0000011	PHI:2289	Botrytis_cinerea	reduced_virulence	2.33e-45	Other	NA	Other	0.000718	0.999282
Calonectriamultiphialidica	CBS112678_007751-T1	OG0000025	PHI:5874	Fusarium_graminearum	unaffected_pathogenicity	1.07e-39	Other	NA	Other	0.000429	0.999571
Calonectriamultiphialidica	CBS112678_007763-T1	OG0000138	PHI:2839	Bipolaris_maydis	reduced_virulence	3.07e-77	Other	NA	Other	0.000705	0.999295
Calonectriamultiphialidica	CBS112678_007764-T1	OG0000770	PHI:6121	Fusarium_graminearum	reduced_virulence	2.99e-17	Other	NA	Other	0.003589	0.996411
Calonectriamultiphialidica	CBS112678_007767-T1	OG0000758	PHI:438	Botrytis_cinerea	reduced_virulence	4.29e-08	Other	NA	Other	0.006163	0.993837
Calonectriamultiphialidica	CBS112678_007772-T1	OG0000005	PHI:7788	Pseudomonas_syringae	reduced_virulence	8.08e-86	Other	NA	Other	0.001321	0.998679
Calonectriamultiphialidica	CBS112678_007779-T1	OG0000211	PHI:9227	Escherichia_coli	reduced_virulence__unaffected_pathogenicity	2.27e-29	Other	NA	Other	0.00053	0.99947
Calonectriamultiphialidica	CBS112678_007784-T1	OG0000852	PHI:6626	Candida_glabrata	reduced_virulence	7.91e-16	Other	NA	Other	0.001174	0.998826
Calonectriamultiphialidica	CBS112678_007817-T1	OG0000030	PHI:6628	Staphylococcus_aureus	unaffected_pathogenicity__reduced_virulence	2.35e-09	Other	NA	Other	0.001052	0.998948
Calonectriamultiphialidica	CBS112678_007842-T1	OG0000758	PHI:8030__PHI:8187	Candida_albicans	loss_of_pathogenicity	7.88e-10	Other	NA	Other	0.419855	0.580145
Calonectriamultiphialidica	CBS112678_007843-T1	OG0000058	PHI:7173	Verticillium_dahliae	reduced_virulence	1.01e-57	Other	NA	Other	0.273174	0.726826
Calonectriamultiphialidica	CBS112678_007845-T1	OG0000119	PHI:7696	Sclerotinia_sclerotiorum	unaffected_pathogenicity	1.79e-33	Other	NA	Other	0.012489	0.987511
Calonectriamultiphialidica	CBS112678_007846-T1	OG0000039	PHI:112	Fusarium_solani	reduced_virulence	1e-47	Other	NA	Other	0.008553	0.991447
Calonectriamultiphialidica	CBS112678_007891-T1	OG0000000	PHI:7753	Xanthomonas_oryzae	reduced_virulence	1.99e-13	Other	NA	Other	0.002471	0.997529
Calonectriamultiphialidica	CBS112678_007906-T1	OG0001016	PHI:1820	Fusarium_graminearum	unaffected_pathogenicity	2.52e-31	Other	NA	Other	0.002548	0.997452
Calonectriamultiphialidica	CBS112678_007909-T1	OG0000008	PHI:9423	Cryptococcus_neoformans	reduced_virulence	5.1e-106	Other	NA	Other	0.003388	0.996612
Calonectriamultiphialidica	CBS112678_007931-T1	OG0000053	PHI:5440	Magnaporthe_oryzae	reduced_virulence	8.74e-65	Other	NA	Other	0.004571	0.995429
Calonectriamultiphialidica	CBS112678_007948-T1	OG0000000	PHI:1260	Fusarium_graminearum	unaffected_pathogenicity	1.44e-08	Other	NA	Other	0.039895	0.960105
Calonectriamultiphialidica	CBS112678_007949-T1	OG0000023	PHI:1609	Fusarium_graminearum	unaffected_pathogenicity	9.93e-50	Other	NA	Other	0.002676	0.997324
Calonectriamultiphialidica	CBS112678_007953-T1	OG0000005	PHI:7788	Pseudomonas_syringae	reduced_virulence	2.29e-97	Other	NA	Other	0.000496	0.999504
Calonectriamultiphialidica	CBS112678_007960-T1	OG0000146	PHI:7666	Penicillium_expansum	effector_(plant_avirulence_determinant)	6.34e-30	Non-effector	0.933	Secreted	0.982216	0.017784
Calonectriamultiphialidica	CBS112678_008033-T1	OG0000028	PHI:7707	Verticillium_dahliae	reduced_virulence__unaffected_pathogenicity__increased_virulence_(hypervirulence)	6.7e-14	Other	NA	Other	0.00133	0.99867
Calonectriamultiphialidica	CBS112678_008077-T1	OG0000055	PHI:3383	Fusarium_verticillioides	unaffected_pathogenicity	2.38e-132	Other	NA	Other	0.000504	0.999496
Calonectriamultiphialidica	CBS112678_008081-T1	OG0000022	PHI:3914	Parastagonospora_nodorum	reduced_virulence	0	Other	NA	Other	0.000991	0.999009
Calonectriamultiphialidica	CBS112678_008081-T1	OG0000022	PHI:2145__PHI:9180	Magnaporthe_oryzae	loss_of_pathogenicity__unaffected_pathogenicity	0	Other	NA	Other	0.000991	0.999009
Calonectriamultiphialidica	CBS112678_008274-T1	OG0000787	PHI:1087	Fusarium_graminearum	unaffected_pathogenicity	3.04e-94	Non-effector	0.762	Secreted	0.816043	0.183957
Calonectriamultiphialidica	CBS112678_008361-T1	OG0000011	PHI:2289	Botrytis_cinerea	reduced_virulence	1.25e-49	Other	NA	Other	0.002989	0.997011
Calonectriamultiphialidica	CBS112678_008420-T1	OG0000138	PHI:2025	Magnaporthe_oryzae	unaffected_pathogenicity	2e-07	Other	NA	Other	0.000619	0.999381
Calonectriamultiphialidica	CBS112678_008453-T1	OG0000157	PHI:2171	Magnaporthe_oryzae	reduced_virulence	5.55e-118	Other	NA	Other	0.001567	0.998433
Calonectriamultiphialidica	CBS112678_008457-T1	OG0000022	PHI:3914	Parastagonospora_nodorum	reduced_virulence	4.27e-150	Other	NA	Other	0.000874	0.999126
Calonectriamultiphialidica	CBS112678_008473-T1	OG0000330	PHI:1688	Fusarium_graminearum	unaffected_pathogenicity	1.42e-154	Other	NA	Other	0.001145	0.998855
Calonectriamultiphialidica	CBS112678_008643-T1	OG0000787	PHI:1087	Fusarium_graminearum	unaffected_pathogenicity	8.95e-73	Non-effector	0.586	Secreted	0.975617	0.024383
Calonectriamultiphialidica	CBS112678_008663-T1	OG0000010	PHI:5872	Fusarium_graminearum	unaffected_pathogenicity	3.4e-65	Other	NA	Other	0.00159	0.99841
Calonectriamultiphialidica	CBS112678_008678-T1	OG0000028	PHI:6956	Xanthomonas_oryzae	increased_virulence_(hypervirulence)	5.13e-07	Other	NA	Other	0.002138	0.997862
Calonectriamultiphialidica	CBS112678_008695-T1	OG0000220	PHI:8810	Salmonella_enterica	reduced_virulence	6.59e-68	Other	NA	Other	0.009839	0.990161
Calonectriamultiphialidica	CBS112678_008761-T1	OG0000055	PHI:8645	Fusarium_graminearum	reduced_virulence	0	Other	NA	Other	0.000733	0.999267
Calonectriamultiphialidica	CBS112678_008824-T1	OG0000040	PHI:9041	Fusarium_graminearum	reduced_virulence	2.34e-14	Other	NA	Other	0.000574	0.999426
Calonectriamultiphialidica	CBS112678_008832-T1	OG0000239	PHI:1555	Fusarium_graminearum	unaffected_pathogenicity	2.54e-40	Other	NA	Other	0.001353	0.998647
Calonectriamultiphialidica	CBS112678_008877-T1	OG0000028	PHI:9041	Fusarium_graminearum	reduced_virulence	4.65e-15	Other	NA	Other	0.001323	0.998677
Calonectriamultiphialidica	CBS112678_008901-T1	OG0000000	PHI:1424	Fusarium_graminearum	unaffected_pathogenicity	3.31e-15	Other	NA	Other	0.000948	0.999052
Calonectriamultiphialidica	CBS112678_008928-T1	OG0000065	PHI:2227	Ustilago_maydis	reduced_virulence__loss_of_pathogenicity	9.3e-08	Other	NA	Other	0.001527	0.998473
Calonectriamultiphialidica	CBS112678_008929-T1	OG0000039	PHI:112	Fusarium_solani	reduced_virulence	8.16e-53	Other	NA	Other	0.244614	0.755386
Calonectriamultiphialidica	CBS112678_008939-T1	OG0000045	PHI:4475	Magnaporthe_oryzae	loss_of_pathogenicity	5.7e-19	Other	NA	Other	0.004698	0.995302
Calonectriamultiphialidica	CBS112678_008946-T1	OG0000064	PHI:1260	Fusarium_graminearum	unaffected_pathogenicity	1.55e-11	Other	NA	Other	0.121742	0.878258
Calonectriamultiphialidica	CBS112678_008950-T1	OG0000025	PHI:5874	Fusarium_graminearum	unaffected_pathogenicity	2.16e-38	Other	NA	Other	0.002541	0.997459
Calonectriamultiphialidica	CBS112678_008952-T1	OG0000025	PHI:5874	Fusarium_graminearum	unaffected_pathogenicity	6.72e-26	Other	NA	Other	0.000473	0.999527
Calonectriamultiphialidica	CBS112678_008959-T1	OG0000022	PHI:3914	Parastagonospora_nodorum	reduced_virulence	0	Other	NA	Other	0.001734	0.998266
Calonectriamultiphialidica	CBS112678_008959-T1	OG0000022	PHI:2145__PHI:9180	Magnaporthe_oryzae	loss_of_pathogenicity__unaffected_pathogenicity	0	Other	NA	Other	0.001734	0.998266
Calonectriamultiphialidica	CBS112678_008961-T1	OG0000030	PHI:6628	Staphylococcus_aureus	unaffected_pathogenicity__reduced_virulence	1.35e-06	Other	NA	Other	0.001116	0.998884
Calonectriamultiphialidica	CBS112678_008989-T1	OG0000010	PHI:5872	Fusarium_graminearum	unaffected_pathogenicity	5.38e-51	Other	NA	Other	0.000841	0.999159
Calonectriamultiphialidica	CBS112678_008993-T1	OG0000039	PHI:112	Fusarium_solani	reduced_virulence	4.64e-82	Other	NA	Other	0.001932	0.998068
Calonectriamultiphialidica	CBS112678_008994-T1	OG0000886	PHI:1260	Fusarium_graminearum	unaffected_pathogenicity	8.59e-31	Non-effector	0.99	Secreted	0.787809	0.212191
Calonectriamultiphialidica	CBS112678_009022-T1	OG0000023	PHI:1609	Fusarium_graminearum	unaffected_pathogenicity	1.8e-46	Other	NA	Other	0.001519	0.998481
Calonectriamultiphialidica	CBS112678_009068-T1	OG0000010	PHI:5872	Fusarium_graminearum	unaffected_pathogenicity	2.58e-57	Other	NA	Other	0.003194	0.996806
Calonectriamultiphialidica	CBS112678_009072-T1	OG0000053	PHI:5440	Magnaporthe_oryzae	reduced_virulence	8.89e-60	Other	NA	Other	0.002476	0.997524
Calonectriamultiphialidica	CBS112678_009092-T1	OG0000010	PHI:5872	Fusarium_graminearum	unaffected_pathogenicity	1.37e-71	Other	NA	Other	0.001311	0.998689
Calonectriamultiphialidica	CBS112678_009109-T1	OG0000008	PHI:9423	Cryptococcus_neoformans	reduced_virulence	2.56e-82	Other	NA	Other	0.093183	0.906817
Calonectriamultiphialidica	CBS112678_009111-T1	OG0001016	PHI:1820	Fusarium_graminearum	unaffected_pathogenicity	8.31e-33	Other	NA	Other	0.000549	0.999451
Calonectriamultiphialidica	CBS112678_009153-T1	OG0000119	PHI:2837	Bipolaris_maydis	reduced_virulence	3.82e-31	Other	NA	Other	0.01038	0.98962
Calonectriamultiphialidica	CBS112678_009155-T1	OG0000758	PHI:9040	Fusarium_graminearum	reduced_virulence	8.36e-12	Other	NA	Other	0.130423	0.869577
Calonectriamultiphialidica	CBS112678_009178-T1	OG0000758	PHI:9040	Fusarium_graminearum	reduced_virulence	9.73e-10	Other	NA	Other	0.032802	0.967198
Calonectriamultiphialidica	CBS112678_009179-T1	OG0000119	PHI:2312__PHI:2844	Metarhizium_anisopliae__Alternaria_alternata	increased_virulence_(hypervirulence)__unaffected_pathogenicity	5.61e-30	Other	NA	Other	0.000742	0.999258
Calonectriamultiphialidica	CBS112678_009186-T1	OG0000770	PHI:541	Botrytis_cinerea	unaffected_pathogenicity	6.99e-24	Other	NA	Other	0.006494	0.993506
Calonectriamultiphialidica	CBS112678_009242-T1	OG0000010	PHI:5872	Fusarium_graminearum	unaffected_pathogenicity	2.74e-58	Other	NA	Other	0.002522	0.997478
Calonectriamultiphialidica	CBS112678_009243-T1	OG0000013	PHI:211__PHI:6806	Candida_albicans	reduced_virulence	1.62e-07	Other	NA	Other	0.001014	0.998986
Calonectriamultiphialidica	CBS112678_009313-T1	OG0000000	PHI:1260	Fusarium_graminearum	unaffected_pathogenicity	1.07e-20	Other	NA	Other	0.00045	0.99955
Calonectriamultiphialidica	CBS112678_009352-T1	OG0000040	PHI:7707	Verticillium_dahliae	reduced_virulence__unaffected_pathogenicity__increased_virulence_(hypervirulence)	5.28e-16	Other	NA	Other	0.00044	0.99956
Calonectriamultiphialidica	CBS112678_009376-T1	OG0000025	PHI:5874	Fusarium_graminearum	unaffected_pathogenicity	3.68e-68	Other	NA	Other	0.00178	0.99822
Calonectriamultiphialidica	CBS112678_009383-T1	OG0000025	PHI:5874	Fusarium_graminearum	unaffected_pathogenicity	2.87e-38	Other	NA	Other	0.002105	0.997895
Calonectriamultiphialidica	CBS112678_009395-T1	OG0000886	PHI:1420	Fusarium_graminearum	unaffected_pathogenicity	1.18e-06	Other	NA	Other	0.001095	0.998905
Calonectriamultiphialidica	CBS112678_009543-T1	OG0000039	PHI:112	Fusarium_solani	reduced_virulence	6.07e-68	Other	NA	Other	0.004274	0.995726
Calonectriamultiphialidica	CBS112678_009562-T1	OG0000758	PHI:9040	Fusarium_graminearum	reduced_virulence	4.01e-10	Other	NA	Other	0.00041	0.99959
Calonectriamultiphialidica	CBS112678_009580-T1	OG0000045	PHI:211__PHI:6806	Candida_albicans	reduced_virulence	2.99e-44	Other	NA	Other	0.002048	0.997952
Calonectriamultiphialidica	CBS112678_009586-T1	OG0000091	PHI:6832	Verticillium_dahliae	effector_(plant_avirulence_determinant)	4.89e-39	Other	NA	Other	0.00368	0.99632
Calonectriamultiphialidica	CBS112678_009602-T1	OG0000000	PHI:1260	Fusarium_graminearum	unaffected_pathogenicity	3.24e-17	Other	NA	Other	0.001705	0.998295
Calonectriamultiphialidica	CBS112678_009611-T1	OG0000770	PHI:6121	Fusarium_graminearum	reduced_virulence	7.47e-25	Other	NA	Other	0.0019	0.9981
Calonectriamultiphialidica	CBS112678_009627-T1	OG0000005	PHI:7788	Pseudomonas_syringae	reduced_virulence	7.7e-127	Other	NA	Other	0.000458	0.999542
Calonectriamultiphialidica	CBS112678_009638-T1	OG0000023	PHI:1609	Fusarium_graminearum	unaffected_pathogenicity	6.24e-47	Other	NA	Other	0.002605	0.997395
Calonectriamultiphialidica	CBS112678_009661-T1	OG0000040	PHI:9041	Fusarium_graminearum	reduced_virulence	6.22e-18	Other	NA	Other	0.001151	0.998849
Calonectriamultiphialidica	CBS112678_009678-T1	OG0000007	PHI:2315	Bipolaris_maydis	reduced_virulence__increased_virulence_(hypervirulence)	5.32e-62	Other	NA	Other	0.002417	0.997583
Calonectriamultiphialidica	CBS112678_009701-T1	OG0000013	PHI:211__PHI:6806	Candida_albicans	reduced_virulence	2.56e-15	Other	NA	Other	0.001263	0.998737
Calonectriamultiphialidica	CBS112678_009703-T1	OG0001779	PHI:6832	Verticillium_dahliae	effector_(plant_avirulence_determinant)	5.42e-12	Other	NA	Other	0.002518	0.997482
Calonectriamultiphialidica	CBS112678_009756-T1	OG0000058	PHI:438	Botrytis_cinerea	reduced_virulence	1.74e-29	Other	NA	Other	0.000562	0.999438
Calonectriamultiphialidica	CBS112678_009796-T1	OG0000058	PHI:7173	Verticillium_dahliae	reduced_virulence	1.07e-48	Other	NA	Other	0.006692	0.993308
Calonectriamultiphialidica	CBS112678_009801-T1	OG0000239	PHI:1662	Fusarium_graminearum	unaffected_pathogenicity	2.46e-37	Other	NA	Other	0.000906	0.999094
Calonectriamultiphialidica	CBS112678_009826-T1	OG0000187	PHI:2968	Cryptococcus_neoformans	reduced_virulence	5.51e-59	Other	NA	Other	0.031984	0.968016
Calonectriamultiphialidica	CBS112678_009836-T1	OG0000028	PHI:9041	Fusarium_graminearum	reduced_virulence	2.64e-09	Other	NA	Other	0.025332	0.974668
Calonectriamultiphialidica	CBS112678_009849-T1	OG0000039	PHI:112	Fusarium_solani	reduced_virulence	2.63e-47	Other	NA	Other	0.006426	0.993574
Calonectriamultiphialidica	CBS112678_009855-T1	OG0001548	PHI:6628	Staphylococcus_aureus	unaffected_pathogenicity__reduced_virulence	3.5e-06	Other	NA	Other	0.00501	0.99499
Calonectriamultiphialidica	CBS112678_009856-T1	OG0000065	PHI:2227	Ustilago_maydis	reduced_virulence__loss_of_pathogenicity	2.59e-11	Other	NA	Other	0.001392	0.998608
Calonectriamultiphialidica	CBS112678_009857-T1	OG0000039	PHI:112	Fusarium_solani	reduced_virulence	1.97e-40	Other	NA	Other	0.405429	0.594571
Calonectriamultiphialidica	CBS112678_009868-T1	OG0000000	PHI:7744	Toxoplasma_gondii	reduced_virulence	3.28e-07	Other	NA	Other	0.00665	0.99335
Calonectriamultiphialidica	CBS112678_009880-T1	OG0000016	PHI:7173	Verticillium_dahliae	reduced_virulence	1.18e-59	Other	NA	Other	0.000934	0.999066
Calonectriamultiphialidica	CBS112678_009892-T1	OG0000007	PHI:2315	Bipolaris_maydis	reduced_virulence__increased_virulence_(hypervirulence)	3.27e-61	Other	NA	Other	0.000984	0.999016
Calonectriamultiphialidica	CBS112678_009902-T1	OG0001418	PHI:5887	Fusarium_graminearum	unaffected_pathogenicity	8.59e-09	Other	NA	Other	0.001282	0.998718
Calonectriamultiphialidica	CBS112678_009913-T1	OG0000239	PHI:1662	Fusarium_graminearum	unaffected_pathogenicity	8.33e-22	Other	NA	Other	0.002255	0.997745
Calonectriamultiphialidica	CBS112678_009946-T1	OG0000010	PHI:5872	Fusarium_graminearum	unaffected_pathogenicity	3.68e-63	Other	NA	Other	0.001485	0.998515
Calonectriamultiphialidica	CBS112678_009966-T1	OG0000013	PHI:211__PHI:6806	Candida_albicans	reduced_virulence	1.88e-10	Other	NA	Other	0.00107	0.99893
Calonectriamultiphialidica	CBS112678_009971-T1	OG0000011	PHI:2289	Botrytis_cinerea	reduced_virulence	1.12e-48	Other	NA	Other	0.000889	0.999111
Calonectriamultiphialidica	CBS112678_010027-T1	OG0000025	PHI:5874	Fusarium_graminearum	unaffected_pathogenicity	1.23e-36	Other	NA	Other	0.001	0.999
Calonectriamultiphialidica	CBS112678_010042-T1	OG0000023	PHI:1609	Fusarium_graminearum	unaffected_pathogenicity	5.9e-46	Other	NA	Other	0.002743	0.997257
Calonectriamultiphialidica	CBS112678_010068-T1	OG0000651	PHI:1949	Fusarium_graminearum	lethal	3.68e-39	Other	NA	Other	0.002888	0.997112
Calonectriamultiphialidica	CBS112678_010101-T1	OG0000023	PHI:1609	Fusarium_graminearum	unaffected_pathogenicity	8.95e-52	Other	NA	Other	0.009268	0.990732
Calonectriamultiphialidica	CBS112678_010143-T1	OG0000000	PHI:1420	Fusarium_graminearum	unaffected_pathogenicity	1.24e-06	Other	NA	Other	0.002381	0.997619
Calonectriamultiphialidica	CBS112678_010176-T1	OG0000013	PHI:4475	Magnaporthe_oryzae	loss_of_pathogenicity	7.71e-12	Other	NA	Other	0.002325	0.997675
Calonectriamultiphialidica	CBS112678_010186-T1	OG0000130	PHI:2147	Magnaporthe_oryzae	reduced_virulence	1.1e-52	Other	NA	Other	0.002062	0.997938
Calonectriamultiphialidica	CBS112678_010201-T1	OG0000011	PHI:2289	Botrytis_cinerea	reduced_virulence	7.02e-08	Other	NA	Other	0.00075	0.99925
Calonectriamultiphialidica	CBS112678_010277-T1	OG0000005	PHI:7787	Pseudomonas_syringae	reduced_virulence	2.11e-109	Other	NA	Other	0.000635	0.999365
Calonectriamultiphialidica	CBS112678_010284-T1	OG0000187	PHI:2968	Cryptococcus_neoformans	reduced_virulence	1.01e-59	Other	NA	Other	0.138001	0.861999
Calonectriamultiphialidica	CBS112678_010296-T1	OG0001408	PHI:1046	Cercospora_nicotianae	reduced_virulence	6.03e-48	Other	NA	Other	0.003364	0.996636
Calonectriamultiphialidica	CBS112678_010297-T1	OG0000702	PHI:3950	Xanthomonas_campestris	reduced_virulence	2.85e-42	Other	NA	Other	0.001053	0.998947
Calonectriamultiphialidica	CBS112678_010303-T1	OG0000651	PHI:1934	Fusarium_graminearum	unaffected_pathogenicity	9.28e-25	Other	NA	Other	0.004322	0.995678
Calonectriamultiphialidica	CBS112678_010318-T1	OG0000013	PHI:4475	Magnaporthe_oryzae	loss_of_pathogenicity	3.2e-30	Other	NA	Other	0.001599	0.998401
Calonectriamultiphialidica	CBS112678_010330-T1	OG0000146	PHI:7666	Penicillium_expansum	effector_(plant_avirulence_determinant)	5.45e-32	Non-effector	0.954	Secreted	0.952683	0.047317
Calonectriamultiphialidica	CBS112678_010331-T1	OG0000091	PHI:8934	Aspergillus_fumigatus	unaffected_pathogenicity	7.68e-47	Other	NA	Other	0.002442	0.997558
Calonectriamultiphialidica	CBS112678_010343-T1	OG0000064	PHI:1260	Fusarium_graminearum	unaffected_pathogenicity	7.45e-12	Other	NA	Other	0.081121	0.918879
Calonectriamultiphialidica	CBS112678_010353-T1	OG0000000	PHI:1675	Fusarium_graminearum	unaffected_pathogenicity	3.74e-19	Other	NA	Other	0.036478	0.963522
Calonectriamultiphialidica	CBS112678_010392-T1	OG0000025	PHI:5874	Fusarium_graminearum	unaffected_pathogenicity	1.05e-33	Other	NA	Other	0.00271	0.99729
Calonectriamultiphialidica	CBS112678_010414-T1	OG0000053	PHI:5440	Magnaporthe_oryzae	reduced_virulence	2.95e-60	Other	NA	Other	0.004735	0.995265
Calonectriamultiphialidica	CBS112678_010426-T1	OG0000770	PHI:6121	Fusarium_graminearum	reduced_virulence	1.78e-21	Other	NA	Other	0.001027	0.998973
Calonectriamultiphialidica	CBS112678_010428-T1	OG0000702	PHI:3950	Xanthomonas_campestris	reduced_virulence	3.14e-47	Other	NA	Other	0.001299	0.998701
Calonectriamultiphialidica	CBS112678_010477-T1	OG0000007	PHI:2315	Bipolaris_maydis	reduced_virulence__increased_virulence_(hypervirulence)	7.5e-65	Other	NA	Other	0.000432	0.999568
Calonectriamultiphialidica	CBS112678_010508-T1	OG0000058	PHI:7173	Verticillium_dahliae	reduced_virulence	2.27e-48	Other	NA	Other	0.368299	0.631701
Calonectriamultiphialidica	CBS112678_010525-T1	OG0000239	PHI:1662	Fusarium_graminearum	unaffected_pathogenicity	9.52e-36	Other	NA	Other	0.000197	0.999803
Calonectriamultiphialidica	CBS112678_010541-T1	OG0000651	PHI:1949	Fusarium_graminearum	lethal	4.17e-60	Other	NA	Other	0.002385	0.997615
Calonectriamultiphialidica	CBS112678_010594-T1	OG0000008	PHI:9423	Cryptococcus_neoformans	reduced_virulence	9.08e-81	Other	NA	Other	0.060856	0.939144
Calonectriamultiphialidica	CBS112678_010648-T1	OG0000119	PHI:2837	Bipolaris_maydis	reduced_virulence	2.6e-33	Other	NA	Other	0.004445	0.995555
Calonectriamultiphialidica	CBS112678_010673-T1	OG0000039	PHI:112	Fusarium_solani	reduced_virulence	6.73e-77	Other	NA	Other	0.046671	0.953329
Calonectriamultiphialidica	CBS112678_010685-T1	OG0001408	PHI:1046	Cercospora_nicotianae	reduced_virulence	3.77e-40	Other	NA	Other	0.001429	0.998571
Calonectriamultiphialidica	CBS112678_010687-T1	OG0001408	PHI:1046	Cercospora_nicotianae	reduced_virulence	3.73e-48	Other	NA	Other	0.001842	0.998158
Calonectriamultiphialidica	CBS112678_010689-T1	OG0000702	PHI:3950	Xanthomonas_campestris	reduced_virulence	6.14e-48	Other	NA	Other	0.000283	0.999717
Calonectriamultiphialidica	CBS112678_010690-T1	OG0000023	PHI:1609	Fusarium_graminearum	unaffected_pathogenicity	1.26e-49	Other	NA	Other	0.001933	0.998067
Calonectriamultiphialidica	CBS112678_010700-T1	OG0000008	PHI:9423	Cryptococcus_neoformans	reduced_virulence	5.34e-80	Other	NA	Other	0.113841	0.886159
Calonectriamultiphialidica	CBS112678_010743-T1	OG0000091	PHI:8934	Aspergillus_fumigatus	unaffected_pathogenicity	8.3e-60	Non-effector	0.991	Secreted	0.994368	0.005632
Calonectriamultiphialidica	CBS112678_010759-T1	OG0000677	PHI:5887	Fusarium_graminearum	unaffected_pathogenicity	2.6e-23	Other	NA	Other	0.014032	0.985968
Calonectriamultiphialidica	CBS112678_010774-T1	OG0000119	PHI:685__PHI:2022	Magnaporthe_oryzae	loss_of_pathogenicity	2.17e-30	Other	NA	Other	0.003463	0.996537
Calonectriamultiphialidica	CBS112678_010775-T1	OG0000758	PHI:2393	Fusarium_graminearum	increased_virulence_(hypervirulence)	9.32e-10	Other	NA	Other	0.000604	0.999396
Calonectriamultiphialidica	CBS112678_010779-T1	OG0000039	PHI:112	Fusarium_solani	reduced_virulence	3.76e-48	Other	NA	Other	0.16005	0.83995
Calonectriamultiphialidica	CBS112678_010783-T1	OG0000226	PHI:1806	Fusarium_graminearum	unaffected_pathogenicity	1.76e-34	Other	NA	Other	0.001104	0.998896
Calonectriamultiphialidica	CBS112678_010798-T1	OG0000023	PHI:1609	Fusarium_graminearum	unaffected_pathogenicity	3.35e-48	Other	NA	Other	0.001745	0.998255
Calonectriamultiphialidica	CBS112678_010974-T1	OG0000045	PHI:211__PHI:6806	Candida_albicans	reduced_virulence	1.21e-43	Other	NA	Other	0.004108	0.995892
Calonectriamultiphialidica	CBS112678_010994-T1	OG0000008	PHI:9423	Cryptococcus_neoformans	reduced_virulence	5.94e-77	Other	NA	Other	0.023259	0.976741
Calonectriamultiphialidica	CBS112678_011002-T1	OG0000062	PHI:2908__PHI:9825	Fusarium_graminearum	unaffected_pathogenicity__reduced_virulence	1.46e-10	Other	NA	Other	0.01306	0.98694
Calonectriamultiphialidica	CBS112678_011003-T1	OG0000016	PHI:7173	Verticillium_dahliae	reduced_virulence	1.07e-66	Other	NA	Other	0.001317	0.998683
Calonectriamultiphialidica	CBS112678_011004-T1	OG0000062	PHI:2190	Magnaporthe_oryzae	reduced_virulence	7.3e-11	Other	NA	Other	0.415688	0.584312
Calonectriamultiphialidica	CBS112678_011014-T1	OG0000120	PHI:1910	Fusarium_graminearum	unaffected_pathogenicity	5.19e-78	Other	NA	Other	0.00106	0.99894
Calonectriamultiphialidica	CBS112678_011016-T1	OG0000010	PHI:5872	Fusarium_graminearum	unaffected_pathogenicity	8.49e-54	Other	NA	Other	0.005571	0.994429
Calonectriamultiphialidica	CBS112678_011040-T1	OG0000064	PHI:5887	Fusarium_graminearum	unaffected_pathogenicity	3.04e-08	Other	NA	Other	0.000782	0.999218
Calonectriamultiphialidica	CBS112678_011078-T1	OG0000023	PHI:1609	Fusarium_graminearum	unaffected_pathogenicity	1.47e-73	Other	NA	Other	0.002153	0.997847
Calonectriamultiphialidica	CBS112678_011081-T1	OG0000005	PHI:7520	Klebsiella_pneumoniae	unaffected_pathogenicity	3.18e-109	Other	NA	Other	0.000191	0.999809
Calonectriamultiphialidica	CBS112678_011083-T1	OG0000065	PHI:2227	Ustilago_maydis	reduced_virulence__loss_of_pathogenicity	5.39e-13	Other	NA	Other	0.0008	0.9992
Calonectriamultiphialidica	CBS112678_011096-T1	OG0000028	PHI:9041	Fusarium_graminearum	reduced_virulence	5.56e-10	Other	NA	Other	0.001185	0.998815
Calonectriamultiphialidica	CBS112678_011105-T1	OG0000013	PHI:4475	Magnaporthe_oryzae	loss_of_pathogenicity	1.29e-32	Other	NA	Other	0.001912	0.998088
Calonectriamultiphialidica	CBS112678_011134-T1	OG0000119	PHI:7696	Sclerotinia_sclerotiorum	unaffected_pathogenicity	2.18e-35	Other	NA	Other	0.000436	0.999564
Calonectriamultiphialidica	CBS112678_011147-T1	OG0000010	PHI:5872	Fusarium_graminearum	unaffected_pathogenicity	8.74e-32	Other	NA	Other	0.00521	0.99479
Calonectriamultiphialidica	CBS112678_011159-T1	OG0001016	PHI:1820	Fusarium_graminearum	unaffected_pathogenicity	9.84e-31	Other	NA	Other	0.003286	0.996714
Calonectriamultiphialidica	CBS112678_011165-T1	OG0000065	PHI:2227	Ustilago_maydis	reduced_virulence__loss_of_pathogenicity	2.98e-07	Other	NA	Other	0.001183	0.998817
Calonectriamultiphialidica	CBS112678_011186-T1	OG0000000	PHI:1260	Fusarium_graminearum	unaffected_pathogenicity	8.15e-21	Other	NA	Other	0.046598	0.953402
Calonectriamultiphialidica	CBS112678_011219-T1	OG0000011	PHI:2289	Botrytis_cinerea	reduced_virulence	1.86e-48	Other	NA	Other	0.024591	0.975409
Calonectriamultiphialidica	CBS112678_011227-T1	OG0000016	PHI:7173	Verticillium_dahliae	reduced_virulence	4.73e-75	Other	NA	Other	0.000191	0.999809
Calonectriamultiphialidica	CBS112678_011228-T1	OG0000010	PHI:5872	Fusarium_graminearum	unaffected_pathogenicity	9.54e-12	Other	NA	Other	0.009918	0.990082
Calonectriamultiphialidica	CBS112678_011237-T1	OG0001408	PHI:3347	Alternaria_solani	unaffected_pathogenicity	2.68e-59	Non-effector	0.973	Secreted	0.985185	0.014815
Calonectriamultiphialidica	CBS112678_011246-T1	OG0000010	PHI:5872	Fusarium_graminearum	unaffected_pathogenicity	2.82e-57	Other	NA	Other	0.012146	0.987854
Calonectriamultiphialidica	CBS112678_011277-T1	OG0000010	PHI:5872	Fusarium_graminearum	unaffected_pathogenicity	3.71e-20	Other	NA	Other	0.074464	0.925536
Calonectriamultiphialidica	CBS112678_011279-T1	OG0000330	PHI:1688	Fusarium_graminearum	unaffected_pathogenicity	4.01e-97	Other	NA	Other	0.000648	0.999352
Calonectriamultiphialidica	CBS112678_011502-T1	OG0000000	PHI:1260	Fusarium_graminearum	unaffected_pathogenicity	4.15e-21	Other	NA	Other	0.000809	0.999191
Calonectriamultiphialidica	CBS112678_011510-T1	OG0000023	PHI:1609	Fusarium_graminearum	unaffected_pathogenicity	1.31e-33	Other	NA	Other	0.240396	0.759604
Calonectriamultiphialidica	CBS112678_011518-T1	OG0000702	PHI:3950	Xanthomonas_campestris	reduced_virulence	5.57e-54	Other	NA	Other	0.001029	0.998971
Calonectriamultiphialidica	CBS112678_011520-T1	OG0000005	PHI:7788	Pseudomonas_syringae	reduced_virulence	3.04e-80	Other	NA	Other	0.00305	0.99695
Calonectriamultiphialidica	CBS112678_011542-T1	OG0000065	PHI:2227	Ustilago_maydis	reduced_virulence__loss_of_pathogenicity	2.33e-07	Other	NA	Other	0.001593	0.998407
Calonectriamultiphialidica	CBS112678_011544-T1	OG0000239	PHI:1662	Fusarium_graminearum	unaffected_pathogenicity	4.09e-33	Other	NA	Other	0.000992	0.999008
Calonectriamultiphialidica	CBS112678_011556-T1	OG0000053	PHI:5271	Ralstonia_solanacearum	lethal	2.9e-40	Other	NA	Other	0.000527	0.999473
Calonectriamultiphialidica	CBS112678_011564-T1	OG0000005	PHI:7787	Pseudomonas_syringae	reduced_virulence	1.59e-113	Other	NA	Other	0.001001	0.998999
Calonectriamultiphialidica	CBS112678_011575-T1	OG0000062	PHI:2907__PHI:9824	Fusarium_graminearum	unaffected_pathogenicity__reduced_virulence	6.86e-11	Other	NA	Other	0.001856	0.998144
Calonectriamultiphialidica	CBS112678_011577-T1	OG0000039	PHI:112	Fusarium_solani	reduced_virulence	6.89e-58	Other	NA	Other	0.002843	0.997157
Calonectriamultiphialidica	CBS112678_011610-T1	OG0000030	PHI:6628	Staphylococcus_aureus	unaffected_pathogenicity__reduced_virulence	1.92e-06	Other	NA	Other	0.00262	0.99738
Calonectriamultiphialidica	CBS112678_011940-T1	OG0000011	PHI:2289	Botrytis_cinerea	reduced_virulence	1.15e-45	Other	NA	Other	0.000643	0.999357
Calonectriamultiphialidica	CBS112678_011941-T1	OG0000005	PHI:7520	Klebsiella_pneumoniae	unaffected_pathogenicity	3.91e-109	Other	NA	Other	0.00086	0.99914
Calonectriamultiphialidica	CBS112678_011948-T1	OG0000005	PHI:7788	Pseudomonas_syringae	reduced_virulence	8.38e-111	Other	NA	Other	0.00035	0.99965
Calonectriamultiphialidica	CBS112678_011955-T1	OG0000011	PHI:2289	Botrytis_cinerea	reduced_virulence	3.28e-40	Other	NA	Other	0.000561	0.999439
Calonectriamultiphialidica	CBS112678_011980-T1	OG0000330	PHI:1688	Fusarium_graminearum	unaffected_pathogenicity	2.65e-138	Other	NA	Other	0.002886	0.997114
Calonectriamultiphialidica	CBS112678_012039-T1	OG0000007	PHI:2315	Bipolaris_maydis	reduced_virulence__increased_virulence_(hypervirulence)	1.8e-58	Other	NA	Other	0.000655	0.999345
Calonectriamultiphialidica	CBS112678_012041-T1	OG0000007	PHI:2315	Bipolaris_maydis	reduced_virulence__increased_virulence_(hypervirulence)	1.84e-58	Other	NA	Other	0.0006	0.9994
Calonectriamultiphialidica	CBS112678_012055-T1	OG0000039	PHI:112	Fusarium_solani	reduced_virulence	1.04e-80	Other	NA	Other	0.002314	0.997686
Calonectriamultiphialidica	CBS112678_012079-T1	OG0000010	PHI:5872	Fusarium_graminearum	unaffected_pathogenicity	3.52e-51	Other	NA	Other	0.003026	0.996974
Calonectriamultiphialidica	CBS112678_012153-T1	OG0000010	PHI:5872	Fusarium_graminearum	unaffected_pathogenicity	7.45e-60	Other	NA	Other	0.002768	0.997232
Calonectriamultiphialidica	CBS112678_012180-T1	OG0000007	PHI:2315	Bipolaris_maydis	reduced_virulence__increased_virulence_(hypervirulence)	3.82e-61	Other	NA	Other	0.000331	0.999669
Calonectriamultiphialidica	CBS112678_012199-T1	OG0000055	PHI:3383	Fusarium_verticillioides	unaffected_pathogenicity	3.57e-142	Other	NA	Other	0.000338	0.999662
Calonectriamultiphialidica	CBS112678_012313-T1	OG0000220	PHI:8810	Salmonella_enterica	reduced_virulence	1.53e-100	Other	NA	Other	0.003574	0.996426
Calonectriamultiphialidica	CBS112678_012355-T1	OG0000005	PHI:7788	Pseudomonas_syringae	reduced_virulence	8.14e-118	Other	NA	Other	0.000347	0.999653
Calonectriamultiphialidica	CBS112678_012402-T1	OG0000016	PHI:7173	Verticillium_dahliae	reduced_virulence	1.22e-74	Other	NA	Other	0.00821	0.99179
Calonectriamultiphialidica	CBS112678_012446-T1	OG0000023	PHI:1609	Fusarium_graminearum	unaffected_pathogenicity	4.42e-53	Other	NA	Other	0.001095	0.998905
Calonectriamultiphialidica	CBS112678_012474-T1	OG0000062	PHI:2908__PHI:9825	Fusarium_graminearum	unaffected_pathogenicity__reduced_virulence	5.47e-12	Other	NA	Other	0.008629	0.991371
Calonectriamultiphialidica	CBS112678_012478-T1	OG0000008	PHI:9423	Cryptococcus_neoformans	reduced_virulence	7.25e-104	Other	NA	Other	0.007753	0.992247
Calonectriamultiphialidica	CBS112678_012481-T1	OG0000886	PHI:1260	Fusarium_graminearum	unaffected_pathogenicity	2.41e-30	Other	NA	Other	0.085492	0.914508
Calonectriamultiphialidica	CBS112678_012483-T1	OG0000023	PHI:1609	Fusarium_graminearum	unaffected_pathogenicity	4.09e-13	Other	NA	Other	0.007062	0.992938
Calonectriamultiphialidica	CBS112678_012494-T1	OG0000053	PHI:5440	Magnaporthe_oryzae	reduced_virulence	1.42e-73	Other	NA	Other	0.00196	0.99804
Calonectriamultiphialidica	CBS112678_012624-T1	OG0000058	PHI:7173	Verticillium_dahliae	reduced_virulence	3.32e-36	Other	NA	Other	0.003847	0.996153
Calonectriamultiphialidica	CBS112678_012639-T1	OG0000025	PHI:5874	Fusarium_graminearum	unaffected_pathogenicity	1.44e-35	Other	NA	Other	0.001128	0.998872
Calonectriamultiphialidica	CBS112678_012652-T1	OG0000013	PHI:4475	Magnaporthe_oryzae	loss_of_pathogenicity	1.97e-30	Other	NA	Other	0.000516	0.999484
Calonectriamultiphialidica	CBS112678_012663-T1	OG0000000	PHI:5887	Fusarium_graminearum	unaffected_pathogenicity	3.42e-15	Other	NA	Other	0.170266	0.829734
Calonectriamultiphialidica	CBS112678_012670-T1	OG0000005	PHI:7788	Pseudomonas_syringae	reduced_virulence	3.99e-104	Other	NA	Other	0.00135	0.99865
Calonectriamultiphialidica	CBS112678_012735-T1	OG0000005	PHI:7520	Klebsiella_pneumoniae	unaffected_pathogenicity	2.31e-87	Other	NA	Other	0.001891	0.998109
Calonectriamultiphialidica	CBS112678_012739-T1	OG0000010	PHI:5872	Fusarium_graminearum	unaffected_pathogenicity	2.01e-32	Other	NA	Other	0.001603	0.998397
Calonectriamultiphialidica	CBS112678_012755-T1	OG0000028	PHI:9041	Fusarium_graminearum	reduced_virulence	9.25e-13	Other	NA	Other	0.001843	0.998157
Calonectriamultiphialidica	CBS112678_012762-T1	OG0000330	PHI:1688	Fusarium_graminearum	unaffected_pathogenicity	9.32e-34	Other	NA	Other	0.000373	0.999627
Calonectriamultiphialidica	CBS112678_012766-T1	OG0000007	PHI:2315	Bipolaris_maydis	reduced_virulence__increased_virulence_(hypervirulence)	9.43e-63	Other	NA	Other	0.002693	0.997307
Calonectriamultiphialidica	CBS112678_012771-T1	OG0000058	PHI:7173	Verticillium_dahliae	reduced_virulence	4.09e-47	Other	NA	Other	0.031333	0.968667
Calonectriamultiphialidica	CBS112678_012773-T1	OG0000007	PHI:2315	Bipolaris_maydis	reduced_virulence__increased_virulence_(hypervirulence)	1.43e-59	Other	NA	Other	0.000635	0.999365
Calonectriamultiphialidica	CBS112678_012779-T1	OG0000770	PHI:541	Botrytis_cinerea	unaffected_pathogenicity	5.42e-23	Other	NA	Other	0.000766	0.999234
Calonectriamultiphialidica	CBS112678_012792-T1	OG0000039	PHI:112	Fusarium_solani	reduced_virulence	4.12e-67	Other	NA	Other	0.001101	0.998899
Calonectriamultiphialidica	CBS112678_012910-T1	OG0001548	PHI:6628	Staphylococcus_aureus	unaffected_pathogenicity__reduced_virulence	7.1e-08	Other	NA	Other	0.00122	0.99878
Calonectriamultiphialidica	CBS112678_013069-T1	OG0000651	PHI:1949	Fusarium_graminearum	lethal	4.86e-32	Other	NA	Other	0.078953	0.921047
Calonectriamultiphialidica	CBS112678_013080-T1	OG0000039	PHI:112	Fusarium_solani	reduced_virulence	3.97e-60	Other	NA	Other	0.001472	0.998528
Calonectriamultiphialidica	CBS112678_013086-T1	OG0000000	PHI:1260	Fusarium_graminearum	unaffected_pathogenicity	2.16e-14	Non-effector	0.776	Secreted	0.977016	0.022984
Calonectriamultiphialidica	CBS112678_013092-T1	OG0000062	PHI:2393	Fusarium_graminearum	increased_virulence_(hypervirulence)	6.45e-15	Other	NA	Other	0.001493	0.998507
Calonectriamultiphialidica	CBS112678_013100-T1	OG0000187	PHI:4024	Magnaporthe_oryzae	unaffected_pathogenicity	4.17e-54	Other	NA	Other	0.0258	0.9742
Calonectriamultiphialidica	CBS112678_013105-T1	OG0000852	PHI:511	Candida_albicans	reduced_virulence	3.94e-09	Other	NA	Other	0.002228	0.997772
Calonectriamultiphialidica	CBS112678_013150-T1	OG0000010	PHI:5872	Fusarium_graminearum	unaffected_pathogenicity	1.41e-62	Other	NA	Other	0.001685	0.998315
Calonectriamultiphialidica	CBS112678_013164-T1	OG0000013	PHI:211__PHI:6806	Candida_albicans	reduced_virulence	1.59e-25	Other	NA	Other	0.000692	0.999308
Calonectriamultiphialidica	CBS112678_013204-T1	OG0000025	PHI:5874	Fusarium_graminearum	unaffected_pathogenicity	9.83e-41	Other	NA	Other	0.000694	0.999306
Calonectriamultiphialidica	CBS112678_013304-T1	OG0000062	PHI:2393	Fusarium_graminearum	increased_virulence_(hypervirulence)	4.61e-07	Other	NA	Other	0.030152	0.969848
Calonectriamultiphialidica	CBS112678_013308-T1	OG0000013	PHI:4475	Magnaporthe_oryzae	loss_of_pathogenicity	3.5e-12	Other	NA	Other	0.00161	0.99839
Calonectriamultiphialidica	CBS112678_013309-T1	OG0000677	PHI:1260	Fusarium_graminearum	unaffected_pathogenicity	1.33e-12	Other	NA	Other	0.001236	0.998764
Calonectriamultiphialidica	CBS112678_013355-T1	OG0000000	PHI:1260	Fusarium_graminearum	unaffected_pathogenicity	1.3e-09	Other	NA	Other	0.000774	0.999226
Calonectriamultiphialidica	CBS112678_013356-T1	OG0000013	PHI:3514	Candida_albicans	loss_of_pathogenicity	2.03e-35	Other	NA	Other	0.001048	0.998952
Calonectriamultiphialidica	CBS112678_013371-T1	OG0000000	PHI:1260	Fusarium_graminearum	unaffected_pathogenicity	6.21e-17	Other	NA	Other	0.001703	0.998297
Calonectriamultiphialidica	CBS112678_013411-T1	OG0000023	PHI:1609	Fusarium_graminearum	unaffected_pathogenicity	1.48e-45	Other	NA	Other	0.003727	0.996273
Calonectriamultiphialidica	CBS112678_013467-T1	OG0000017	PHI:1939	Fusarium_graminearum	unaffected_pathogenicity	1.07e-13	Other	NA	Other	0.010615	0.989385
Calonectriamultiphialidica	CBS112678_013483-T1	OG0000025	PHI:5874	Fusarium_graminearum	unaffected_pathogenicity	1.61e-36	Other	NA	Other	0.001149	0.998851
Calonectriamultiphialidica	CBS112678_013515-T1	OG0000010	PHI:5872	Fusarium_graminearum	unaffected_pathogenicity	1.18e-67	Other	NA	Other	0.000717	0.999283
Calonectriamultiphialidica	CBS112678_013524-T1	OG0001779	PHI:6832	Verticillium_dahliae	effector_(plant_avirulence_determinant)	7.74e-14	Non-effector	0.991	Secreted	0.790868	0.209132
Calonectriamultiphialidica	CBS112678_013573-T1	OG0000053	PHI:5440	Magnaporthe_oryzae	reduced_virulence	4.76e-50	Other	NA	Other	0.00535	0.99465
Calonectriamultiphialidica	CBS112678_013594-T1	OG0000005	PHI:7788	Pseudomonas_syringae	reduced_virulence	1.13e-101	Other	NA	Other	0.000248	0.999752
Calonectriamultiphialidica	CBS112678_013600-T1	OG0000011	PHI:2289	Botrytis_cinerea	reduced_virulence	6.51e-49	Other	NA	Other	0.001648	0.998352
Calonectriamultiphialidica	CBS112678_013602-T1	OG0000011	PHI:2289	Botrytis_cinerea	reduced_virulence	9.73e-47	Other	NA	Other	0.003975	0.996025
Calonectriamultiphialidica	CBS112678_013677-T1	OG0000211	PHI:9227	Escherichia_coli	reduced_virulence__unaffected_pathogenicity	3.37e-39	Other	NA	Other	0.000462	0.999538
Calonectriamultiphialidica	CBS112678_013821-T1	OG0000886	PHI:5887	Fusarium_graminearum	unaffected_pathogenicity	4.94e-19	Other	NA	Other	0.000913	0.999087
Calonectriamultiphialidica	CBS112678_013855-T1	OG0000053	PHI:5440	Magnaporthe_oryzae	reduced_virulence	4.54e-64	Other	NA	Other	0.002614	0.997386
Calonectriamultiphialidica	CBS112678_013879-T1	OG0000120	PHI:1910	Fusarium_graminearum	unaffected_pathogenicity	9.14e-88	Other	NA	Other	0.001185	0.998815
Calonectriamultiphialidica	CBS112678_013938-T1	OG0000010	PHI:5872	Fusarium_graminearum	unaffected_pathogenicity	1.11e-60	Other	NA	Other	0.006611	0.993389
Calonectriamultiphialidica	CBS112678_013946-T1	OG0000022	PHI:3914	Parastagonospora_nodorum	reduced_virulence	0	Other	NA	Other	0.000824	0.999176
Calonectriamultiphialidica	CBS112678_013946-T1	OG0000022	PHI:2145__PHI:9180	Magnaporthe_oryzae	loss_of_pathogenicity__unaffected_pathogenicity	0	Other	NA	Other	0.000824	0.999176
Calonectriamultiphialidica	CBS112678_013948-T1	OG0000055	PHI:8645	Fusarium_graminearum	reduced_virulence	9.83e-129	Other	NA	Other	0.001345	0.998655
Calonectriamultiphialidica	CBS112678_013949-T1	OG0000120	PHI:1781	Fusarium_graminearum	unaffected_pathogenicity	7.95e-99	Other	NA	Other	0.003633	0.996367
Calonectriamultiphialidica	CBS112678_013977-T1	OG0000008	PHI:9423	Cryptococcus_neoformans	reduced_virulence	6.65e-89	Other	NA	Other	0.009665	0.990335
Calonectriamultiphialidica	CBS112678_013987-T1	OG0000008	PHI:9423	Cryptococcus_neoformans	reduced_virulence	9.38e-93	Other	NA	Other	0.191263	0.808737
Calonectriamultiphialidica	CBS112678_014026-T1	OG0000023	PHI:1609	Fusarium_graminearum	unaffected_pathogenicity	7.24e-65	Other	NA	Other	0.002663	0.997337
Calonectriamultiphialidica	CBS112678_014045-T1	OG0000016	PHI:7173	Verticillium_dahliae	reduced_virulence	1.82e-64	Other	NA	Other	0.019139	0.980861
Calonectriamultiphialidica	CBS112678_014064-T1	OG0000040	PHI:9041	Fusarium_graminearum	reduced_virulence	5.15e-16	Other	NA	Other	0.000358	0.999642
Calonectriamultiphialidica	CBS112678_014077-T1	OG0000045	PHI:4475	Magnaporthe_oryzae	loss_of_pathogenicity	3.07e-33	Other	NA	Other	0.000723	0.999277
Calonectriamultiphialidica	CBS112678_014100-T1	OG0000053	PHI:5440	Magnaporthe_oryzae	reduced_virulence	5.88e-50	Other	NA	Other	0.004365	0.995635
Calonectriamultiphialidica	CBS112678_014114-T1	OG0000040	PHI:9041	Fusarium_graminearum	reduced_virulence	7.99e-15	Other	NA	Other	0.000887	0.999113
Calonectriamultiphialidica	CBS112678_014121-T1	OG0000702	PHI:3950	Xanthomonas_campestris	reduced_virulence	1.53e-52	Other	NA	Other	0.000468	0.999532
Calonectriamultiphialidica	CBS112678_014124-T1	OG0000005	PHI:7788	Pseudomonas_syringae	reduced_virulence	2.92e-84	Other	NA	Other	0.001366	0.998634
Calonectriamultiphialidica	CBS112678_014145-T1	OG0000192	PHI:1867	Fusarium_graminearum	unaffected_pathogenicity	3.49e-99	Other	NA	Other	0.007449	0.992551
Calonectriamultiphialidica	CBS112678_014148-T1	OG0000058	PHI:438	Botrytis_cinerea	reduced_virulence	6.57e-42	Other	NA	Other	0.004131	0.995869
Calonectriamultiphialidica	CBS112678_014156-T1	OG0000008	PHI:9423	Cryptococcus_neoformans	reduced_virulence	2.59e-102	Other	NA	Other	0.012214	0.987786
Calonectriamultiphialidica	CBS112678_014157-T1	OG0000022	PHI:3914	Parastagonospora_nodorum	reduced_virulence	9.48e-144	Other	NA	Other	0.000474	0.999526
Calonectriamultiphialidica	CBS112678_014159-T1	OG0000010	PHI:5872	Fusarium_graminearum	unaffected_pathogenicity	2.12e-68	Other	NA	Other	0.054446	0.945554
Calonectriamultiphialidica	CBS112678_014165-T1	OG0000330	PHI:1688	Fusarium_graminearum	unaffected_pathogenicity	8.34e-120	Other	NA	Other	0.005433	0.994567
Calonectriamultiphialidica	CBS112678_014170-T1	OG0000008	PHI:9423	Cryptococcus_neoformans	reduced_virulence	3.21e-76	Other	NA	Other	0.001364	0.998636
Calonectriamultiphialidica	CBS112678_014195-T1	OG0000005	PHI:7788	Pseudomonas_syringae	reduced_virulence	7.26e-120	Other	NA	Other	0.000768	0.999232
Calonectriamultiphialidica	CBS112678_014201-T1	OG0000005	PHI:7788	Pseudomonas_syringae	reduced_virulence	1.94e-118	Other	NA	Other	0.001054	0.998946
Calonectriamultiphialidica	CBS112678_014215-T1	OG0000065	PHI:1503	Fusarium_graminearum	unaffected_pathogenicity	1.2e-06	Other	NA	Other	0.003524	0.996476
Calonectriamultiphialidica	CBS112678_014225-T1	OG0000065	PHI:2227	Ustilago_maydis	reduced_virulence__loss_of_pathogenicity	3.79e-06	Other	NA	Other	0.002266	0.997734
Calonectriamultiphialidica	CBS112678_014298-T1	OG0000064	PHI:1260	Fusarium_graminearum	unaffected_pathogenicity	8.76e-12	Other	NA	Other	0.001063	0.998937
Calonectriamultiphialidica	CBS112678_014366-T1	OG0001418	PHI:1260	Fusarium_graminearum	unaffected_pathogenicity	6.21e-10	Other	NA	Other	0.003915	0.996085
Calonectriamultiphialidica	CBS112678_014382-T1	OG0000239	PHI:1662	Fusarium_graminearum	unaffected_pathogenicity	5.64e-43	Other	NA	Other	0.001368	0.998632
Calonectriamultiphialidica	CBS112678_014441-T1	OG0000011	PHI:2289	Botrytis_cinerea	reduced_virulence	6.89e-48	Other	NA	Other	0.002577	0.997423
Calonectriamultiphialidica	CBS112678_014443-T1	OG0000022	PHI:3914	Parastagonospora_nodorum	reduced_virulence	1.98e-147	Other	NA	Other	0.001803	0.998197
Calonectriamultiphialidica	CBS112678_014470-T1	OG0000008	PHI:9423	Cryptococcus_neoformans	reduced_virulence	3.1e-100	Other	NA	Other	0.001605	0.998395
Calonectriamultiphialidica	CBS112678_014504-T1	OG0000016	PHI:7173	Verticillium_dahliae	reduced_virulence	6.77e-61	Non-effector	0.983	Secreted	0.654588	0.345412
Calonectriamultiphialidica	CBS112678_014568-T1	OG0000120	PHI:1991	Fusarium_graminearum	lethal	1.38e-81	Other	NA	Other	0.000772	0.999228
Calonectriamultiphialidica	CBS112678_014577-T1	OG0000025	PHI:5874	Fusarium_graminearum	unaffected_pathogenicity	2.71e-29	Other	NA	Other	0.006791	0.993209
Calonectriamultiphialidica	CBS112678_014591-T1	OG0000039	PHI:112	Fusarium_solani	reduced_virulence	4.96e-79	Other	NA	Other	0.014322	0.985678
Calonectriamultiphialidica	CBS112678_014596-T1	OG0000023	PHI:1609	Fusarium_graminearum	unaffected_pathogenicity	3.52e-18	Other	NA	Other	0.000603	0.999397
Calonectriamultiphialidica	CBS112678_014644-T1	OG0000025	PHI:5874	Fusarium_graminearum	unaffected_pathogenicity	1.15e-42	Other	NA	Other	0.000763	0.999237
Calonectriamultiphialidica	CBS112678_014645-T1	OG0000025	PHI:5873	Fusarium_graminearum	unaffected_pathogenicity	2e-52	Other	NA	Other	0.004281	0.995719
Calonectriamultiphialidica	CBS112678_014693-T1	OG0000239	PHI:1555	Fusarium_graminearum	unaffected_pathogenicity	1.13e-42	Other	NA	Other	0.000756	0.999244
Calonectriamultiphialidica	CBS112678_014701-T1	OG0000091	PHI:7376	Beauveria_bassiana	effector_(plant_avirulence_determinant)	1.16e-74	Other	NA	Other	0.008502	0.991498
Calonectriamultiphialidica	CBS112678_014716-T1	OG0000146	PHI:7320	Magnaporthe_oryzae	unaffected_pathogenicity	1.28e-21	Non-effector	0.97	Secreted	0.953104	0.046896
Calonectriamultiphialidica	CBS112678_014717-T1	OG0000091	PHI:6833	Verticillium_dahliae	effector_(plant_avirulence_determinant)	2.01e-92	Other	NA	Other	0.001342	0.998658
Calonectriamultiphialidica	CBS112678_014742-T1	OG0000022	PHI:3914	Parastagonospora_nodorum	reduced_virulence	0	Other	NA	Other	0.001183	0.998817
Calonectriamultiphialidica	CBS112678_014874-T1	OG0000025	PHI:5874	Fusarium_graminearum	unaffected_pathogenicity	2.21e-43	Other	NA	Other	0.000401	0.999599
Calonectriamultiphialidica	CBS112678_014961-T1	OG0000011	PHI:2289	Botrytis_cinerea	reduced_virulence	1.46e-18	Other	NA	Other	0.001566	0.998434
Calonectriamultiphialidica	CBS112678_014984-T1	OG0000013	PHI:211__PHI:6806	Candida_albicans	reduced_virulence	3.65e-12	Other	NA	Other	0.001078	0.998922
Calonectriamultiphialidica	CBS112678_015002-T1	OG0000010	PHI:5873	Fusarium_graminearum	unaffected_pathogenicity	3.44e-06	Other	NA	Other	0.000564	0.999436
Calonectriamultiphialidica	CBS112678_015004-T1	OG0000058	PHI:7173	Verticillium_dahliae	reduced_virulence	8.48e-43	Other	NA	Other	0.000268	0.999732
Calonectriamultiphialidica	CBS112678_015013-T1	OG0000028	PHI:9041	Fusarium_graminearum	reduced_virulence	4.95e-14	Other	NA	Other	0.00218	0.99782
Calonectriamultiphialidica	CBS112678_015017-T1	OG0000062	PHI:3038	Fusarium_graminearum	reduced_virulence	3.67e-07	Other	NA	Other	0.000727	0.999273
Calonectriamultiphialidica	CBS112678_015022-T1	OG0001016	PHI:1820	Fusarium_graminearum	unaffected_pathogenicity	1.36e-59	Other	NA	Other	0.007019	0.992981
Calonectriamultiphialidica	CBS112678_015024-T1	OG0000008	PHI:9423	Cryptococcus_neoformans	reduced_virulence	1.93e-93	Other	NA	Other	0.008249	0.991751
Calonectriamultiphialidica	CBS112678_015052-T1	OG0000187	PHI:2240__PHI:4586	Ustilago_maydis	reduced_virulence	2.01e-27	Other	NA	Other	0.001107	0.998893
Calonectriamultiphialidica	CBS112678_015055-T1	OG0000030	PHI:6628	Staphylococcus_aureus	unaffected_pathogenicity__reduced_virulence	2.02e-13	Other	NA	Other	0.001599	0.998401
Calonectriamultiphialidica	CBS112678_015056-T1	OG0000220	PHI:8810	Salmonella_enterica	reduced_virulence	3.46e-93	Other	NA	Other	0.001518	0.998482
Calonectriamultiphialidica	CBS112678_015057-T1	OG0000220	PHI:8810	Salmonella_enterica	reduced_virulence	1.16e-94	Other	NA	Other	0.002738	0.997262
Calonectriamultiphialidica	CBS112678_015060-T1	OG0000010	PHI:5872	Fusarium_graminearum	unaffected_pathogenicity	2.65e-68	Other	NA	Other	0.001624	0.998376
Calonectriamultiphialidica	CBS112678_015068-T1	OG0000030	PHI:6628	Staphylococcus_aureus	unaffected_pathogenicity__reduced_virulence	2.3e-06	Other	NA	Other	0.001065	0.998935
Calonectriamultiphialidica	CBS112678_015071-T1	OG0000005	PHI:7788	Pseudomonas_syringae	reduced_virulence	6.71e-99	Other	NA	Other	0.003705	0.996295
Calonectriamultiphialidica	CBS112678_015072-T1	OG0000005	PHI:7520	Klebsiella_pneumoniae	unaffected_pathogenicity	5.36e-08	Other	NA	Other	0.000699	0.999301
Calonectriamultiphialidica	CBS112678_015094-T1	OG0000000	PHI:1260	Fusarium_graminearum	unaffected_pathogenicity	2.01e-17	Other	NA	Other	0.001418	0.998582
Calonectriamultiphialidica	CBS112678_015130-T1	OG0000008	PHI:9423	Cryptococcus_neoformans	reduced_virulence	2.55e-101	Other	NA	Other	0.028321	0.971679
Calonectriamultiphialidica	CBS112678_015182-T1	OG0000146	PHI:7666	Penicillium_expansum	effector_(plant_avirulence_determinant)	3.69e-29	Non-effector	0.964	Secreted	0.985677	0.014323
Calonectriamultiphialidica	CBS112678_015188-T1	OG0000055	PHI:3383	Fusarium_verticillioides	unaffected_pathogenicity	1.41e-129	Other	NA	Other	0.000723	0.999277
Calonectriamultiphialidica	CBS112678_015190-T1	OG0000120	PHI:1991	Fusarium_graminearum	lethal	0	Other	NA	Other	0.001613	0.998387
Calonectriamultiphialidica	CBS112678_015193-T1	OG0000005	PHI:7788	Pseudomonas_syringae	reduced_virulence	5.72e-119	Other	NA	Other	0.000639	0.999361
Calonectriamultiphialidica	CBS112678_015207-T1	OG0000157	PHI:2171	Magnaporthe_oryzae	reduced_virulence	7.18e-136	Other	NA	Other	0.00087	0.99913
Calonectriamultiphialidica	CBS112678_015234-T1	OG0000045	PHI:211__PHI:6806	Candida_albicans	reduced_virulence	2.98e-17	Other	NA	Other	0.000452	0.999548
Calonectriamultiphialidica	CBS112678_015243-T1	OG0000005	PHI:7788	Pseudomonas_syringae	reduced_virulence	4.36e-121	Other	NA	Other	0.001035	0.998965
Calonectriamultiphialidica	CBS112678_015262-T1	OG0000119	PHI:685__PHI:2022	Magnaporthe_oryzae	loss_of_pathogenicity	2.99e-36	Other	NA	Other	0.000845	0.999155
Calonectriamultiphialidica	CBS112678_015273-T1	OG0000758	PHI:3037	Fusarium_graminearum	reduced_virulence	1.22e-14	Other	NA	Other	0.000449	0.999551
Calonectriamultiphialidica	CBS112678_015275-T1	OG0000039	PHI:112	Fusarium_solani	reduced_virulence	1.61e-50	Other	NA	Other	0.002164	0.997836
Calonectriamultiphialidica	CBS112678_015317-T1	OG0000013	PHI:211__PHI:6806	Candida_albicans	reduced_virulence	1.72e-30	Other	NA	Other	0.001698	0.998302
Calonectriamultiphialidica	CBS112678_015337-T1	OG0000053	PHI:5440	Magnaporthe_oryzae	reduced_virulence	1.77e-62	Other	NA	Other	0.00498	0.99502
Calonectriamultiphialidica	CBS112678_015343-T1	OG0000787	PHI:1087	Fusarium_graminearum	unaffected_pathogenicity	4.89e-55	Non-effector	0.703	Secreted	0.979269	0.020731
Calonectriamultiphialidica	CBS112678_015357-T1	OG0000016	PHI:7173	Verticillium_dahliae	reduced_virulence	2.52e-72	Other	NA	Other	0.004579	0.995421
Calonectriamultiphialidica	CBS112678_015373-T1	OG0001016	PHI:1820	Fusarium_graminearum	unaffected_pathogenicity	1.36e-23	Other	NA	Other	0.006389	0.993611
Calonectriamultiphialidica	CBS112678_015374-T1	OG0000005	PHI:7787	Pseudomonas_syringae	reduced_virulence	8.5e-100	Other	NA	Other	0.003097	0.996903
Calonectriamultiphialidica	CBS112678_015384-T1	OG0000173	PHI:7511	Klebsiella_pneumoniae	unaffected_pathogenicity	4.76e-19	Other	NA	Other	0.002813	0.997187
Calonectriamultiphialidica	CBS112678_015402-T1	OG0000005	PHI:7788	Pseudomonas_syringae	reduced_virulence	8.93e-131	Other	NA	Other	0.016651	0.983349
Calonectriamultiphialidica	CBS112678_015403-T1	OG0000022	PHI:2145__PHI:9180	Magnaporthe_oryzae	loss_of_pathogenicity__unaffected_pathogenicity	1.82e-161	Other	NA	Other	0.000696	0.999304
Calonectriamultiphialidica	CBS112678_015413-T1	OG0000005	PHI:7788	Pseudomonas_syringae	reduced_virulence	8.25e-140	Other	NA	Other	0.000665	0.999335
Calonectriamultiphialidica	CBS112678_015428-T1	OG0000062	PHI:9826	Fusarium_graminearum	reduced_virulence	1.3e-08	Other	NA	Other	0.011415	0.988585
Calonectriamultiphialidica	CBS112678_015477-T1	OG0000119	PHI:2802	Exserohilum_turcicum	unaffected_pathogenicity	1.44e-34	Other	NA	Other	0.001598	0.998402
Calonectriamultiphialidica	CBS112678_015505-T1	OG0000092	PHI:6628	Staphylococcus_aureus	unaffected_pathogenicity__reduced_virulence	9.8e-07	Other	NA	Other	0.001814	0.998186
Calonectriamultiphialidica	CBS112678_015509-T1	OG0000022	PHI:3914	Parastagonospora_nodorum	reduced_virulence	2.83e-156	Other	NA	Other	0.00067	0.99933
Calonectriamultiphialidica	CBS112678_015510-T1	OG0000157	PHI:2171	Magnaporthe_oryzae	reduced_virulence	5.72e-122	Other	NA	Other	0.000487	0.999513
Calonectriamultiphialidica	CBS112678_015534-T1	OG0000192	PHI:1867	Fusarium_graminearum	unaffected_pathogenicity	7.75e-38	Other	NA	Other	0.000283	0.999717
Calonectriamultiphialidica	CBS112678_015545-T1	OG0000187	PHI:2968	Cryptococcus_neoformans	reduced_virulence	8.46e-56	Other	NA	Other	0.082185	0.917815
Calonectriamultiphialidica	CBS112678_015562-T1	OG0000016	PHI:7173	Verticillium_dahliae	reduced_virulence	1.05e-65	Other	NA	Other	0.002906	0.997094
Calonectriamultiphialidica	CBS112678_015568-T1	OG0000226	PHI:1941	Fusarium_graminearum	unaffected_pathogenicity	4.23e-35	Other	NA	Other	0.000942	0.999058
Calonectriamultiphialidica	CBS112678_015627-T1	OG0000008	PHI:9423	Cryptococcus_neoformans	reduced_virulence	1.74e-80	Other	NA	Other	0.194105	0.805895
Calonectriamultiphialidica	CBS112678_015633-T1	OG0000330	PHI:1688	Fusarium_graminearum	unaffected_pathogenicity	2.22e-168	Other	NA	Other	0.000269	0.999731
Calonectriamultiphialidica	CBS112678_015812-T1	OG0000023	PHI:1609	Fusarium_graminearum	unaffected_pathogenicity	1.25e-39	Other	NA	Other	0.001667	0.998333
Calonectriamultiphialidica	CBS112678_015834-T1	OG0000062	PHI:8030__PHI:8187	Candida_albicans	loss_of_pathogenicity	5.49e-09	Other	NA	Other	0.002124	0.997876
Calonectriamultiphialidica	CBS112678_015846-T1	OG0000055	PHI:3383	Fusarium_verticillioides	unaffected_pathogenicity	1.93e-90	Other	NA	Other	0.0006	0.9994
Calonectriamultiphialidica	CBS112678_015885-T1	OG0000062	PHI:2907__PHI:9824	Fusarium_graminearum	unaffected_pathogenicity__reduced_virulence	1.46e-09	Other	NA	Other	0.002736	0.997264
Calonectriamultiphialidica	CBS112678_015907-T1	OG0000030	PHI:6628	Staphylococcus_aureus	unaffected_pathogenicity__reduced_virulence	2.69e-07	Other	NA	Other	0.002402	0.997598
Calonectriamultiphialidica	CBS112678_016007-T1	OG0000011	PHI:2289	Botrytis_cinerea	reduced_virulence	1.14e-38	Other	NA	Other	0.003	0.997
Calonectriamultiphialidica	CBS112678_016015-T1	OG0000055	PHI:3383	Fusarium_verticillioides	unaffected_pathogenicity	1.62e-104	Other	NA	Other	0.001315	0.998685
Calonectriamultiphialidica	CBS112678_016018-T1	OG0000016	PHI:7173	Verticillium_dahliae	reduced_virulence	1.05e-56	Other	NA	Other	0.205581	0.794419
Calonectriamultiphialidica	CBS112678_016053-T1	OG0000028	PHI:7707	Verticillium_dahliae	reduced_virulence__unaffected_pathogenicity__increased_virulence_(hypervirulence)	1.14e-11	Other	NA	Other	0.000994	0.999006
Calonectriamultiphialidica	CBS112678_016064-T1	OG0000008	PHI:9423	Cryptococcus_neoformans	reduced_virulence	8.75e-96	Other	NA	Other	0.050236	0.949764
Calonectriamultiphialidica	CBS112678_016068-T1	OG0000028	PHI:9041	Fusarium_graminearum	reduced_virulence	8.77e-09	Other	NA	Other	0.001239	0.998761
Calonectriamultiphialidica	CBS112678_016075-T1	OG0000062	PHI:2907__PHI:9824	Fusarium_graminearum	unaffected_pathogenicity__reduced_virulence	2.97e-12	Other	NA	Other	0.000795	0.999205
Calonectriamultiphialidica	CBS112678_016089-T1	OG0000226	PHI:5591	Magnaporthe_oryzae	unaffected_pathogenicity	7.7e-25	Other	NA	Other	0.000749	0.999251
Calonectriamultiphialidica	CBS112678_016117-T1	OG0000173	PHI:7511	Klebsiella_pneumoniae	unaffected_pathogenicity	1.39e-15	Other	NA	Other	0.002059	0.997941
Calonectriamultiphialidica	CBS112678_016120-T1	OG0000758	PHI:438	Botrytis_cinerea	reduced_virulence	5.13e-09	Other	NA	Other	0.001564	0.998436
Calonectriamultiphialidica	CBS112678_016147-T1	OG0000226	PHI:1941	Fusarium_graminearum	unaffected_pathogenicity	1.61e-22	Other	NA	Other	0.002033	0.997967
Calonectriamultiphialidica	CBS112678_016158-T1	OG0000011	PHI:2289	Botrytis_cinerea	reduced_virulence	4.16e-44	Other	NA	Other	0.000593	0.999407
Calonectriamultiphialidica	CBS112678_016160-T1	OG0000130	PHI:2147	Magnaporthe_oryzae	reduced_virulence	1.79e-35	Other	NA	Other	0.009912	0.990088
Calonectriamultiphialidica	CBS112678_016161-T1	OG0000130	PHI:2147	Magnaporthe_oryzae	reduced_virulence	1.02e-15	Other	NA	Other	0.012457	0.987543
Calonectriamultiphialidica	CBS112678_016187-T1	OG0001779	PHI:6832	Verticillium_dahliae	effector_(plant_avirulence_determinant)	5.67e-14	Other	NA	Other	0.005764	0.994236
Calonectriamultiphialidica	CBS112678_016191-T1	OG0000023	PHI:1609	Fusarium_graminearum	unaffected_pathogenicity	1.02e-41	Other	NA	Other	0.000496	0.999504
Calonectriamultiphialidica	CBS112678_016195-T1	OG0000065	PHI:2227	Ustilago_maydis	reduced_virulence__loss_of_pathogenicity	2.96e-07	Other	NA	Other	0.003067	0.996933
Calonectriamultiphialidica	CBS112678_016219-T1	OG0000053	PHI:2802	Exserohilum_turcicum	unaffected_pathogenicity	1.19e-26	Other	NA	Other	0.002205	0.997795
Calonectriamultiphialidica	CBS112678_016618-T1	OG0000173	PHI:5271	Ralstonia_solanacearum	lethal	1.9e-15	Other	NA	Other	0.000647	0.999353
Calonectriamultiphialidica	CBS112678_016664-T1	OG0000000	PHI:2009	Magnaporthe_oryzae	unaffected_pathogenicity	2.36e-09	Other	NA	Other	0.067578	0.932422
Calonectriamultiphialidica	CBS112678_016673-T1	OG0000025	PHI:5874	Fusarium_graminearum	unaffected_pathogenicity	5.77e-38	Other	NA	Other	0.000325	0.999675
Calonectriamultiphialidica	CBS112678_016757-T1	OG0001779	PHI:6832	Verticillium_dahliae	effector_(plant_avirulence_determinant)	4.54e-16	Non-effector	0.99	Secreted	0.967844	0.032156
Calonectriamultiphialidica	CBS112678_016789-T1	OG0000000	PHI:1260	Fusarium_graminearum	unaffected_pathogenicity	1.24e-13	Other	NA	Other	0.002784	0.997216
Calonectriamultiphialidica	CBS112678_016880-T1	OG0000008	PHI:9423	Cryptococcus_neoformans	reduced_virulence	2.04e-70	Other	NA	Other	0.103933	0.896067
Calonectriamultiphialidica	CBS112678_016882-T1	OG0000000	PHI:1260	Fusarium_graminearum	unaffected_pathogenicity	2.81e-26	Other	NA	Other	0.069652	0.930348
Calonectriamultiphialidica	CBS112678_017106-T1	OG0000016	PHI:7173	Verticillium_dahliae	reduced_virulence	1.48e-63	Other	NA	Other	0.005936	0.994064
Calonectriamultiphialidica	CBS112678_017132-T1	OG0000330	PHI:1688	Fusarium_graminearum	unaffected_pathogenicity	8.94e-152	Other	NA	Other	0.000687	0.999313
Calonectriamultiphialidica	CBS112678_017188-T1	OG0000000	PHI:1260	Fusarium_graminearum	unaffected_pathogenicity	2.46e-28	Other	NA	Other	0.000882	0.999118
Calonectriamultiphialidica	CBS112678_017190-T1	OG0000045	PHI:211__PHI:6806	Candida_albicans	reduced_virulence	2.51e-32	Other	NA	Other	0.008955	0.991045
Calonectriamultiphialidica	CBS112678_017224-T1	OG0000039	PHI:112	Fusarium_solani	reduced_virulence	5.38e-127	Other	NA	Other	0.003701	0.996299
Calonectriamultiphialidica	CBS112678_017226-T1	OG0000023	PHI:1609	Fusarium_graminearum	unaffected_pathogenicity	3.74e-51	Other	NA	Other	0.00237	0.99763
Calonectriamultiphialidica	CBS112678_017228-T1	OG0000000	PHI:1420	Fusarium_graminearum	unaffected_pathogenicity	1.2e-10	Other	NA	Other	0.010515	0.989485
Calonectriamultiphialidica	CBS112678_017237-T1	OG0000010	PHI:5872	Fusarium_graminearum	unaffected_pathogenicity	6.17e-53	Non-effector	0.766	Secreted	0.72526	0.27474
Calonectriamultiphialidica	CBS112678_017282-T1	OG0000040	PHI:9041	Fusarium_graminearum	reduced_virulence	3.54e-24	Other	NA	Other	0.000424	0.999576
Calonectriamultiphialidica	CBS112678_017431-T1	OG0000008	PHI:9423	Cryptococcus_neoformans	reduced_virulence	9.78e-89	Other	NA	Other	0.029864	0.970136
Calonectriamultiphialidica	CBS112678_017475-T1	OG0000005	PHI:7788	Pseudomonas_syringae	reduced_virulence	3.15e-135	Other	NA	Other	0.001352	0.998648
Calonectriamultiphialidica	CBS112678_017586-T1	OG0000886	PHI:1260	Fusarium_graminearum	unaffected_pathogenicity	4.62e-29	Other	NA	Other	0.15329	0.84671
Calonectriamultiphialidica	CBS112678_017614-T1	OG0000055	PHI:3383	Fusarium_verticillioides	unaffected_pathogenicity	4.94e-138	Other	NA	Other	0.000596	0.999404
Calonectriamultiphialidica	CBS112678_017635-T1	OG0000120	PHI:1910	Fusarium_graminearum	unaffected_pathogenicity	4.72e-99	Other	NA	Other	0.001417	0.998583
Calonectriamultiphialidica	CBS112678_017637-T1	OG0000055	PHI:3383	Fusarium_verticillioides	unaffected_pathogenicity	7.12e-109	Other	NA	Other	0.001003	0.998997
Calonectriamultiphialidica	CBS112678_017639-T1	OG0000005	PHI:7788	Pseudomonas_syringae	reduced_virulence	2.3e-130	Other	NA	Other	0.002914	0.997086
Calonectriamultiphialidica	CBS112678_017640-T1	OG0000220	PHI:8810	Salmonella_enterica	reduced_virulence	8.32e-99	Other	NA	Other	0.001825	0.998175
Calonectriamultiphialidica	CBS112678_017650-T1	OG0000040	PHI:9041	Fusarium_graminearum	reduced_virulence	8.91e-17	Other	NA	Other	0.000475	0.999525
Calonectriamultiphialidica	CBS112678_017700-T1	OG0000119	PHI:2837	Bipolaris_maydis	reduced_virulence	2.13e-33	Other	NA	Other	0.002833	0.997167
Calonectriamultiphialidica	CBS112678_017825-T1	OG0000138	PHI:2032	Magnaporthe_oryzae	unaffected_pathogenicity	2.28e-09	Other	NA	Other	0.002512	0.997488
Calonectriamultiphialidica	CBS112678_017826-T1	OG0000770	PHI:6121	Fusarium_graminearum	reduced_virulence	1.96e-27	Other	NA	Other	0.000495	0.999505
Calonectriamultiphialidica	CBS112678_017828-T1	OG0000758	PHI:438	Botrytis_cinerea	reduced_virulence	1.51e-12	Other	NA	Other	0.00076	0.99924
Calonectriamultiphialidica	CBS112678_017829-T1	OG0000119	PHI:2802	Exserohilum_turcicum	unaffected_pathogenicity	1.31e-33	Other	NA	Other	0.016346	0.983654
Calonectriamultiphialidica	CBS112678_017834-T1	OG0000013	PHI:1420	Fusarium_graminearum	unaffected_pathogenicity	5.8e-10	Other	NA	Other	0.008719	0.991281
Calonectriamultiphialidica	CBS112678_017836-T1	OG0000013	PHI:4722	Magnaporthe_oryzae	reduced_virulence	1e-32	Other	NA	Other	0.000633	0.999367
Calonectriamultiphialidica	CBS112678_017855-T1	OG0000058	PHI:7173	Verticillium_dahliae	reduced_virulence	6.88e-47	Other	NA	Other	0.000507	0.999493
Calonectriamultiphialidica	CBS112678_017861-T1	OG0000192	PHI:1867	Fusarium_graminearum	unaffected_pathogenicity	5.17e-68	Other	NA	Other	0.000526	0.999474
Calonectriamultiphialidica	CBS112678_017878-T1	OG0000025	PHI:5874	Fusarium_graminearum	unaffected_pathogenicity	5.73e-33	Other	NA	Other	0.001418	0.998582
Calonectriamultiphialidica	CBS112678_017924-T1	OG0000211	PHI:9227	Escherichia_coli	reduced_virulence__unaffected_pathogenicity	2.66e-44	Other	NA	Other	0.001001	0.998999
Calonectriamultiphialidica	CBS112678_017931-T1	OG0000130	PHI:2147	Magnaporthe_oryzae	reduced_virulence	5.69e-52	Other	NA	Other	0.00343	0.99657
Calonectriamultiphialidica	CBS112678_017932-T1	OG0000130	PHI:2147	Magnaporthe_oryzae	reduced_virulence	2.28e-20	Other	NA	Other	0.001864	0.998136
Calonectriamultiphialidica	CBS112678_017937-T1	OG0000000	PHI:1420	Fusarium_graminearum	unaffected_pathogenicity	9.63e-12	Other	NA	Other	0.001386	0.998614
Calonectriamultiphialidica	CBS112678_017940-T1	OG0000008	PHI:9423	Cryptococcus_neoformans	reduced_virulence	1.07e-90	Other	NA	Other	0.098515	0.901485
Calonectriamultiphialidica	CBS112678_017983-T1	OG0000040	PHI:9041	Fusarium_graminearum	reduced_virulence	9.71e-08	Other	NA	Other	0.000585	0.999415
Calonectriamultiphialidica	CBS112678_017990-T1	OG0000157	PHI:2171	Magnaporthe_oryzae	reduced_virulence	1.49e-112	Other	NA	Other	0.000812	0.999188
Calonectriamultiphialidica	CBS112678_017998-T1	OG0000677	PHI:1260	Fusarium_graminearum	unaffected_pathogenicity	5.6e-15	Other	NA	Other	0.00079	0.99921
Calonectriamultiphialidica	CBS112678_018007-T1	OG0000011	PHI:2289	Botrytis_cinerea	reduced_virulence	1.94e-41	Other	NA	Other	0.000919	0.999081
Calonectriamultiphialidica	CBS112678_018012-T1	OG0000119	PHI:7696	Sclerotinia_sclerotiorum	unaffected_pathogenicity	2.56e-80	Other	NA	Other	0.018658	0.981342
Calonectriamultiphialidica	CBS112678_018046-T1	OG0001418	PHI:1260	Fusarium_graminearum	unaffected_pathogenicity	5.2e-15	Other	NA	Other	0.001344	0.998656
Calonectriamultiphialidica	CBS112678_018071-T1	OG0000008	PHI:9423	Cryptococcus_neoformans	reduced_virulence	5.21e-111	Other	NA	Other	0.003634	0.996366
Calonectriamultiphialidica	CBS112678_018079-T1	OG0000065	PHI:2227	Ustilago_maydis	reduced_virulence__loss_of_pathogenicity	8.15e-07	Other	NA	Other	0.003247	0.996753
Calonectriamultiphialidica	CBS112678_018082-T1	OG0000039	PHI:112	Fusarium_solani	reduced_virulence	1.09e-66	Other	NA	Other	0.015982	0.984018
Calonectriamultiphialidica	CBS112678_018105-T1	OG0001779	PHI:6832	Verticillium_dahliae	effector_(plant_avirulence_determinant)	1.91e-22	Non-effector	0.92	Secreted	0.98482	0.01518
Calonectriamultiphialidica	CBS112678_018126-T1	OG0000025	PHI:5874	Fusarium_graminearum	unaffected_pathogenicity	6.92e-30	Other	NA	Other	0.00144	0.99856
Calonectriamultiphialidica	CBS112678_018137-T1	OG0000120	PHI:1910	Fusarium_graminearum	unaffected_pathogenicity	8.63e-56	Other	NA	Other	0.000897	0.999103
Calonectriamultiphialidica	CBS112678_018149-T1	OG0000007	PHI:2315	Bipolaris_maydis	reduced_virulence__increased_virulence_(hypervirulence)	6.64e-59	Other	NA	Other	0.001309	0.998691
Calonectriamultiphialidica	CBS112678_018203-T1	OG0000055	PHI:3383	Fusarium_verticillioides	unaffected_pathogenicity	1.04e-74	Other	NA	Other	0.000686	0.999314
Calonectriamultiphialidica	CBS112678_018264-T1	OG0000010	PHI:5872	Fusarium_graminearum	unaffected_pathogenicity	3.06e-62	Other	NA	Other	0.001047	0.998953
Calonectriamultiphialidica	CBS112678_018669-T1	OG0000065	PHI:6649	Pseudomonas_savastanoi	reduced_virulence	2.21e-09	Other	NA	Other	0.00117	0.99883
Calonectriamultiphialidica	CBS112678_018721-T1	OG0000011	PHI:2289	Botrytis_cinerea	reduced_virulence	2.51e-40	Other	NA	Other	0.003246	0.996754
Calonectriamultiphialidica	CBS112678_018738-T1	OG0000005	PHI:7520	Klebsiella_pneumoniae	unaffected_pathogenicity	1.72e-07	Other	NA	Other	0.004675	0.995325
Calonectriamultiphialidica	CBS112678_018767-T1	OG0000010	PHI:5872	Fusarium_graminearum	unaffected_pathogenicity	2.82e-56	Other	NA	Other	0.002813	0.997187
Calonectriamultiphialidica	CBS112678_018887-T1	OG0000023	PHI:1609	Fusarium_graminearum	unaffected_pathogenicity	2.11e-54	Other	NA	Other	0.002525	0.997475
Calonectriamultiphialidica	CBS112678_018920-T1	OG0000173	PHI:7511	Klebsiella_pneumoniae	unaffected_pathogenicity	1.26e-16	Other	NA	Other	0.001215	0.998785
Calonectriamultiphialidica	CBS112678_018943-T1	OG0000013	PHI:211__PHI:6806	Candida_albicans	reduced_virulence	3.42e-31	Other	NA	Other	0.000565	0.999435
Calonectriamultiphialidica	CBS112678_018968-T1	OG0000010	PHI:5872	Fusarium_graminearum	unaffected_pathogenicity	5e-52	Other	NA	Other	0.008276	0.991724
Calonectriamultiphialidica	CBS112678_018969-T1	OG0000000	PHI:1260	Fusarium_graminearum	unaffected_pathogenicity	5.07e-19	Other	NA	Other	0.000867	0.999133
Calonectriamultiphialidica	CBS112678_018994-T1	OG0000064	PHI:7753	Xanthomonas_oryzae	reduced_virulence	5.39e-11	Other	NA	Other	0.002183	0.997817
Calonectriamultiphialidica	CBS112678_018994-T1	OG0000064	PHI:7754	Xanthomonas_oryzae	reduced_virulence	5.39e-11	Other	NA	Other	0.002183	0.997817
Calonectriamultiphialidica	CBS112678_018999-T1	OG0000040	PHI:9041	Fusarium_graminearum	reduced_virulence	2.09e-12	Other	NA	Other	0.000439	0.999561
Calonectriamultiphialidica	CBS112678_019008-T1	OG0000064	PHI:7754	Xanthomonas_oryzae	reduced_virulence	9.05e-10	Other	NA	Other	0.015695	0.984305
Calonectriamultiphialidica	CBS112678_019015-T1	OG0000010	PHI:5872	Fusarium_graminearum	unaffected_pathogenicity	3.02e-48	Other	NA	Other	0.002822	0.997178
Calonectriamultiphialidica	CBS112678_019026-T1	OG0000005	PHI:7787	Pseudomonas_syringae	reduced_virulence	1.41e-108	Other	NA	Other	0.000411	0.999589
Calonectriamultiphialidica	CBS112678_019066-T1	OG0000010	PHI:5872	Fusarium_graminearum	unaffected_pathogenicity	2.73e-53	Other	NA	Other	0.00976	0.99024
Calonectriamultiphialidica	CBS112678_019100-T1	OG0000226	PHI:1941	Fusarium_graminearum	unaffected_pathogenicity	3.89e-24	Other	NA	Other	0.00099	0.99901
Calonectriamultiphialidica	CBS112678_019122-T1	OG0000010	PHI:5872	Fusarium_graminearum	unaffected_pathogenicity	3.06e-61	Other	NA	Other	0.00449	0.99551
Calonectriamultiphialidica	CBS112678_019129-T1	OG0000146	PHI:7666	Penicillium_expansum	effector_(plant_avirulence_determinant)	1.42e-33	Non-effector	0.969	Secreted	0.993573	0.006427
Calonectriamultiphialidica	CBS112678_019141-T1	OG0000091	PHI:6831	Verticillium_dahliae	effector_(plant_avirulence_determinant)	2.63e-42	Other	NA	Other	0.001908	0.998092
Calonectriamultiphialidica	CBS112678_019214-T1	OG0000010	PHI:5872	Fusarium_graminearum	unaffected_pathogenicity	2.41e-56	Other	NA	Other	0.00899	0.99101
Calonectriamultiphialidica	CBS112678_019215-T1	OG0000053	PHI:5440	Magnaporthe_oryzae	reduced_virulence	1.04e-48	Other	NA	Other	0.001755	0.998245
Calonectriamultiphialidica	CBS112678_019231-T1	OG0000011	PHI:2289	Botrytis_cinerea	reduced_virulence	3.64e-52	Other	NA	Other	0.001511	0.998489
Calonectriamultiphialidica	CBS112678_019235-T1	OG0000058	PHI:7173	Verticillium_dahliae	reduced_virulence	2.39e-28	Other	NA	Other	0.000747	0.999253
Calonectriamultiphialidica	CBS112678_019244-T1	OG0000220	PHI:8810	Salmonella_enterica	reduced_virulence	5.48e-88	Other	NA	Other	0.003121	0.996879
Calonectriamultiphialidica	CBS112678_019245-T1	OG0000187	PHI:2240__PHI:4586	Ustilago_maydis	reduced_virulence	3.18e-45	Other	NA	Other	0.011979	0.988021
Calonectriamultiphialidica	CBS112678_019272-T1	OG0000010	PHI:5872	Fusarium_graminearum	unaffected_pathogenicity	1.06e-56	Other	NA	Other	0.004099	0.995901
Calonectriamultiphialidica	CBS112678_019273-T1	OG0000039	PHI:112	Fusarium_solani	reduced_virulence	1.03e-76	Other	NA	Other	0.007733	0.992267
Calonectriamultiphialidica	CBS112678_019308-T1	OG0000013	PHI:4182	Cryptococcus_neoformans	reduced_virulence	1.07e-14	Other	NA	Other	0.001177	0.998823
Calonectriamultiphialidica	CBS112678_019344-T1	OG0000000	PHI:1260	Fusarium_graminearum	unaffected_pathogenicity	2.93e-15	Other	NA	Other	0.001259	0.998741
Calonectriamultiphialidica	CBS112678_019350-T1	OG0000053	PHI:5440	Magnaporthe_oryzae	reduced_virulence	5.5e-60	Other	NA	Other	0.005971	0.994029
Calonectriamultiphialidica	CBS112678_019352-T1	OG0000005	PHI:7788	Pseudomonas_syringae	reduced_virulence	4.26e-77	Other	NA	Other	0.001174	0.998826
Calonectriamultiphialidica	CBS112678_019493-T1	OG0000120	PHI:1910	Fusarium_graminearum	unaffected_pathogenicity	1.43e-74	Other	NA	Other	0.00176	0.99824
Calonectriamultiphialidica	CBS112678_019504-T1	OG0000092	PHI:6628	Staphylococcus_aureus	unaffected_pathogenicity__reduced_virulence	3.57e-07	Other	NA	Other	0.001267	0.998733
Calonectriamultiphialidica	CBS112678_019569-T1	OG0000157	PHI:2171	Magnaporthe_oryzae	reduced_virulence	4.88e-114	Other	NA	Other	0.003347	0.996653
Calonectriamultiphialidica	CBS112678_019583-T1	OG0000092	PHI:6628	Staphylococcus_aureus	unaffected_pathogenicity__reduced_virulence	9.08e-08	Other	NA	Other	0.00196	0.99804
Calonectriamultiphialidica	CBS112678_019585-T1	OG0000007	PHI:2315	Bipolaris_maydis	reduced_virulence__increased_virulence_(hypervirulence)	2.15e-48	Other	NA	Other	0.000902	0.999098
Calonectriamultiphialidica	CBS112678_019599-T1	OG0000064	PHI:1260	Fusarium_graminearum	unaffected_pathogenicity	3.4e-09	Other	NA	Other	0.00286	0.99714
Calonectriamultiphialidica	CBS112678_019613-T1	OG0000064	PHI:1260	Fusarium_graminearum	unaffected_pathogenicity	2.18e-13	Other	NA	Other	0.002763	0.997237
Calonectriamultiphialidica	CBS112678_019642-T1	OG0000025	PHI:5874	Fusarium_graminearum	unaffected_pathogenicity	2.99e-33	Other	NA	Other	0.000638	0.999362
Calonectriamultiphialidica	CBS112678_019685-T1	OG0000211	PHI:9838	Vibrio_cholerae	reduced_virulence	2.2e-44	Other	NA	Other	0.000834	0.999166
Calonectriamultiphialidica	CBS112678_019704-T1	OG0000025	PHI:5874	Fusarium_graminearum	unaffected_pathogenicity	1.4e-27	Other	NA	Other	0.003217	0.996783
Calonectriamultiphialidica	CBS112678_019720-T1	OG0000758	PHI:9040	Fusarium_graminearum	reduced_virulence	1.62e-10	Other	NA	Other	0.001768	0.998232
Calonectriamultiphialidica	CBS112678_019727-T1	OG0000220	PHI:8810	Salmonella_enterica	reduced_virulence	2.12e-97	Other	NA	Other	0.004118	0.995882
Calonectriamultiphialidica	CBS112678_019807-T1	OG0000011	PHI:2289	Botrytis_cinerea	reduced_virulence	6.09e-47	Other	NA	Other	0.000511	0.999489
Calonectriamultiphialidica	CBS112678_019882-T1	OG0000007	PHI:2315	Bipolaris_maydis	reduced_virulence__increased_virulence_(hypervirulence)	8.32e-59	Other	NA	Other	0.00103	0.99897
Calonectrianaviculata	CBS101121_000039-T1	OG0000049	PHI:1260	Fusarium_graminearum	unaffected_pathogenicity	4.1e-53	Other	NA	Other	0.001051	0.998949
Calonectrianaviculata	CBS101121_000050-T1	OG0000000	PHI:1260	Fusarium_graminearum	unaffected_pathogenicity	3.37e-23	Other	NA	Other	0.001766	0.998234
Calonectrianaviculata	CBS101121_000080-T1	OG0000512	PHI:3387	Fusarium_verticillioides	unaffected_pathogenicity	8.64e-06	Other	NA	Other	0.003149	0.996851
Calonectrianaviculata	CBS101121_000135-T1	OG0000025	PHI:5874	Fusarium_graminearum	unaffected_pathogenicity	2.2e-20	Other	NA	Other	0.001311	0.998689
Calonectrianaviculata	CBS101121_000151-T1	OG0000032	PHI:5393	Fusarium_graminearum	reduced_virulence	5.19e-06	Non-effector	0.989	Secreted	0.840227	0.159773
Calonectrianaviculata	CBS101121_000166-T1	OG0000024	PHI:9042	Fusarium_graminearum	reduced_virulence	5.11e-52	Other	NA	Other	0.000646	0.999354
Calonectrianaviculata	CBS101121_000184-T1	OG0000619	PHI:6628	Staphylococcus_aureus	unaffected_pathogenicity__reduced_virulence	7.82e-07	Other	NA	Other	0.002512	0.997488
Calonectrianaviculata	CBS101121_000190-T1	OG0000702	PHI:3950	Xanthomonas_campestris	reduced_virulence	2.93e-40	Other	NA	Other	0.001669	0.998331
Calonectrianaviculata	CBS101121_000194-T1	OG0000065	PHI:2227	Ustilago_maydis	reduced_virulence__loss_of_pathogenicity	5.04e-10	Other	NA	Other	0.001272	0.998728
Calonectrianaviculata	CBS101121_000218-T1	OG0001319	PHI:1701	Fusarium_graminearum	unaffected_pathogenicity	3.24e-11	Other	NA	Other	0.000326	0.999674
Calonectrianaviculata	CBS101121_000224-T1	OG0001319	PHI:1701	Fusarium_graminearum	unaffected_pathogenicity	1.57e-14	Other	NA	Other	0.001566	0.998434
Calonectrianaviculata	CBS101121_000248-T1	OG0000049	PHI:1260	Fusarium_graminearum	unaffected_pathogenicity	3.23e-50	Other	NA	Other	0.000839	0.999161
Calonectrianaviculata	CBS101121_000253-T1	OG0001319	PHI:1731	Fusarium_graminearum	unaffected_pathogenicity	4.98e-13	Other	NA	Other	0.002507	0.997493
Calonectrianaviculata	CBS101121_000342-T1	OG0000023	PHI:1609	Fusarium_graminearum	unaffected_pathogenicity	1.06e-33	Other	NA	Other	0.002949	0.997051
Calonectrianaviculata	CBS101121_000387-T1	OG0000024	PHI:9042	Fusarium_graminearum	reduced_virulence	8.02e-64	Other	NA	Other	0.001203	0.998797
Calonectrianaviculata	CBS101121_000406-T1	OG0000007	PHI:482	Aspergillus_fumigatus	reduced_virulence	1.67e-25	Other	NA	Other	0.000376	0.999624
Calonectrianaviculata	CBS101121_000751-T1	OG0000065	PHI:2227	Ustilago_maydis	reduced_virulence__loss_of_pathogenicity	9.25e-08	Other	NA	Other	0.000511	0.999489
Calonectrianaviculata	CBS101121_000803-T1	OG0000119	PHI:685__PHI:2022	Magnaporthe_oryzae	loss_of_pathogenicity	6.45e-30	Other	NA	Other	0.005824	0.994176
Calonectrianaviculata	CBS101121_000897-T1	OG0000002	PHI:1260	Fusarium_graminearum	unaffected_pathogenicity	1.53e-18	Other	NA	Other	0.001775	0.998225
Calonectrianaviculata	CBS101121_000948-T1	OG0000024	PHI:160	Alternaria_alternata	loss_of_pathogenicity	0	Other	NA	Other	0.001358	0.998642
Calonectrianaviculata	CBS101121_000948-T1	OG0000024	PHI:160	Alternaria_alternata	loss_of_pathogenicity	0	Other	NA	Other	0.001358	0.998642
Calonectrianaviculata	CBS101121_000948-T1	OG0000024	PHI:160	Alternaria_alternata	loss_of_pathogenicity	0	Other	NA	Other	0.001358	0.998642
Calonectrianaviculata	CBS101121_000948-T1	OG0000024	PHI:12	Bipolaris_zeicola	loss_of_pathogenicity	0	Other	NA	Other	0.001358	0.998642
Calonectrianaviculata	CBS101121_000948-T1	OG0000024	PHI:12	Bipolaris_zeicola	loss_of_pathogenicity	0	Other	NA	Other	0.001358	0.998642
Calonectrianaviculata	CBS101121_000948-T1	OG0000024	PHI:12	Bipolaris_zeicola	loss_of_pathogenicity	0	Other	NA	Other	0.001358	0.998642
Calonectrianaviculata	CBS101121_000948-T1	OG0000024	PHI:12	Bipolaris_zeicola	loss_of_pathogenicity	0	Other	NA	Other	0.001358	0.998642
Calonectrianaviculata	CBS101121_000948-T1	OG0000024	PHI:4836	Pseudomonas_cichorii	reduced_virulence	0	Other	NA	Other	0.001358	0.998642
Calonectrianaviculata	CBS101121_000948-T1	OG0000024	PHI:4836	Pseudomonas_cichorii	reduced_virulence	0	Other	NA	Other	0.001358	0.998642
Calonectrianaviculata	CBS101121_000948-T1	OG0000024	PHI:2935	Pseudomonas_cichorii	reduced_virulence	0	Other	NA	Other	0.001358	0.998642
Calonectrianaviculata	CBS101121_000948-T1	OG0000024	PHI:2935	Pseudomonas_cichorii	reduced_virulence	0	Other	NA	Other	0.001358	0.998642
Calonectrianaviculata	CBS101121_000948-T1	OG0000024	PHI:4837	Pseudomonas_cichorii	reduced_virulence	0	Other	NA	Other	0.001358	0.998642
Calonectrianaviculata	CBS101121_000948-T1	OG0000024	PHI:4837	Pseudomonas_cichorii	reduced_virulence	0	Other	NA	Other	0.001358	0.998642
Calonectrianaviculata	CBS101121_000948-T1	OG0000024	PHI:4837	Pseudomonas_cichorii	reduced_virulence	0	Other	NA	Other	0.001358	0.998642
Calonectrianaviculata	CBS101121_000948-T1	OG0000024	PHI:2511	Aspergillus_fumigatus	reduced_virulence	0	Other	NA	Other	0.001358	0.998642
Calonectrianaviculata	CBS101121_000948-T1	OG0000024	PHI:2511	Aspergillus_fumigatus	reduced_virulence	0	Other	NA	Other	0.001358	0.998642
Calonectrianaviculata	CBS101121_000948-T1	OG0000024	PHI:2511	Aspergillus_fumigatus	reduced_virulence	0	Other	NA	Other	0.001358	0.998642
Calonectrianaviculata	CBS101121_000948-T1	OG0000024	PHI:2511	Aspergillus_fumigatus	reduced_virulence	0	Other	NA	Other	0.001358	0.998642
Calonectrianaviculata	CBS101121_000948-T1	OG0000024	PHI:4234	Bipolaris_maydis	reduced_virulence	0	Other	NA	Other	0.001358	0.998642
Calonectrianaviculata	CBS101121_000948-T1	OG0000024	PHI:4234	Bipolaris_maydis	reduced_virulence	0	Other	NA	Other	0.001358	0.998642
Calonectrianaviculata	CBS101121_000948-T1	OG0000024	PHI:4234	Bipolaris_maydis	reduced_virulence	0	Other	NA	Other	0.001358	0.998642
Calonectrianaviculata	CBS101121_000948-T1	OG0000024	PHI:4234	Bipolaris_maydis	reduced_virulence	0	Other	NA	Other	0.001358	0.998642
Calonectrianaviculata	CBS101121_000948-T1	OG0000024	PHI:2934	Pseudomonas_cichorii	reduced_virulence	0	Other	NA	Other	0.001358	0.998642
Calonectrianaviculata	CBS101121_000948-T1	OG0000024	PHI:2934	Pseudomonas_cichorii	reduced_virulence	0	Other	NA	Other	0.001358	0.998642
Calonectrianaviculata	CBS101121_000948-T1	OG0000024	PHI:2934	Pseudomonas_cichorii	reduced_virulence	0	Other	NA	Other	0.001358	0.998642
Calonectrianaviculata	CBS101121_000948-T1	OG0000024	PHI:4217__PHI:9072	Colletotrichum_graminicola	reduced_virulence	0	Other	NA	Other	0.001358	0.998642
Calonectrianaviculata	CBS101121_000948-T1	OG0000024	PHI:4217__PHI:9072	Colletotrichum_graminicola	reduced_virulence	0	Other	NA	Other	0.001358	0.998642
Calonectrianaviculata	CBS101121_000948-T1	OG0000024	PHI:2923	Alternaria_alternata	reduced_virulence	0	Other	NA	Other	0.001358	0.998642
Calonectrianaviculata	CBS101121_000964-T1	OG0000010	PHI:5872	Fusarium_graminearum	unaffected_pathogenicity	1.45e-76	Other	NA	Other	0.003946	0.996054
Calonectrianaviculata	CBS101121_001138-T1	OG0000023	PHI:1609	Fusarium_graminearum	unaffected_pathogenicity	1.2e-86	Other	NA	Other	0.002116	0.997884
Calonectrianaviculata	CBS101121_001182-T1	OG0000036	PHI:6538	Listeria_monocytogenes	reduced_virulence	7.82e-27	Non-effector	0.957	Secreted	0.999884	0.000116
Calonectrianaviculata	CBS101121_001198-T1	OG0000013	PHI:4475	Magnaporthe_oryzae	loss_of_pathogenicity	3.92e-18	Other	NA	Other	0.002561	0.997439
Calonectrianaviculata	CBS101121_001200-T1	OG0000023	PHI:1909	Fusarium_graminearum	unaffected_pathogenicity	1.55e-12	Other	NA	Other	0.003776	0.996224
Calonectrianaviculata	CBS101121_001219-T1	OG0000058	PHI:7173	Verticillium_dahliae	reduced_virulence	1.02e-24	Other	NA	Other	0.000432	0.999568
Calonectrianaviculata	CBS101121_001239-T1	OG0001770	PHI:2628__PHI:5438__PHI:5569	Salmonella_enterica	reduced_virulence	2.39e-45	Other	NA	Other	0.001113	0.998887
Calonectrianaviculata	CBS101121_001252-T1	OG0000049	PHI:1260	Fusarium_graminearum	unaffected_pathogenicity	1.71e-105	Other	NA	Other	0.000444	0.999556
Calonectrianaviculata	CBS101121_001258-T1	OG0000206	PHI:419	Candida_albicans	reduced_virulence	8.29e-71	Other	NA	Other	0.011449	0.988551
Calonectrianaviculata	CBS101121_001370-T1	OG0000188	PHI:2240__PHI:4586	Ustilago_maydis	reduced_virulence	2.88e-46	Other	NA	Other	0.001677	0.998323
Calonectrianaviculata	CBS101121_001536-T1	OG0000292	PHI:1856	Fusarium_graminearum	unaffected_pathogenicity	3.71e-18	Other	NA	Other	0.051548	0.948452
Calonectrianaviculata	CBS101121_001608-T1	OG0000023	PHI:1609	Fusarium_graminearum	unaffected_pathogenicity	1.93e-58	Other	NA	Other	0.019333	0.980667
Calonectrianaviculata	CBS101121_001710-T1	OG0000024	PHI:160	Alternaria_alternata	loss_of_pathogenicity	0	Other	NA	Other	0.001648	0.998352
Calonectrianaviculata	CBS101121_001710-T1	OG0000024	PHI:160	Alternaria_alternata	loss_of_pathogenicity	0	Other	NA	Other	0.001648	0.998352
Calonectrianaviculata	CBS101121_001710-T1	OG0000024	PHI:160	Alternaria_alternata	loss_of_pathogenicity	0	Other	NA	Other	0.001648	0.998352
Calonectrianaviculata	CBS101121_001710-T1	OG0000024	PHI:2511	Aspergillus_fumigatus	reduced_virulence	0	Other	NA	Other	0.001648	0.998352
Calonectrianaviculata	CBS101121_001710-T1	OG0000024	PHI:2511	Aspergillus_fumigatus	reduced_virulence	0	Other	NA	Other	0.001648	0.998352
Calonectrianaviculata	CBS101121_001710-T1	OG0000024	PHI:2511	Aspergillus_fumigatus	reduced_virulence	0	Other	NA	Other	0.001648	0.998352
Calonectrianaviculata	CBS101121_001710-T1	OG0000024	PHI:12	Bipolaris_zeicola	loss_of_pathogenicity	0	Other	NA	Other	0.001648	0.998352
Calonectrianaviculata	CBS101121_001710-T1	OG0000024	PHI:12	Bipolaris_zeicola	loss_of_pathogenicity	0	Other	NA	Other	0.001648	0.998352
Calonectrianaviculata	CBS101121_001710-T1	OG0000024	PHI:12	Bipolaris_zeicola	loss_of_pathogenicity	0	Other	NA	Other	0.001648	0.998352
Calonectrianaviculata	CBS101121_001710-T1	OG0000024	PHI:12	Bipolaris_zeicola	loss_of_pathogenicity	0	Other	NA	Other	0.001648	0.998352
Calonectrianaviculata	CBS101121_001710-T1	OG0000024	PHI:9042	Fusarium_graminearum	reduced_virulence	0	Other	NA	Other	0.001648	0.998352
Calonectrianaviculata	CBS101121_001710-T1	OG0000024	PHI:9042	Fusarium_graminearum	reduced_virulence	0	Other	NA	Other	0.001648	0.998352
Calonectrianaviculata	CBS101121_001710-T1	OG0000024	PHI:9042	Fusarium_graminearum	reduced_virulence	0	Other	NA	Other	0.001648	0.998352
Calonectrianaviculata	CBS101121_001710-T1	OG0000024	PHI:9042	Fusarium_graminearum	reduced_virulence	0	Other	NA	Other	0.001648	0.998352
Calonectrianaviculata	CBS101121_001710-T1	OG0000024	PHI:9042	Fusarium_graminearum	reduced_virulence	0	Other	NA	Other	0.001648	0.998352
Calonectrianaviculata	CBS101121_001710-T1	OG0000024	PHI:9042	Fusarium_graminearum	reduced_virulence	0	Other	NA	Other	0.001648	0.998352
Calonectrianaviculata	CBS101121_001710-T1	OG0000024	PHI:4234	Bipolaris_maydis	reduced_virulence	0	Other	NA	Other	0.001648	0.998352
Calonectrianaviculata	CBS101121_001710-T1	OG0000024	PHI:4234	Bipolaris_maydis	reduced_virulence	0	Other	NA	Other	0.001648	0.998352
Calonectrianaviculata	CBS101121_001710-T1	OG0000024	PHI:4234	Bipolaris_maydis	reduced_virulence	0	Other	NA	Other	0.001648	0.998352
Calonectrianaviculata	CBS101121_001710-T1	OG0000024	PHI:4217__PHI:9072	Colletotrichum_graminicola	reduced_virulence	0	Other	NA	Other	0.001648	0.998352
Calonectrianaviculata	CBS101121_001710-T1	OG0000024	PHI:4217__PHI:9072	Colletotrichum_graminicola	reduced_virulence	0	Other	NA	Other	0.001648	0.998352
Calonectrianaviculata	CBS101121_001710-T1	OG0000024	PHI:4217__PHI:9072	Colletotrichum_graminicola	reduced_virulence	0	Other	NA	Other	0.001648	0.998352
Calonectrianaviculata	CBS101121_001710-T1	OG0000024	PHI:3657	Fusarium_graminearum	reduced_virulence	0	Other	NA	Other	0.001648	0.998352
Calonectrianaviculata	CBS101121_001710-T1	OG0000024	PHI:3657	Fusarium_graminearum	reduced_virulence	0	Other	NA	Other	0.001648	0.998352
Calonectrianaviculata	CBS101121_001710-T1	OG0000024	PHI:3657	Fusarium_graminearum	reduced_virulence	0	Other	NA	Other	0.001648	0.998352
Calonectrianaviculata	CBS101121_001710-T1	OG0000024	PHI:1007	Fusarium_graminearum	reduced_virulence	0	Other	NA	Other	0.001648	0.998352
Calonectrianaviculata	CBS101121_001710-T1	OG0000024	PHI:1007	Fusarium_graminearum	reduced_virulence	0	Other	NA	Other	0.001648	0.998352
Calonectrianaviculata	CBS101121_001710-T1	OG0000024	PHI:1007	Fusarium_graminearum	reduced_virulence	0	Other	NA	Other	0.001648	0.998352
Calonectrianaviculata	CBS101121_001710-T1	OG0000024	PHI:4837	Pseudomonas_cichorii	reduced_virulence	0	Other	NA	Other	0.001648	0.998352
Calonectrianaviculata	CBS101121_001710-T1	OG0000024	PHI:4837	Pseudomonas_cichorii	reduced_virulence	0	Other	NA	Other	0.001648	0.998352
Calonectrianaviculata	CBS101121_001710-T1	OG0000024	PHI:4837	Pseudomonas_cichorii	reduced_virulence	0	Other	NA	Other	0.001648	0.998352
Calonectrianaviculata	CBS101121_001710-T1	OG0000024	PHI:4836	Pseudomonas_cichorii	reduced_virulence	0	Other	NA	Other	0.001648	0.998352
Calonectrianaviculata	CBS101121_001710-T1	OG0000024	PHI:4836	Pseudomonas_cichorii	reduced_virulence	0	Other	NA	Other	0.001648	0.998352
Calonectrianaviculata	CBS101121_001710-T1	OG0000024	PHI:4836	Pseudomonas_cichorii	reduced_virulence	0	Other	NA	Other	0.001648	0.998352
Calonectrianaviculata	CBS101121_001710-T1	OG0000024	PHI:2935	Pseudomonas_cichorii	reduced_virulence	0	Other	NA	Other	0.001648	0.998352
Calonectrianaviculata	CBS101121_001710-T1	OG0000024	PHI:2935	Pseudomonas_cichorii	reduced_virulence	0	Other	NA	Other	0.001648	0.998352
Calonectrianaviculata	CBS101121_001710-T1	OG0000024	PHI:2935	Pseudomonas_cichorii	reduced_virulence	0	Other	NA	Other	0.001648	0.998352
Calonectrianaviculata	CBS101121_001710-T1	OG0000024	PHI:6991	Pseudomonas_aeruginosa	loss_of_pathogenicity	0	Other	NA	Other	0.001648	0.998352
Calonectrianaviculata	CBS101121_001710-T1	OG0000024	PHI:2261	Bipolaris_sorokiniana	reduced_virulence	0	Other	NA	Other	0.001648	0.998352
Calonectrianaviculata	CBS101121_001710-T1	OG0000024	PHI:2261	Bipolaris_sorokiniana	reduced_virulence	0	Other	NA	Other	0.001648	0.998352
Calonectrianaviculata	CBS101121_001710-T1	OG0000024	PHI:2923	Alternaria_alternata	reduced_virulence	0	Other	NA	Other	0.001648	0.998352
Calonectrianaviculata	CBS101121_001710-T1	OG0000024	PHI:2923	Alternaria_alternata	reduced_virulence	0	Other	NA	Other	0.001648	0.998352
Calonectrianaviculata	CBS101121_001710-T1	OG0000024	PHI:416__PHI:4232	Bipolaris_maydis	reduced_virulence	0	Other	NA	Other	0.001648	0.998352
Calonectrianaviculata	CBS101121_001710-T1	OG0000024	PHI:416__PHI:4232	Bipolaris_maydis	reduced_virulence	0	Other	NA	Other	0.001648	0.998352
Calonectrianaviculata	CBS101121_001710-T1	OG0000024	PHI:416__PHI:4232	Bipolaris_maydis	reduced_virulence	0	Other	NA	Other	0.001648	0.998352
Calonectrianaviculata	CBS101121_001710-T1	OG0000024	PHI:1008	Bipolaris_oryzae	reduced_virulence	0	Other	NA	Other	0.001648	0.998352
Calonectrianaviculata	CBS101121_001710-T1	OG0000024	PHI:1008	Bipolaris_oryzae	reduced_virulence	0	Other	NA	Other	0.001648	0.998352
Calonectrianaviculata	CBS101121_001710-T1	OG0000024	PHI:2934	Pseudomonas_cichorii	reduced_virulence	0	Other	NA	Other	0.001648	0.998352
Calonectrianaviculata	CBS101121_001710-T1	OG0000024	PHI:1009	Alternaria_brassicicola	reduced_virulence	0	Other	NA	Other	0.001648	0.998352
Calonectrianaviculata	CBS101121_001710-T1	OG0000024	PHI:1009	Alternaria_brassicicola	reduced_virulence	0	Other	NA	Other	0.001648	0.998352
Calonectrianaviculata	CBS101121_001731-T1	OG0000034	PHI:1209	Fusarium_graminearum	reduced_virulence	1.86e-19	Other	NA	Other	0.001588	0.998412
Calonectrianaviculata	CBS101121_001838-T1	OG0000058	PHI:7173	Verticillium_dahliae	reduced_virulence	1.7e-50	Other	NA	Other	0.227269	0.772731
Calonectrianaviculata	CBS101121_001851-T1	OG0000239	PHI:1555	Fusarium_graminearum	unaffected_pathogenicity	3.01e-36	Other	NA	Other	0.000218	0.999782
Calonectrianaviculata	CBS101121_001862-T1	OG0000023	PHI:1609	Fusarium_graminearum	unaffected_pathogenicity	9.19e-37	Other	NA	Other	0.002264	0.997736
Calonectrianaviculata	CBS101121_001871-T1	OG0000024	PHI:160	Alternaria_alternata	loss_of_pathogenicity	0	Other	NA	Other	0.48364	0.51636
Calonectrianaviculata	CBS101121_001871-T1	OG0000024	PHI:160	Alternaria_alternata	loss_of_pathogenicity	0	Other	NA	Other	0.48364	0.51636
Calonectrianaviculata	CBS101121_001871-T1	OG0000024	PHI:160	Alternaria_alternata	loss_of_pathogenicity	0	Other	NA	Other	0.48364	0.51636
Calonectrianaviculata	CBS101121_001871-T1	OG0000024	PHI:160	Alternaria_alternata	loss_of_pathogenicity	0	Other	NA	Other	0.48364	0.51636
Calonectrianaviculata	CBS101121_001871-T1	OG0000024	PHI:12	Bipolaris_zeicola	loss_of_pathogenicity	0	Other	NA	Other	0.48364	0.51636
Calonectrianaviculata	CBS101121_001871-T1	OG0000024	PHI:12	Bipolaris_zeicola	loss_of_pathogenicity	0	Other	NA	Other	0.48364	0.51636
Calonectrianaviculata	CBS101121_001871-T1	OG0000024	PHI:12	Bipolaris_zeicola	loss_of_pathogenicity	0	Other	NA	Other	0.48364	0.51636
Calonectrianaviculata	CBS101121_001871-T1	OG0000024	PHI:2511	Aspergillus_fumigatus	reduced_virulence	0	Other	NA	Other	0.48364	0.51636
Calonectrianaviculata	CBS101121_001871-T1	OG0000024	PHI:2511	Aspergillus_fumigatus	reduced_virulence	0	Other	NA	Other	0.48364	0.51636
Calonectrianaviculata	CBS101121_001871-T1	OG0000024	PHI:2511	Aspergillus_fumigatus	reduced_virulence	0	Other	NA	Other	0.48364	0.51636
Calonectrianaviculata	CBS101121_001871-T1	OG0000024	PHI:4837	Pseudomonas_cichorii	reduced_virulence	0	Other	NA	Other	0.48364	0.51636
Calonectrianaviculata	CBS101121_001871-T1	OG0000024	PHI:4837	Pseudomonas_cichorii	reduced_virulence	0	Other	NA	Other	0.48364	0.51636
Calonectrianaviculata	CBS101121_001871-T1	OG0000024	PHI:4234	Bipolaris_maydis	reduced_virulence	0	Other	NA	Other	0.48364	0.51636
Calonectrianaviculata	CBS101121_001871-T1	OG0000024	PHI:4234	Bipolaris_maydis	reduced_virulence	0	Other	NA	Other	0.48364	0.51636
Calonectrianaviculata	CBS101121_001871-T1	OG0000024	PHI:4836	Pseudomonas_cichorii	reduced_virulence	0	Other	NA	Other	0.48364	0.51636
Calonectrianaviculata	CBS101121_001871-T1	OG0000024	PHI:2935	Pseudomonas_cichorii	reduced_virulence	0	Other	NA	Other	0.48364	0.51636
Calonectrianaviculata	CBS101121_001871-T1	OG0000024	PHI:2934	Pseudomonas_cichorii	reduced_virulence	0	Other	NA	Other	0.48364	0.51636
Calonectrianaviculata	CBS101121_001871-T1	OG0000024	PHI:2934	Pseudomonas_cichorii	reduced_virulence	0	Other	NA	Other	0.48364	0.51636
Calonectrianaviculata	CBS101121_001878-T1	OG0000188	PHI:1094	Fusarium_graminearum	unaffected_pathogenicity	3.51e-45	Other	NA	Other	0.001473	0.998527
Calonectrianaviculata	CBS101121_001943-T1	OG0000024	PHI:160	Alternaria_alternata	loss_of_pathogenicity	0	Other	NA	Other	0.00126	0.99874
Calonectrianaviculata	CBS101121_001943-T1	OG0000024	PHI:160	Alternaria_alternata	loss_of_pathogenicity	0	Other	NA	Other	0.00126	0.99874
Calonectrianaviculata	CBS101121_001943-T1	OG0000024	PHI:160	Alternaria_alternata	loss_of_pathogenicity	0	Other	NA	Other	0.00126	0.99874
Calonectrianaviculata	CBS101121_001943-T1	OG0000024	PHI:12	Bipolaris_zeicola	loss_of_pathogenicity	0	Other	NA	Other	0.00126	0.99874
Calonectrianaviculata	CBS101121_001943-T1	OG0000024	PHI:12	Bipolaris_zeicola	loss_of_pathogenicity	0	Other	NA	Other	0.00126	0.99874
Calonectrianaviculata	CBS101121_001943-T1	OG0000024	PHI:2511	Aspergillus_fumigatus	reduced_virulence	0	Other	NA	Other	0.00126	0.99874
Calonectrianaviculata	CBS101121_001943-T1	OG0000024	PHI:2511	Aspergillus_fumigatus	reduced_virulence	0	Other	NA	Other	0.00126	0.99874
Calonectrianaviculata	CBS101121_001943-T1	OG0000024	PHI:2511	Aspergillus_fumigatus	reduced_virulence	0	Other	NA	Other	0.00126	0.99874
Calonectrianaviculata	CBS101121_001943-T1	OG0000024	PHI:4836	Pseudomonas_cichorii	reduced_virulence	0	Other	NA	Other	0.00126	0.99874
Calonectrianaviculata	CBS101121_001943-T1	OG0000024	PHI:4836	Pseudomonas_cichorii	reduced_virulence	0	Other	NA	Other	0.00126	0.99874
Calonectrianaviculata	CBS101121_001943-T1	OG0000024	PHI:4836	Pseudomonas_cichorii	reduced_virulence	0	Other	NA	Other	0.00126	0.99874
Calonectrianaviculata	CBS101121_001943-T1	OG0000024	PHI:2935	Pseudomonas_cichorii	reduced_virulence	0	Other	NA	Other	0.00126	0.99874
Calonectrianaviculata	CBS101121_001943-T1	OG0000024	PHI:2935	Pseudomonas_cichorii	reduced_virulence	0	Other	NA	Other	0.00126	0.99874
Calonectrianaviculata	CBS101121_001943-T1	OG0000024	PHI:2935	Pseudomonas_cichorii	reduced_virulence	0	Other	NA	Other	0.00126	0.99874
Calonectrianaviculata	CBS101121_001943-T1	OG0000024	PHI:4234	Bipolaris_maydis	reduced_virulence	0	Other	NA	Other	0.00126	0.99874
Calonectrianaviculata	CBS101121_001943-T1	OG0000024	PHI:4234	Bipolaris_maydis	reduced_virulence	0	Other	NA	Other	0.00126	0.99874
Calonectrianaviculata	CBS101121_001943-T1	OG0000024	PHI:4234	Bipolaris_maydis	reduced_virulence	0	Other	NA	Other	0.00126	0.99874
Calonectrianaviculata	CBS101121_001943-T1	OG0000024	PHI:4837	Pseudomonas_cichorii	reduced_virulence	0	Other	NA	Other	0.00126	0.99874
Calonectrianaviculata	CBS101121_001943-T1	OG0000024	PHI:4837	Pseudomonas_cichorii	reduced_virulence	0	Other	NA	Other	0.00126	0.99874
Calonectrianaviculata	CBS101121_001943-T1	OG0000024	PHI:4837	Pseudomonas_cichorii	reduced_virulence	0	Other	NA	Other	0.00126	0.99874
Calonectrianaviculata	CBS101121_001943-T1	OG0000024	PHI:2934	Pseudomonas_cichorii	reduced_virulence	0	Other	NA	Other	0.00126	0.99874
Calonectrianaviculata	CBS101121_001943-T1	OG0000024	PHI:4217__PHI:9072	Colletotrichum_graminicola	reduced_virulence	0	Other	NA	Other	0.00126	0.99874
Calonectrianaviculata	CBS101121_001943-T1	OG0000024	PHI:4217__PHI:9072	Colletotrichum_graminicola	reduced_virulence	0	Other	NA	Other	0.00126	0.99874
Calonectrianaviculata	CBS101121_001943-T1	OG0000024	PHI:1007	Fusarium_graminearum	reduced_virulence	0	Other	NA	Other	0.00126	0.99874
Calonectrianaviculata	CBS101121_001943-T1	OG0000024	PHI:2923	Alternaria_alternata	reduced_virulence	0	Other	NA	Other	0.00126	0.99874
Calonectrianaviculata	CBS101121_001994-T1	OG0000025	PHI:5874	Fusarium_graminearum	unaffected_pathogenicity	1.01e-39	Other	NA	Other	0.002228	0.997772
Calonectrianaviculata	CBS101121_002028-T1	OG0000100	PHI:1260	Fusarium_graminearum	unaffected_pathogenicity	2.53e-12	Other	NA	Other	0.000349	0.999651
Calonectrianaviculata	CBS101121_002045-T1	OG0000058	PHI:7173	Verticillium_dahliae	reduced_virulence	4.35e-45	Other	NA	Other	0.001483	0.998517
Calonectrianaviculata	CBS101121_002073-T1	OG0000119	PHI:59	Colletotrichum_lagenaria	reduced_virulence	5.33e-88	Other	NA	Other	0.000892	0.999108
Calonectrianaviculata	CBS101121_002146-T1	OG0000029	PHI:8597	Zymoseptoria_tritici	unaffected_pathogenicity	0	Other	NA	Other	0.003071	0.996929
Calonectrianaviculata	CBS101121_002146-T1	OG0000029	PHI:55	Bipolaris_maydis	reduced_virulence	0	Other	NA	Other	0.003071	0.996929
Calonectrianaviculata	CBS101121_002146-T1	OG0000029	PHI:255	Fusarium_fujikuroi	unaffected_pathogenicity	0	Other	NA	Other	0.003071	0.996929
Calonectrianaviculata	CBS101121_002146-T1	OG0000029	PHI:723__PHI:727	Fusarium_graminearum	unaffected_pathogenicity	0	Other	NA	Other	0.003071	0.996929
Calonectrianaviculata	CBS101121_002146-T1	OG0000029	PHI:325	Magnaporthe_oryzae	effector_(plant_avirulence_determinant)	0	Other	NA	Other	0.003071	0.996929
Calonectrianaviculata	CBS101121_002146-T1	OG0000029	PHI:719	Fusarium_graminearum	unaffected_pathogenicity	0	Other	NA	Other	0.003071	0.996929
Calonectrianaviculata	CBS101121_002146-T1	OG0000029	PHI:2290	Botrytis_cinerea	reduced_virulence	0	Other	NA	Other	0.003071	0.996929
Calonectrianaviculata	CBS101121_002146-T1	OG0000029	PHI:3387	Fusarium_verticillioides	unaffected_pathogenicity	0	Other	NA	Other	0.003071	0.996929
Calonectrianaviculata	CBS101121_002146-T1	OG0000029	PHI:6936	Fusarium_oxysporum	reduced_virulence	0	Other	NA	Other	0.003071	0.996929
Calonectrianaviculata	CBS101121_002146-T1	OG0000029	PHI:7243	Beauveria_bassiana	reduced_virulence	0	Other	NA	Other	0.003071	0.996929
Calonectrianaviculata	CBS101121_002146-T1	OG0000029	PHI:714	Fusarium_graminearum	unaffected_pathogenicity	0	Other	NA	Other	0.003071	0.996929
Calonectrianaviculata	CBS101121_002146-T1	OG0000029	PHI:2379	Alternaria_brassicicola	reduced_virulence__unaffected_pathogenicity	0	Other	NA	Other	0.003071	0.996929
Calonectrianaviculata	CBS101121_002146-T1	OG0000029	PHI:8596	Zymoseptoria_tritici	unaffected_pathogenicity	0	Other	NA	Other	0.003071	0.996929
Calonectrianaviculata	CBS101121_002149-T1	OG0000389	PHI:1662	Fusarium_graminearum	unaffected_pathogenicity	2.85e-81	Other	NA	Other	0.00051	0.99949
Calonectrianaviculata	CBS101121_002201-T1	OG0000023	PHI:1798	Fusarium_graminearum	unaffected_pathogenicity	2.35e-10	Other	NA	Other	0.001161	0.998839
Calonectrianaviculata	CBS101121_002235-T1	OG0000066	PHI:1260	Fusarium_graminearum	unaffected_pathogenicity	1.06e-13	Other	NA	Other	0.001826	0.998174
Calonectrianaviculata	CBS101121_002434-T1	OG0000010	PHI:5872	Fusarium_graminearum	unaffected_pathogenicity	4.38e-64	Other	NA	Other	0.038035	0.961965
Calonectrianaviculata	CBS101121_002598-T1	OG0000092	PHI:6628	Staphylococcus_aureus	unaffected_pathogenicity__reduced_virulence	3.29e-07	Other	NA	Other	0.00157	0.99843
Calonectrianaviculata	CBS101121_002601-T1	OG0000047	PHI:1513	Fusarium_graminearum	unaffected_pathogenicity	2.94e-27	Other	NA	Other	0.00106	0.99894
Calonectrianaviculata	CBS101121_002604-T1	OG0000047	PHI:1514	Fusarium_graminearum	unaffected_pathogenicity	0	Other	NA	Other	0.001135	0.998865
Calonectrianaviculata	CBS101121_002604-T1	OG0000047	PHI:2133	Magnaporthe_oryzae	reduced_virulence	0	Other	NA	Other	0.001135	0.998865
Calonectrianaviculata	CBS101121_002604-T1	OG0000047	PHI:1513	Fusarium_graminearum	unaffected_pathogenicity	0	Other	NA	Other	0.001135	0.998865
Calonectrianaviculata	CBS101121_002616-T1	OG0000010	PHI:5872	Fusarium_graminearum	unaffected_pathogenicity	1.5e-61	Other	NA	Other	0.005543	0.994457
Calonectrianaviculata	CBS101121_002626-T1	OG0000002	PHI:5887	Fusarium_graminearum	unaffected_pathogenicity	2.5e-06	Other	NA	Other	0.00169	0.99831
Calonectrianaviculata	CBS101121_002706-T1	OG0000389	PHI:1662	Fusarium_graminearum	unaffected_pathogenicity	7.09e-69	Other	NA	Other	0.001224	0.998776
Calonectrianaviculata	CBS101121_002718-T1	OG0001770	PHI:663	Salmonella_enterica	reduced_virulence	2.16e-29	Other	NA	Other	0.001217	0.998783
Calonectrianaviculata	CBS101121_002718-T1	OG0001770	PHI:3760__PHI:9964	Salmonella_enterica	effector_(plant_avirulence_determinant)__unaffected_pathogenicity	2.16e-29	Other	NA	Other	0.001217	0.998783
Calonectrianaviculata	CBS101121_002725-T1	OG0000278	PHI:438	Botrytis_cinerea	reduced_virulence	7.09e-63	Other	NA	Other	0.035576	0.964424
Calonectrianaviculata	CBS101121_002729-T1	OG0000278	PHI:438	Botrytis_cinerea	reduced_virulence	1.34e-65	Other	NA	Other	0.000411	0.999589
Calonectrianaviculata	CBS101121_002746-T1	OG0000156	PHI:360	Cryptococcus_neoformans	reduced_virulence	3.92e-07	Other	NA	Other	0.00034	0.99966
Calonectrianaviculata	CBS101121_002756-T1	OG0000188	PHI:1094	Fusarium_graminearum	unaffected_pathogenicity	2.77e-38	Other	NA	Other	0.001332	0.998668
Calonectrianaviculata	CBS101121_002758-T1	OG0001016	PHI:1820	Fusarium_graminearum	unaffected_pathogenicity	4.2e-24	Other	NA	Other	0.001177	0.998823
Calonectrianaviculata	CBS101121_002766-T1	OG0000119	PHI:7696	Sclerotinia_sclerotiorum	unaffected_pathogenicity	5.69e-36	Other	NA	Other	0.003964	0.996036
Calonectrianaviculata	CBS101121_002804-T1	OG0000000	PHI:7744	Toxoplasma_gondii	reduced_virulence	2.35e-11	Other	NA	Other	0.00163	0.99837
Calonectrianaviculata	CBS101121_002834-T1	OG0000010	PHI:5872	Fusarium_graminearum	unaffected_pathogenicity	1.56e-60	Other	NA	Other	0.001597	0.998403
Calonectrianaviculata	CBS101121_002846-T1	OG0000222	PHI:8803	Fusarium_graminearum	unaffected_pathogenicity	1.62e-24	Non-effector	0.779	Secreted	0.598443	0.401557
Calonectrianaviculata	CBS101121_002886-T1	OG0000049	PHI:1260	Fusarium_graminearum	unaffected_pathogenicity	1.92e-51	Other	NA	Other	0.001326	0.998674
Calonectrianaviculata	CBS101121_002958-T1	OG0000013	PHI:4475	Magnaporthe_oryzae	loss_of_pathogenicity	4.69e-14	Other	NA	Other	0.001398	0.998602
Calonectrianaviculata	CBS101121_002985-T1	OG0000321	PHI:160	Alternaria_alternata	loss_of_pathogenicity	0	Other	NA	Other	0.002244	0.997756
Calonectrianaviculata	CBS101121_002985-T1	OG0000321	PHI:160	Alternaria_alternata	loss_of_pathogenicity	0	Other	NA	Other	0.002244	0.997756
Calonectrianaviculata	CBS101121_002985-T1	OG0000321	PHI:160	Alternaria_alternata	loss_of_pathogenicity	0	Other	NA	Other	0.002244	0.997756
Calonectrianaviculata	CBS101121_002985-T1	OG0000321	PHI:2511	Aspergillus_fumigatus	reduced_virulence	0	Other	NA	Other	0.002244	0.997756
Calonectrianaviculata	CBS101121_002985-T1	OG0000321	PHI:12	Bipolaris_zeicola	loss_of_pathogenicity	0	Other	NA	Other	0.002244	0.997756
Calonectrianaviculata	CBS101121_002985-T1	OG0000321	PHI:12	Bipolaris_zeicola	loss_of_pathogenicity	0	Other	NA	Other	0.002244	0.997756
Calonectrianaviculata	CBS101121_002985-T1	OG0000321	PHI:4217__PHI:9072	Colletotrichum_graminicola	reduced_virulence	0	Other	NA	Other	0.002244	0.997756
Calonectrianaviculata	CBS101121_002985-T1	OG0000321	PHI:1007	Fusarium_graminearum	reduced_virulence	0	Other	NA	Other	0.002244	0.997756
Calonectrianaviculata	CBS101121_002985-T1	OG0000321	PHI:3657	Fusarium_graminearum	reduced_virulence	0	Other	NA	Other	0.002244	0.997756
Calonectrianaviculata	CBS101121_002985-T1	OG0000321	PHI:416__PHI:4232	Bipolaris_maydis	reduced_virulence	0	Other	NA	Other	0.002244	0.997756
Calonectrianaviculata	CBS101121_002985-T1	OG0000321	PHI:2261	Bipolaris_sorokiniana	reduced_virulence	0	Other	NA	Other	0.002244	0.997756
Calonectrianaviculata	CBS101121_002985-T1	OG0000321	PHI:1008	Bipolaris_oryzae	reduced_virulence	0	Other	NA	Other	0.002244	0.997756
Calonectrianaviculata	CBS101121_002985-T1	OG0000321	PHI:2923	Alternaria_alternata	reduced_virulence	0	Other	NA	Other	0.002244	0.997756
Calonectrianaviculata	CBS101121_002985-T1	OG0000321	PHI:1009	Alternaria_brassicicola	reduced_virulence	0	Other	NA	Other	0.002244	0.997756
Calonectrianaviculata	CBS101121_003085-T1	OG0000239	PHI:1555	Fusarium_graminearum	unaffected_pathogenicity	3.13e-26	Other	NA	Other	0.001338	0.998662
Calonectrianaviculata	CBS101121_003121-T1	OG0000049	PHI:1260	Fusarium_graminearum	unaffected_pathogenicity	4.82e-52	Other	NA	Other	0.000588	0.999412
Calonectrianaviculata	CBS101121_003155-T1	OG0000010	PHI:5872	Fusarium_graminearum	unaffected_pathogenicity	7e-62	Other	NA	Other	0.004982	0.995018
Calonectrianaviculata	CBS101121_003185-T1	OG0000025	PHI:5874	Fusarium_graminearum	unaffected_pathogenicity	1.6e-33	Other	NA	Other	0.001064	0.998936
Calonectrianaviculata	CBS101121_003186-T1	OG0000156	PHI:4155__PHI:8151	Streptococcus_suis	reduced_virulence	5.39e-07	Other	NA	Other	0.000303	0.999697
Calonectrianaviculata	CBS101121_003197-T1	OG0000124	PHI:1566	Fusarium_graminearum	lethal	4.89e-07	Other	NA	Other	0.001119	0.998881
Calonectrianaviculata	CBS101121_003209-T1	OG0000049	PHI:1260	Fusarium_graminearum	unaffected_pathogenicity	2.86e-42	Other	NA	Other	0.00057	0.99943
Calonectrianaviculata	CBS101121_003242-T1	OG0000010	PHI:5872	Fusarium_graminearum	unaffected_pathogenicity	3.96e-46	Other	NA	Other	0.016516	0.983484
Calonectrianaviculata	CBS101121_003269-T1	OG0000024	PHI:160	Alternaria_alternata	loss_of_pathogenicity	0	Other	NA	Other	0.001218	0.998782
Calonectrianaviculata	CBS101121_003269-T1	OG0000024	PHI:160	Alternaria_alternata	loss_of_pathogenicity	0	Other	NA	Other	0.001218	0.998782
Calonectrianaviculata	CBS101121_003269-T1	OG0000024	PHI:160	Alternaria_alternata	loss_of_pathogenicity	0	Other	NA	Other	0.001218	0.998782
Calonectrianaviculata	CBS101121_003269-T1	OG0000024	PHI:4217__PHI:9072	Colletotrichum_graminicola	reduced_virulence	0	Other	NA	Other	0.001218	0.998782
Calonectrianaviculata	CBS101121_003269-T1	OG0000024	PHI:1007	Fusarium_graminearum	reduced_virulence	0	Other	NA	Other	0.001218	0.998782
Calonectrianaviculata	CBS101121_003269-T1	OG0000024	PHI:3657	Fusarium_graminearum	reduced_virulence	0	Other	NA	Other	0.001218	0.998782
Calonectrianaviculata	CBS101121_003269-T1	OG0000024	PHI:2511	Aspergillus_fumigatus	reduced_virulence	0	Other	NA	Other	0.001218	0.998782
Calonectrianaviculata	CBS101121_003269-T1	OG0000024	PHI:12	Bipolaris_zeicola	loss_of_pathogenicity	0	Other	NA	Other	0.001218	0.998782
Calonectrianaviculata	CBS101121_003269-T1	OG0000024	PHI:2261	Bipolaris_sorokiniana	reduced_virulence	0	Other	NA	Other	0.001218	0.998782
Calonectrianaviculata	CBS101121_003269-T1	OG0000024	PHI:1008	Bipolaris_oryzae	reduced_virulence	0	Other	NA	Other	0.001218	0.998782
Calonectrianaviculata	CBS101121_003269-T1	OG0000024	PHI:416__PHI:4232	Bipolaris_maydis	reduced_virulence	0	Other	NA	Other	0.001218	0.998782
Calonectrianaviculata	CBS101121_003269-T1	OG0000024	PHI:2923	Alternaria_alternata	reduced_virulence	0	Other	NA	Other	0.001218	0.998782
Calonectrianaviculata	CBS101121_003269-T1	OG0000024	PHI:9042	Fusarium_graminearum	reduced_virulence	0	Other	NA	Other	0.001218	0.998782
Calonectrianaviculata	CBS101121_003269-T1	OG0000024	PHI:9042	Fusarium_graminearum	reduced_virulence	0	Other	NA	Other	0.001218	0.998782
Calonectrianaviculata	CBS101121_003269-T1	OG0000024	PHI:1009	Alternaria_brassicicola	reduced_virulence	0	Other	NA	Other	0.001218	0.998782
Calonectrianaviculata	CBS101121_003325-T1	OG0000000	PHI:5887	Fusarium_graminearum	unaffected_pathogenicity	3.71e-08	Other	NA	Other	0.003281	0.996719
Calonectrianaviculata	CBS101121_003346-T1	OG0000007	PHI:2315	Bipolaris_maydis	reduced_virulence__increased_virulence_(hypervirulence)	3.85e-61	Other	NA	Other	0.000921	0.999079
Calonectrianaviculata	CBS101121_003356-T1	OG0000049	PHI:1260	Fusarium_graminearum	unaffected_pathogenicity	3.16e-127	Other	NA	Other	0.001145	0.998855
Calonectrianaviculata	CBS101121_003391-T1	OG0000036	PHI:6538	Listeria_monocytogenes	reduced_virulence	1.71e-18	Effector	0.707	Secreted	0.999056	0.000944
Calonectrianaviculata	CBS101121_003418-T1	OG0000500	PHI:9517	Fusarium_graminearum	reduced_virulence	1.66e-43	Other	NA	Other	0.000498	0.999502
Calonectrianaviculata	CBS101121_003442-T1	OG0000010	PHI:5872	Fusarium_graminearum	unaffected_pathogenicity	1.05e-77	Other	NA	Other	0.004558	0.995442
Calonectrianaviculata	CBS101121_003503-T1	OG0000058	PHI:7173	Verticillium_dahliae	reduced_virulence	3.15e-43	Other	NA	Other	0.043024	0.956976
Calonectrianaviculata	CBS101121_003547-T1	OG0000013	PHI:4475	Magnaporthe_oryzae	loss_of_pathogenicity	4.5e-22	Other	NA	Other	0.000971	0.999029
Calonectrianaviculata	CBS101121_003562-T1	OG0000023	PHI:1609	Fusarium_graminearum	unaffected_pathogenicity	1.37e-25	Other	NA	Other	0.001294	0.998706
Calonectrianaviculata	CBS101121_003631-T1	OG0000007	PHI:2315	Bipolaris_maydis	reduced_virulence__increased_virulence_(hypervirulence)	1.8e-62	Other	NA	Other	0.0004	0.9996
Calonectrianaviculata	CBS101121_003643-T1	OG0000278	PHI:438	Botrytis_cinerea	reduced_virulence	9.61e-37	Other	NA	Other	0.001078	0.998922
Calonectrianaviculata	CBS101121_003701-T1	OG0003930	PHI:1747	Fusarium_graminearum	lethal	1.04e-09	Other	NA	Other	0.000542	0.999458
Calonectrianaviculata	CBS101121_003703-T1	OG0000058	PHI:7173	Verticillium_dahliae	reduced_virulence	1.59e-48	Other	NA	Other	0.156683	0.843317
Calonectrianaviculata	CBS101121_003714-T1	OG0000010	PHI:5872	Fusarium_graminearum	unaffected_pathogenicity	5.51e-18	Other	NA	Other	0.007037	0.992963
Calonectrianaviculata	CBS101121_003747-T1	OG0000029	PHI:255	Fusarium_fujikuroi	unaffected_pathogenicity	1.41e-39	Other	NA	Other	0.000832	0.999168
Calonectrianaviculata	CBS101121_003813-T1	OG0000321	PHI:6610	Staphylococcus_aureus	reduced_virulence	9.58e-39	Other	NA	Other	0.001141	0.998859
Calonectrianaviculata	CBS101121_003871-T1	OG0000000	PHI:1260	Fusarium_graminearum	unaffected_pathogenicity	2.88e-27	Other	NA	Other	0.001629	0.998371
Calonectrianaviculata	CBS101121_003887-T1	OG0000036	PHI:6538	Listeria_monocytogenes	reduced_virulence	8.72e-25	Non-effector	0.892	Secreted	0.588213	0.411787
Calonectrianaviculata	CBS101121_003893-T1	OG0000065	PHI:2227	Ustilago_maydis	reduced_virulence__loss_of_pathogenicity	2.26e-09	Other	NA	Other	0.001461	0.998539
Calonectrianaviculata	CBS101121_003941-T1	OG0000206	PHI:419	Candida_albicans	reduced_virulence	3.14e-105	Other	NA	Other	0.000749	0.999251
Calonectrianaviculata	CBS101121_003950-T1	OG0000007	PHI:2315	Bipolaris_maydis	reduced_virulence__increased_virulence_(hypervirulence)	1.64e-66	Other	NA	Other	0.000328	0.999672
Calonectrianaviculata	CBS101121_004004-T1	OG0000188	PHI:1094	Fusarium_graminearum	unaffected_pathogenicity	5.54e-47	Other	NA	Other	0.001726	0.998274
Calonectrianaviculata	CBS101121_004021-T1	OG0000024	PHI:160	Alternaria_alternata	loss_of_pathogenicity	0	Other	NA	Other	0.000755	0.999245
Calonectrianaviculata	CBS101121_004021-T1	OG0000024	PHI:160	Alternaria_alternata	loss_of_pathogenicity	0	Other	NA	Other	0.000755	0.999245
Calonectrianaviculata	CBS101121_004021-T1	OG0000024	PHI:160	Alternaria_alternata	loss_of_pathogenicity	0	Other	NA	Other	0.000755	0.999245
Calonectrianaviculata	CBS101121_004021-T1	OG0000024	PHI:12	Bipolaris_zeicola	loss_of_pathogenicity	0	Other	NA	Other	0.000755	0.999245
Calonectrianaviculata	CBS101121_004021-T1	OG0000024	PHI:12	Bipolaris_zeicola	loss_of_pathogenicity	0	Other	NA	Other	0.000755	0.999245
Calonectrianaviculata	CBS101121_004021-T1	OG0000024	PHI:12	Bipolaris_zeicola	loss_of_pathogenicity	0	Other	NA	Other	0.000755	0.999245
Calonectrianaviculata	CBS101121_004021-T1	OG0000024	PHI:2511	Aspergillus_fumigatus	reduced_virulence	0	Other	NA	Other	0.000755	0.999245
Calonectrianaviculata	CBS101121_004021-T1	OG0000024	PHI:2511	Aspergillus_fumigatus	reduced_virulence	0	Other	NA	Other	0.000755	0.999245
Calonectrianaviculata	CBS101121_004021-T1	OG0000024	PHI:416__PHI:4232	Bipolaris_maydis	reduced_virulence	0	Other	NA	Other	0.000755	0.999245
Calonectrianaviculata	CBS101121_004021-T1	OG0000024	PHI:1008	Bipolaris_oryzae	reduced_virulence	0	Other	NA	Other	0.000755	0.999245
Calonectrianaviculata	CBS101121_004021-T1	OG0000024	PHI:4217__PHI:9072	Colletotrichum_graminicola	reduced_virulence	0	Other	NA	Other	0.000755	0.999245
Calonectrianaviculata	CBS101121_004021-T1	OG0000024	PHI:2923	Alternaria_alternata	reduced_virulence	0	Other	NA	Other	0.000755	0.999245
Calonectrianaviculata	CBS101121_004021-T1	OG0000024	PHI:2261	Bipolaris_sorokiniana	reduced_virulence	0	Other	NA	Other	0.000755	0.999245
Calonectrianaviculata	CBS101121_004089-T1	OG0000024	PHI:160	Alternaria_alternata	loss_of_pathogenicity	0	Other	NA	Other	0.002231	0.997769
Calonectrianaviculata	CBS101121_004089-T1	OG0000024	PHI:160	Alternaria_alternata	loss_of_pathogenicity	0	Other	NA	Other	0.002231	0.997769
Calonectrianaviculata	CBS101121_004089-T1	OG0000024	PHI:2511	Aspergillus_fumigatus	reduced_virulence	0	Other	NA	Other	0.002231	0.997769
Calonectrianaviculata	CBS101121_004089-T1	OG0000024	PHI:12	Bipolaris_zeicola	loss_of_pathogenicity	0	Other	NA	Other	0.002231	0.997769
Calonectrianaviculata	CBS101121_004089-T1	OG0000024	PHI:12	Bipolaris_zeicola	loss_of_pathogenicity	0	Other	NA	Other	0.002231	0.997769
Calonectrianaviculata	CBS101121_004134-T1	OG0000024	PHI:160	Alternaria_alternata	loss_of_pathogenicity	0	Other	NA	Other	0.015103	0.984897
Calonectrianaviculata	CBS101121_004134-T1	OG0000024	PHI:160	Alternaria_alternata	loss_of_pathogenicity	0	Other	NA	Other	0.015103	0.984897
Calonectrianaviculata	CBS101121_004134-T1	OG0000024	PHI:2511	Aspergillus_fumigatus	reduced_virulence	0	Other	NA	Other	0.015103	0.984897
Calonectrianaviculata	CBS101121_004134-T1	OG0000024	PHI:12	Bipolaris_zeicola	loss_of_pathogenicity	0	Other	NA	Other	0.015103	0.984897
Calonectrianaviculata	CBS101121_004134-T1	OG0000024	PHI:12	Bipolaris_zeicola	loss_of_pathogenicity	0	Other	NA	Other	0.015103	0.984897
Calonectrianaviculata	CBS101121_004184-T1	OG0000268	PHI:243	Colletotrichum_gloeosporioides	reduced_virulence	1.12e-158	Other	NA	Other	0.080036	0.919964
Calonectrianaviculata	CBS101121_004195-T1	OG0000268	PHI:243	Colletotrichum_gloeosporioides	reduced_virulence	0	Other	NA	Other	0.002438	0.997562
Calonectrianaviculata	CBS101121_004198-T1	OG0000029	PHI:255	Fusarium_fujikuroi	unaffected_pathogenicity	0	Other	NA	Other	0.01866	0.98134
Calonectrianaviculata	CBS101121_004198-T1	OG0000029	PHI:8597	Zymoseptoria_tritici	unaffected_pathogenicity	0	Other	NA	Other	0.01866	0.98134
Calonectrianaviculata	CBS101121_004198-T1	OG0000029	PHI:55	Bipolaris_maydis	reduced_virulence	0	Other	NA	Other	0.01866	0.98134
Calonectrianaviculata	CBS101121_004198-T1	OG0000029	PHI:723__PHI:727	Fusarium_graminearum	unaffected_pathogenicity	0	Other	NA	Other	0.01866	0.98134
Calonectrianaviculata	CBS101121_004198-T1	OG0000029	PHI:719	Fusarium_graminearum	unaffected_pathogenicity	0	Other	NA	Other	0.01866	0.98134
Calonectrianaviculata	CBS101121_004198-T1	OG0000029	PHI:2379	Alternaria_brassicicola	reduced_virulence__unaffected_pathogenicity	0	Other	NA	Other	0.01866	0.98134
Calonectrianaviculata	CBS101121_004198-T1	OG0000029	PHI:8596	Zymoseptoria_tritici	unaffected_pathogenicity	0	Other	NA	Other	0.01866	0.98134
Calonectrianaviculata	CBS101121_004198-T1	OG0000029	PHI:3387	Fusarium_verticillioides	unaffected_pathogenicity	0	Other	NA	Other	0.01866	0.98134
Calonectrianaviculata	CBS101121_004198-T1	OG0000029	PHI:6936	Fusarium_oxysporum	reduced_virulence	0	Other	NA	Other	0.01866	0.98134
Calonectrianaviculata	CBS101121_004198-T1	OG0000029	PHI:714	Fusarium_graminearum	unaffected_pathogenicity	0	Other	NA	Other	0.01866	0.98134
Calonectrianaviculata	CBS101121_004198-T1	OG0000029	PHI:7243	Beauveria_bassiana	reduced_virulence	0	Other	NA	Other	0.01866	0.98134
Calonectrianaviculata	CBS101121_004204-T1	OG0000010	PHI:5872	Fusarium_graminearum	unaffected_pathogenicity	3.33e-49	Other	NA	Other	0.00129	0.99871
Calonectrianaviculata	CBS101121_004215-T1	OG0000029	PHI:255	Fusarium_fujikuroi	unaffected_pathogenicity	9.99e-153	Other	NA	Other	0.007028	0.992972
Calonectrianaviculata	CBS101121_004271-T1	OG0000007	PHI:2315	Bipolaris_maydis	reduced_virulence__increased_virulence_(hypervirulence)	3.85e-65	Other	NA	Other	0.002252	0.997748
Calonectrianaviculata	CBS101121_004298-T1	OG0000065	PHI:2227	Ustilago_maydis	reduced_virulence__loss_of_pathogenicity	1.14e-07	Other	NA	Other	0.005921	0.994079
Calonectrianaviculata	CBS101121_004352-T1	OG0000321	PHI:2511	Aspergillus_fumigatus	reduced_virulence	1.75e-13	Other	NA	Other	0.000995	0.999005
Calonectrianaviculata	CBS101121_004381-T1	OG0000321	PHI:4217__PHI:9072	Colletotrichum_graminicola	reduced_virulence	3.8e-72	Other	NA	Other	0.000928	0.999072
Calonectrianaviculata	CBS101121_004396-T1	OG0000007	PHI:2315	Bipolaris_maydis	reduced_virulence__increased_virulence_(hypervirulence)	3.35e-21	Other	NA	Other	0.000411	0.999589
Calonectrianaviculata	CBS101121_004407-T1	OG0001016	PHI:1820	Fusarium_graminearum	unaffected_pathogenicity	3.12e-36	Other	NA	Other	0.002562	0.997438
Calonectrianaviculata	CBS101121_004415-T1	OG0000058	PHI:7173	Verticillium_dahliae	reduced_virulence	3.68e-51	Other	NA	Other	0.016815	0.983185
Calonectrianaviculata	CBS101121_004421-T1	OG0000619	PHI:6628	Staphylococcus_aureus	unaffected_pathogenicity__reduced_virulence	1.23e-08	Other	NA	Other	0.002028	0.997972
Calonectrianaviculata	CBS101121_004433-T1	OG0000007	PHI:2315	Bipolaris_maydis	reduced_virulence__increased_virulence_(hypervirulence)	5.9e-44	Other	NA	Other	0.001008	0.998992
Calonectrianaviculata	CBS101121_004454-T1	OG0000025	PHI:5874	Fusarium_graminearum	unaffected_pathogenicity	1.97e-33	Other	NA	Other	0.004269	0.995731
Calonectrianaviculata	CBS101121_004472-T1	OG0000007	PHI:2315	Bipolaris_maydis	reduced_virulence__increased_virulence_(hypervirulence)	4.96e-55	Other	NA	Other	0.00062	0.99938
Calonectrianaviculata	CBS101121_004506-T1	OG0001319	PHI:1701	Fusarium_graminearum	unaffected_pathogenicity	2.64e-12	Other	NA	Other	0.001811	0.998189
Calonectrianaviculata	CBS101121_004604-T1	OG0000321	PHI:3274	Paenibacillus_larvae	unaffected_pathogenicity	7.14e-68	Other	NA	Other	0.000937	0.999063
Calonectrianaviculata	CBS101121_004634-T1	OG0000000	PHI:1260	Fusarium_graminearum	unaffected_pathogenicity	2.15e-12	Other	NA	Other	0.001552	0.998448
Calonectrianaviculata	CBS101121_004794-T1	OG0000047	PHI:1514	Fusarium_graminearum	unaffected_pathogenicity	0	Other	NA	Other	0.003834	0.996166
Calonectrianaviculata	CBS101121_004794-T1	OG0000047	PHI:2133	Magnaporthe_oryzae	reduced_virulence	0	Other	NA	Other	0.003834	0.996166
Calonectrianaviculata	CBS101121_004794-T1	OG0000047	PHI:1513	Fusarium_graminearum	unaffected_pathogenicity	0	Other	NA	Other	0.003834	0.996166
Calonectrianaviculata	CBS101121_004806-T1	OG0000024	PHI:160	Alternaria_alternata	loss_of_pathogenicity	0	Other	NA	Other	0.009328	0.990672
Calonectrianaviculata	CBS101121_004806-T1	OG0000024	PHI:160	Alternaria_alternata	loss_of_pathogenicity	0	Other	NA	Other	0.009328	0.990672
Calonectrianaviculata	CBS101121_004806-T1	OG0000024	PHI:2511	Aspergillus_fumigatus	reduced_virulence	0	Other	NA	Other	0.009328	0.990672
Calonectrianaviculata	CBS101121_004811-T1	OG0000024	PHI:2511	Aspergillus_fumigatus	reduced_virulence	0	Other	NA	Other	0.00337	0.99663
Calonectrianaviculata	CBS101121_004811-T1	OG0000024	PHI:160	Alternaria_alternata	loss_of_pathogenicity	0	Other	NA	Other	0.00337	0.99663
Calonectrianaviculata	CBS101121_004811-T1	OG0000024	PHI:160	Alternaria_alternata	loss_of_pathogenicity	0	Other	NA	Other	0.00337	0.99663
Calonectrianaviculata	CBS101121_004811-T1	OG0000024	PHI:12	Bipolaris_zeicola	loss_of_pathogenicity	0	Other	NA	Other	0.00337	0.99663
Calonectrianaviculata	CBS101121_004811-T1	OG0000024	PHI:12	Bipolaris_zeicola	loss_of_pathogenicity	0	Other	NA	Other	0.00337	0.99663
Calonectrianaviculata	CBS101121_004816-T1	OG0000058	PHI:7173	Verticillium_dahliae	reduced_virulence	1.42e-19	Other	NA	Other	0.067204	0.932796
Calonectrianaviculata	CBS101121_004858-T1	OG0000066	PHI:1675	Fusarium_graminearum	unaffected_pathogenicity	3.01e-09	Other	NA	Other	0.032112	0.967888
Calonectrianaviculata	CBS101121_004940-T1	OG0000010	PHI:5872	Fusarium_graminearum	unaffected_pathogenicity	1.99e-60	Other	NA	Other	0.000526	0.999474
Calonectrianaviculata	CBS101121_005021-T1	OG0000025	PHI:5874	Fusarium_graminearum	unaffected_pathogenicity	1.04e-26	Other	NA	Other	0.000517	0.999483
Calonectrianaviculata	CBS101121_005027-T1	OG0000013	PHI:1420	Fusarium_graminearum	unaffected_pathogenicity	1.28e-09	Other	NA	Other	0.000601	0.999399
Calonectrianaviculata	CBS101121_005030-T1	OG0000349	PHI:1399	Fusarium_graminearum	unaffected_pathogenicity	7.21e-16	Other	NA	Other	0.004467	0.995533
Calonectrianaviculata	CBS101121_005106-T1	OG0000013	PHI:211__PHI:6806	Candida_albicans	reduced_virulence	2.38e-14	Other	NA	Other	0.004418	0.995582
Calonectrianaviculata	CBS101121_005125-T1	OG0000029	PHI:255	Fusarium_fujikuroi	unaffected_pathogenicity	2.42e-100	Other	NA	Other	0.000555	0.999445
Calonectrianaviculata	CBS101121_005259-T1	OG0000036	PHI:6538	Listeria_monocytogenes	reduced_virulence	2.59e-12	Other	NA	Other	0.006271	0.993729
Calonectrianaviculata	CBS101121_005353-T1	OG0000219	PHI:4194	Alternaria_alternata	increased_virulence_(hypervirulence)__reduced_virulence	7.02e-31	Non-effector	0.988	Secreted	0.901314	0.098686
Calonectrianaviculata	CBS101121_005411-T1	OG0000023	PHI:1609	Fusarium_graminearum	unaffected_pathogenicity	6.02e-12	Other	NA	Other	0.000428	0.999572
Calonectrianaviculata	CBS101121_005444-T1	OG0000025	PHI:5874	Fusarium_graminearum	unaffected_pathogenicity	8.87e-32	Other	NA	Other	0.000844	0.999156
Calonectrianaviculata	CBS101121_005517-T1	OG0000025	PHI:5874	Fusarium_graminearum	unaffected_pathogenicity	1.15e-29	Other	NA	Other	0.000799	0.999201
Calonectrianaviculata	CBS101121_005524-T1	OG0000003	PHI:9264	Haemophilus_influenzae	reduced_virulence__unaffected_pathogenicity	6.55e-06	Other	NA	Other	0.028481	0.971519
Calonectrianaviculata	CBS101121_005534-T1	OG0000013	PHI:4722	Magnaporthe_oryzae	reduced_virulence	8.12e-30	Other	NA	Other	0.002261	0.997739
Calonectrianaviculata	CBS101121_005562-T1	OG0000702	PHI:3950	Xanthomonas_campestris	reduced_virulence	5.47e-56	Other	NA	Other	0.016065	0.983935
Calonectrianaviculata	CBS101121_005588-T1	OG0000024	PHI:160	Alternaria_alternata	loss_of_pathogenicity	0	Other	NA	Other	0.001921	0.998079
Calonectrianaviculata	CBS101121_005588-T1	OG0000024	PHI:2511	Aspergillus_fumigatus	reduced_virulence	0	Other	NA	Other	0.001921	0.998079
Calonectrianaviculata	CBS101121_005608-T1	OG0000025	PHI:5874	Fusarium_graminearum	unaffected_pathogenicity	3.98e-28	Other	NA	Other	0.001331	0.998669
Calonectrianaviculata	CBS101121_005638-T1	OG0000024	PHI:2511	Aspergillus_fumigatus	reduced_virulence	0	Other	NA	Other	0.000997	0.999003
Calonectrianaviculata	CBS101121_005639-T1	OG0000024	PHI:12	Bipolaris_zeicola	loss_of_pathogenicity	3.24e-64	Other	NA	Other	0.000856	0.999144
Calonectrianaviculata	CBS101121_005706-T1	OG0004669	PHI:9499	Escherichia_coli	reduced_virulence	1.77e-25	Other	NA	Other	0.00034	0.99966
Calonectrianaviculata	CBS101121_005734-T1	OG0000000	PHI:1260	Fusarium_graminearum	unaffected_pathogenicity	1.39e-38	Other	NA	Other	0.031495	0.968505
Calonectrianaviculata	CBS101121_005803-T1	OG0000032	PHI:4105	Plasmodium_falciparum	reduced_virulence	6.45e-20	Other	NA	Other	0.02508	0.97492
Calonectrianaviculata	CBS101121_005909-T1	OG0000100	PHI:1260	Fusarium_graminearum	unaffected_pathogenicity	1.47e-06	Other	NA	Other	0.214188	0.785812
Calonectrianaviculata	CBS101121_006032-T1	OG0000010	PHI:5872	Fusarium_graminearum	unaffected_pathogenicity	1.58e-61	Other	NA	Other	0.002152	0.997848
Calonectrianaviculata	CBS101121_006108-T1	OG0000349	PHI:1461	Fusarium_graminearum	unaffected_pathogenicity	1.07e-53	Other	NA	Other	0.001146	0.998854
Calonectrianaviculata	CBS101121_006120-T1	OG0000321	PHI:1007	Fusarium_graminearum	reduced_virulence	8.78e-62	Other	NA	Other	0.001517	0.998483
Calonectrianaviculata	CBS101121_006144-T1	OG0000321	PHI:6991	Pseudomonas_aeruginosa	loss_of_pathogenicity	1.16e-163	Other	NA	Other	0.00118	0.99882
Calonectrianaviculata	CBS101121_006145-T1	OG0000000	PHI:1260	Fusarium_graminearum	unaffected_pathogenicity	4.1e-27	Other	NA	Other	0.000691	0.999309
Calonectrianaviculata	CBS101121_006158-T1	OG0000010	PHI:5872	Fusarium_graminearum	unaffected_pathogenicity	3.36e-68	Other	NA	Other	0.000837	0.999163
Calonectrianaviculata	CBS101121_006185-T1	OG0000010	PHI:5872	Fusarium_graminearum	unaffected_pathogenicity	5.13e-63	Other	NA	Other	0.00632	0.99368
Calonectrianaviculata	CBS101121_006220-T1	OG0000023	PHI:1875	Fusarium_graminearum	unaffected_pathogenicity	1.26e-19	Other	NA	Other	0.001634	0.998366
Calonectrianaviculata	CBS101121_006244-T1	OG0000066	PHI:1260	Fusarium_graminearum	unaffected_pathogenicity	8.3e-13	Other	NA	Other	0.000942	0.999058
Calonectrianaviculata	CBS101121_006251-T1	OG0000500	PHI:7979	Pseudomonas_aeruginosa	reduced_virulence	2.04e-32	Other	NA	Other	0.002334	0.997666
Calonectrianaviculata	CBS101121_006262-T1	OG0000024	PHI:2923	Alternaria_alternata	reduced_virulence	9.25e-166	Other	NA	Other	0.001407	0.998593
Calonectrianaviculata	CBS101121_006263-T1	OG0000024	PHI:2923	Alternaria_alternata	reduced_virulence	4.22e-165	Other	NA	Other	0.001407	0.998593
Calonectrianaviculata	CBS101121_006324-T1	OG0000000	PHI:1260	Fusarium_graminearum	unaffected_pathogenicity	1.96e-27	Other	NA	Other	0.002427	0.997573
Calonectrianaviculata	CBS101121_006358-T1	OG0000036	PHI:6538	Listeria_monocytogenes	reduced_virulence	4.41e-26	Non-effector	0.971	Secreted	0.999585	0.000415
Calonectrianaviculata	CBS101121_006497-T1	OG0004669	PHI:9499	Escherichia_coli	reduced_virulence	1.62e-116	Other	NA	Other	0.000853	0.999147
Calonectrianaviculata	CBS101121_006533-T1	OG0000119	PHI:5271	Ralstonia_solanacearum	lethal	2.26e-35	Other	NA	Other	0.001679	0.998321
Calonectrianaviculata	CBS101121_006557-T1	OG0000686	PHI:5271	Ralstonia_solanacearum	lethal	2.76e-28	Other	NA	Other	0.001871	0.998129
Calonectrianaviculata	CBS101121_006593-T1	OG0000119	PHI:2312__PHI:2844	Metarhizium_anisopliae__Alternaria_alternata	increased_virulence_(hypervirulence)__unaffected_pathogenicity	1.75e-43	Other	NA	Other	0.001309	0.998691
Calonectrianaviculata	CBS101121_006682-T1	OG0000188	PHI:1094	Fusarium_graminearum	unaffected_pathogenicity	7.91e-44	Other	NA	Other	0.002265	0.997735
Calonectrianaviculata	CBS101121_006690-T1	OG0000278	PHI:438	Botrytis_cinerea	reduced_virulence	4.28e-72	Other	NA	Other	0.000316	0.999684
Calonectrianaviculata	CBS101121_006745-T1	OG0000049	PHI:1260	Fusarium_graminearum	unaffected_pathogenicity	9.04e-155	Other	NA	Other	0.00105	0.99895
Calonectrianaviculata	CBS101121_006786-T1	OG0000058	PHI:7173	Verticillium_dahliae	reduced_virulence	1.22e-25	Other	NA	Other	0.001935	0.998065
Calonectrianaviculata	CBS101121_006798-T1	OG0000100	PHI:1260	Fusarium_graminearum	unaffected_pathogenicity	8.16e-08	Other	NA	Other	0.001358	0.998642
Calonectrianaviculata	CBS101121_007018-T1	OG0001016	PHI:1820	Fusarium_graminearum	unaffected_pathogenicity	6.54e-32	Other	NA	Other	0.001303	0.998697
Calonectrianaviculata	CBS101121_007100-T1	OG0000024	PHI:2511	Aspergillus_fumigatus	reduced_virulence	1.02e-116	Other	NA	Other	0.000794	0.999206
Calonectrianaviculata	CBS101121_007116-T1	OG0000278	PHI:438	Botrytis_cinerea	reduced_virulence	3.7e-52	Other	NA	Other	0.001935	0.998065
Calonectrianaviculata	CBS101121_007164-T1	OG0000100	PHI:1260	Fusarium_graminearum	unaffected_pathogenicity	2.62e-09	Other	NA	Other	0.000903	0.999097
Calonectrianaviculata	CBS101121_007236-T1	OG0000292	PHI:1773	Fusarium_graminearum	unaffected_pathogenicity	4.05e-26	Other	NA	Other	0.001974	0.998026
Calonectrianaviculata	CBS101121_007267-T1	OG0000024	PHI:160	Alternaria_alternata	loss_of_pathogenicity	7.19e-139	Other	NA	Other	0.001143	0.998857
Calonectrianaviculata	CBS101121_007290-T1	OG0000000	PHI:1420	Fusarium_graminearum	unaffected_pathogenicity	7.21e-10	Other	NA	Other	0.002144	0.997856
Calonectrianaviculata	CBS101121_007336-T1	OG0000702	PHI:3950	Xanthomonas_campestris	reduced_virulence	3.66e-41	Other	NA	Other	0.000794	0.999206
Calonectrianaviculata	CBS101121_007451-T1	OG0000023	PHI:1609	Fusarium_graminearum	unaffected_pathogenicity	1.3e-54	Other	NA	Other	0.001383	0.998617
Calonectrianaviculata	CBS101121_007570-T1	OG0000007	PHI:2315	Bipolaris_maydis	reduced_virulence__increased_virulence_(hypervirulence)	1.16e-50	Other	NA	Other	0.001808	0.998192
Calonectrianaviculata	CBS101121_007642-T1	OG0000119	PHI:2312__PHI:2844	Metarhizium_anisopliae__Alternaria_alternata	increased_virulence_(hypervirulence)__unaffected_pathogenicity	1.36e-36	Other	NA	Other	0.004052	0.995948
Calonectrianaviculata	CBS101121_007729-T1	OG0000000	PHI:1260	Fusarium_graminearum	unaffected_pathogenicity	1.25e-24	Other	NA	Other	0.005825	0.994175
Calonectrianaviculata	CBS101121_007738-T1	OG0000512	PHI:7708	Verticillium_dahliae	reduced_virulence__unaffected_pathogenicity__increased_virulence_(hypervirulence)	4.94e-10	Other	NA	Other	0.000888	0.999112
Calonectrianaviculata	CBS101121_007756-T1	OG0000024	PHI:4217__PHI:9072	Colletotrichum_graminicola	reduced_virulence	3.96e-136	Other	NA	Other	0.017965	0.982035
Calonectrianaviculata	CBS101121_007835-T1	OG0000000	PHI:1260	Fusarium_graminearum	unaffected_pathogenicity	4.92e-27	Other	NA	Other	0.000998	0.999002
Calonectrianaviculata	CBS101121_007847-T1	OG0000000	PHI:1420	Fusarium_graminearum	unaffected_pathogenicity	3.55e-15	Other	NA	Other	0.000282	0.999718
Calonectrianaviculata	CBS101121_007862-T1	OG0000010	PHI:5872	Fusarium_graminearum	unaffected_pathogenicity	9.58e-65	Other	NA	Other	0.00579	0.99421
Calonectrianaviculata	CBS101121_007891-T1	OG0000119	PHI:2312__PHI:2844	Metarhizium_anisopliae__Alternaria_alternata	increased_virulence_(hypervirulence)__unaffected_pathogenicity	3.74e-27	Other	NA	Other	0.163108	0.836892
Calonectrianaviculata	CBS101121_007944-T1	OG0000010	PHI:5872	Fusarium_graminearum	unaffected_pathogenicity	3.69e-67	Other	NA	Other	0.018565	0.981435
Calonectrianaviculata	CBS101121_007951-T1	OG0000007	PHI:2315	Bipolaris_maydis	reduced_virulence__increased_virulence_(hypervirulence)	3.23e-63	Other	NA	Other	0.000197	0.999803
Calonectrianaviculata	CBS101121_007964-T1	OG0000500	PHI:9517	Fusarium_graminearum	reduced_virulence	5.15e-67	Other	NA	Other	0.00058	0.99942
Calonectrianaviculata	CBS101121_007991-T1	OG0000023	PHI:1609	Fusarium_graminearum	unaffected_pathogenicity	1.54e-44	Other	NA	Other	0.000612	0.999388
Calonectrianaviculata	CBS101121_008160-T1	OG0000010	PHI:5872	Fusarium_graminearum	unaffected_pathogenicity	1.5e-22	Other	NA	Other	0.000826	0.999174
Calonectrianaviculata	CBS101121_008207-T1	OG0000029	PHI:8597	Zymoseptoria_tritici	unaffected_pathogenicity	0	Other	NA	Other	0.000268	0.999732
Calonectrianaviculata	CBS101121_008207-T1	OG0000029	PHI:55	Bipolaris_maydis	reduced_virulence	0	Other	NA	Other	0.000268	0.999732
Calonectrianaviculata	CBS101121_008207-T1	OG0000029	PHI:255	Fusarium_fujikuroi	unaffected_pathogenicity	0	Other	NA	Other	0.000268	0.999732
Calonectrianaviculata	CBS101121_008207-T1	OG0000029	PHI:723__PHI:727	Fusarium_graminearum	unaffected_pathogenicity	0	Other	NA	Other	0.000268	0.999732
Calonectrianaviculata	CBS101121_008207-T1	OG0000029	PHI:719	Fusarium_graminearum	unaffected_pathogenicity	0	Other	NA	Other	0.000268	0.999732
Calonectrianaviculata	CBS101121_008207-T1	OG0000029	PHI:325	Magnaporthe_oryzae	effector_(plant_avirulence_determinant)	0	Other	NA	Other	0.000268	0.999732
Calonectrianaviculata	CBS101121_008207-T1	OG0000029	PHI:2290	Botrytis_cinerea	reduced_virulence	0	Other	NA	Other	0.000268	0.999732
Calonectrianaviculata	CBS101121_008207-T1	OG0000029	PHI:3387	Fusarium_verticillioides	unaffected_pathogenicity	0	Other	NA	Other	0.000268	0.999732
Calonectrianaviculata	CBS101121_008207-T1	OG0000029	PHI:6936	Fusarium_oxysporum	reduced_virulence	0	Other	NA	Other	0.000268	0.999732
Calonectrianaviculata	CBS101121_008207-T1	OG0000029	PHI:7243	Beauveria_bassiana	reduced_virulence	0	Other	NA	Other	0.000268	0.999732
Calonectrianaviculata	CBS101121_008207-T1	OG0000029	PHI:714	Fusarium_graminearum	unaffected_pathogenicity	0	Other	NA	Other	0.000268	0.999732
Calonectrianaviculata	CBS101121_008221-T1	OG0000000	PHI:1420	Fusarium_graminearum	unaffected_pathogenicity	5.34e-12	Other	NA	Other	0.001333	0.998667
Calonectrianaviculata	CBS101121_008225-T1	OG0000163	PHI:1819	Fusarium_graminearum	unaffected_pathogenicity	1.01e-30	Other	NA	Other	0.000461	0.999539
Calonectrianaviculata	CBS101121_008317-T1	OG0000119	PHI:685__PHI:2022	Magnaporthe_oryzae	loss_of_pathogenicity	8.75e-11	Other	NA	Other	0.003837	0.996163
Calonectrianaviculata	CBS101121_008373-T1	OG0000029	PHI:8597	Zymoseptoria_tritici	unaffected_pathogenicity	0	Other	NA	Other	0.012929	0.987071
Calonectrianaviculata	CBS101121_008373-T1	OG0000029	PHI:55	Bipolaris_maydis	reduced_virulence	0	Other	NA	Other	0.012929	0.987071
Calonectrianaviculata	CBS101121_008373-T1	OG0000029	PHI:723__PHI:727	Fusarium_graminearum	unaffected_pathogenicity	0	Other	NA	Other	0.012929	0.987071
Calonectrianaviculata	CBS101121_008373-T1	OG0000029	PHI:2290	Botrytis_cinerea	reduced_virulence	0	Other	NA	Other	0.012929	0.987071
Calonectrianaviculata	CBS101121_008373-T1	OG0000029	PHI:6936	Fusarium_oxysporum	reduced_virulence	0	Other	NA	Other	0.012929	0.987071
Calonectrianaviculata	CBS101121_008373-T1	OG0000029	PHI:3387	Fusarium_verticillioides	unaffected_pathogenicity	0	Other	NA	Other	0.012929	0.987071
Calonectrianaviculata	CBS101121_008373-T1	OG0000029	PHI:714	Fusarium_graminearum	unaffected_pathogenicity	0	Other	NA	Other	0.012929	0.987071
Calonectrianaviculata	CBS101121_008373-T1	OG0000029	PHI:719	Fusarium_graminearum	unaffected_pathogenicity	0	Other	NA	Other	0.012929	0.987071
Calonectrianaviculata	CBS101121_008373-T1	OG0000029	PHI:7243	Beauveria_bassiana	reduced_virulence	0	Other	NA	Other	0.012929	0.987071
Calonectrianaviculata	CBS101121_008373-T1	OG0000029	PHI:2379	Alternaria_brassicicola	reduced_virulence__unaffected_pathogenicity	0	Other	NA	Other	0.012929	0.987071
Calonectrianaviculata	CBS101121_008373-T1	OG0000029	PHI:8596	Zymoseptoria_tritici	unaffected_pathogenicity	0	Other	NA	Other	0.012929	0.987071
Calonectrianaviculata	CBS101121_008373-T1	OG0000029	PHI:255	Fusarium_fujikuroi	unaffected_pathogenicity	0	Other	NA	Other	0.012929	0.987071
Calonectrianaviculata	CBS101121_008373-T1	OG0000029	PHI:2425	Bipolaris_maydis	reduced_virulence	0	Other	NA	Other	0.012929	0.987071
Calonectrianaviculata	CBS101121_008517-T1	OG0000029	PHI:255	Fusarium_fujikuroi	unaffected_pathogenicity	1.66e-131	Other	NA	Other	0.001363	0.998637
Calonectrianaviculata	CBS101121_008533-T1	OG0000023	PHI:1609	Fusarium_graminearum	unaffected_pathogenicity	1.3e-24	Other	NA	Other	0.000652	0.999348
Calonectrianaviculata	CBS101121_008538-T1	OG0000702	PHI:3950	Xanthomonas_campestris	reduced_virulence	7.44e-57	Other	NA	Other	0.000674	0.999326
Calonectrianaviculata	CBS101121_008638-T1	OG0000119	PHI:5271	Ralstonia_solanacearum	lethal	9.97e-41	Other	NA	Other	0.000645	0.999355
Calonectrianaviculata	CBS101121_008640-T1	OG0000029	PHI:255	Fusarium_fujikuroi	unaffected_pathogenicity	1.13e-128	Other	NA	Other	0.011661	0.988339
Calonectrianaviculata	CBS101121_008821-T1	OG0001319	PHI:1701	Fusarium_graminearum	unaffected_pathogenicity	1.87e-09	Other	NA	Other	0.001196	0.998804
Calonectrianaviculata	CBS101121_008838-T1	OG0000321	PHI:2935	Pseudomonas_cichorii	reduced_virulence	3.66e-124	Other	NA	Other	0.002398	0.997602
Calonectrianaviculata	CBS101121_008905-T1	OG0001016	PHI:1820	Fusarium_graminearum	unaffected_pathogenicity	3.96e-31	Other	NA	Other	0.00209	0.99791
Calonectrianaviculata	CBS101121_008926-T1	OG0000013	PHI:4475	Magnaporthe_oryzae	loss_of_pathogenicity	9.04e-27	Other	NA	Other	0.001901	0.998099
Calonectrianaviculata	CBS101121_008947-T1	OG0000206	PHI:419	Candida_albicans	reduced_virulence	3.84e-81	Other	NA	Other	0.001381	0.998619
Calonectrianaviculata	CBS101121_008978-T1	OG0000003	PHI:5872	Fusarium_graminearum	unaffected_pathogenicity	3.88e-42	Other	NA	Other	0.008339	0.991661
Calonectrianaviculata	CBS101121_008992-T1	OG0000007	PHI:2315	Bipolaris_maydis	reduced_virulence__increased_virulence_(hypervirulence)	2.11e-58	Other	NA	Other	0.000505	0.999495
Calonectrianaviculata	CBS101121_009036-T1	OG0000025	PHI:5874	Fusarium_graminearum	unaffected_pathogenicity	3.69e-39	Other	NA	Other	0.000587	0.999413
Calonectrianaviculata	CBS101121_009047-T1	OG0000024	PHI:2511	Aspergillus_fumigatus	reduced_virulence	4.37e-94	Other	NA	Other	0.001999	0.998001
Calonectrianaviculata	CBS101121_009078-T1	OG0000023	PHI:1609	Fusarium_graminearum	unaffected_pathogenicity	4.85e-57	Other	NA	Other	0.002333	0.997667
Calonectrianaviculata	CBS101121_009125-T1	OG0000010	PHI:5872	Fusarium_graminearum	unaffected_pathogenicity	2.05e-56	Other	NA	Other	0.261369	0.738631
Calonectrianaviculata	CBS101121_009130-T1	OG0000023	PHI:1609	Fusarium_graminearum	unaffected_pathogenicity	2.09e-44	Other	NA	Other	0.00627	0.99373
Calonectrianaviculata	CBS101121_009146-T1	OG0000000	PHI:1260	Fusarium_graminearum	unaffected_pathogenicity	5.12e-24	Other	NA	Other	0.016557	0.983443
Calonectrianaviculata	CBS101121_009288-T1	OG0000058	PHI:7173	Verticillium_dahliae	reduced_virulence	1.31e-48	Other	NA	Other	0.002822	0.997178
Calonectrianaviculata	CBS101121_009342-T1	OG0000023	PHI:1609	Fusarium_graminearum	unaffected_pathogenicity	6.86e-40	Other	NA	Other	0.002419	0.997581
Calonectrianaviculata	CBS101121_009359-T1	OG0000023	PHI:1875	Fusarium_graminearum	unaffected_pathogenicity	7.7e-30	Non-effector	0.9	Secreted	0.702136	0.297864
Calonectrianaviculata	CBS101121_009388-T1	OG0000321	PHI:160	Alternaria_alternata	loss_of_pathogenicity	0	Other	NA	Other	0.001229	0.998771
Calonectrianaviculata	CBS101121_009388-T1	OG0000321	PHI:160	Alternaria_alternata	loss_of_pathogenicity	0	Other	NA	Other	0.001229	0.998771
Calonectrianaviculata	CBS101121_009393-T1	OG0000013	PHI:4722	Magnaporthe_oryzae	reduced_virulence	2.59e-38	Other	NA	Other	0.000861	0.999139
Calonectrianaviculata	CBS101121_009397-T1	OG0000023	PHI:1609	Fusarium_graminearum	unaffected_pathogenicity	1.26e-23	Other	NA	Other	0.004957	0.995043
Calonectrianaviculata	CBS101121_009570-T1	OG0000007	PHI:2315	Bipolaris_maydis	reduced_virulence__increased_virulence_(hypervirulence)	1.58e-47	Other	NA	Other	0.002939	0.997061
Calonectrianaviculata	CBS101121_009595-T1	OG0000023	PHI:1609	Fusarium_graminearum	unaffected_pathogenicity	1.54e-49	Other	NA	Other	0.000965	0.999035
Calonectrianaviculata	CBS101121_009609-T1	OG0000025	PHI:5874	Fusarium_graminearum	unaffected_pathogenicity	1.4e-35	Other	NA	Other	0.001237	0.998763
Calonectrianaviculata	CBS101121_009613-T1	OG0000119	PHI:5271	Ralstonia_solanacearum	lethal	6.35e-36	Other	NA	Other	0.005577	0.994423
Calonectrianaviculata	CBS101121_009957-T1	OG0000024	PHI:4217__PHI:9072	Colletotrichum_graminicola	reduced_virulence	1.92e-102	Other	NA	Other	0.002133	0.997867
Calonectrianaviculata	CBS101121_009979-T1	OG0000100	PHI:1260	Fusarium_graminearum	unaffected_pathogenicity	2.62e-12	Other	NA	Other	0.105333	0.894667
Calonectrianaviculata	CBS101121_010004-T1	OG0000024	PHI:160	Alternaria_alternata	loss_of_pathogenicity	0	Other	NA	Other	0.476129	0.523871
Calonectrianaviculata	CBS101121_010004-T1	OG0000024	PHI:160	Alternaria_alternata	loss_of_pathogenicity	0	Other	NA	Other	0.476129	0.523871
Calonectrianaviculata	CBS101121_010004-T1	OG0000024	PHI:160	Alternaria_alternata	loss_of_pathogenicity	0	Other	NA	Other	0.476129	0.523871
Calonectrianaviculata	CBS101121_010004-T1	OG0000024	PHI:160	Alternaria_alternata	loss_of_pathogenicity	0	Other	NA	Other	0.476129	0.523871
Calonectrianaviculata	CBS101121_010004-T1	OG0000024	PHI:160	Alternaria_alternata	loss_of_pathogenicity	0	Other	NA	Other	0.476129	0.523871
Calonectrianaviculata	CBS101121_010004-T1	OG0000024	PHI:12	Bipolaris_zeicola	loss_of_pathogenicity	0	Other	NA	Other	0.476129	0.523871
Calonectrianaviculata	CBS101121_010004-T1	OG0000024	PHI:12	Bipolaris_zeicola	loss_of_pathogenicity	0	Other	NA	Other	0.476129	0.523871
Calonectrianaviculata	CBS101121_010004-T1	OG0000024	PHI:12	Bipolaris_zeicola	loss_of_pathogenicity	0	Other	NA	Other	0.476129	0.523871
Calonectrianaviculata	CBS101121_010004-T1	OG0000024	PHI:12	Bipolaris_zeicola	loss_of_pathogenicity	0	Other	NA	Other	0.476129	0.523871
Calonectrianaviculata	CBS101121_010004-T1	OG0000024	PHI:4234	Bipolaris_maydis	reduced_virulence	0	Other	NA	Other	0.476129	0.523871
Calonectrianaviculata	CBS101121_010004-T1	OG0000024	PHI:4234	Bipolaris_maydis	reduced_virulence	0	Other	NA	Other	0.476129	0.523871
Calonectrianaviculata	CBS101121_010004-T1	OG0000024	PHI:4234	Bipolaris_maydis	reduced_virulence	0	Other	NA	Other	0.476129	0.523871
Calonectrianaviculata	CBS101121_010004-T1	OG0000024	PHI:2935	Pseudomonas_cichorii	reduced_virulence	0	Other	NA	Other	0.476129	0.523871
Calonectrianaviculata	CBS101121_010004-T1	OG0000024	PHI:2935	Pseudomonas_cichorii	reduced_virulence	0	Other	NA	Other	0.476129	0.523871
Calonectrianaviculata	CBS101121_010004-T1	OG0000024	PHI:2935	Pseudomonas_cichorii	reduced_virulence	0	Other	NA	Other	0.476129	0.523871
Calonectrianaviculata	CBS101121_010004-T1	OG0000024	PHI:2935	Pseudomonas_cichorii	reduced_virulence	0	Other	NA	Other	0.476129	0.523871
Calonectrianaviculata	CBS101121_010004-T1	OG0000024	PHI:4836	Pseudomonas_cichorii	reduced_virulence	0	Other	NA	Other	0.476129	0.523871
Calonectrianaviculata	CBS101121_010004-T1	OG0000024	PHI:4836	Pseudomonas_cichorii	reduced_virulence	0	Other	NA	Other	0.476129	0.523871
Calonectrianaviculata	CBS101121_010004-T1	OG0000024	PHI:4836	Pseudomonas_cichorii	reduced_virulence	0	Other	NA	Other	0.476129	0.523871
Calonectrianaviculata	CBS101121_010004-T1	OG0000024	PHI:4836	Pseudomonas_cichorii	reduced_virulence	0	Other	NA	Other	0.476129	0.523871
Calonectrianaviculata	CBS101121_010004-T1	OG0000024	PHI:2511	Aspergillus_fumigatus	reduced_virulence	0	Other	NA	Other	0.476129	0.523871
Calonectrianaviculata	CBS101121_010004-T1	OG0000024	PHI:2511	Aspergillus_fumigatus	reduced_virulence	0	Other	NA	Other	0.476129	0.523871
Calonectrianaviculata	CBS101121_010004-T1	OG0000024	PHI:2511	Aspergillus_fumigatus	reduced_virulence	0	Other	NA	Other	0.476129	0.523871
Calonectrianaviculata	CBS101121_010004-T1	OG0000024	PHI:2511	Aspergillus_fumigatus	reduced_virulence	0	Other	NA	Other	0.476129	0.523871
Calonectrianaviculata	CBS101121_010004-T1	OG0000024	PHI:4837	Pseudomonas_cichorii	reduced_virulence	0	Other	NA	Other	0.476129	0.523871
Calonectrianaviculata	CBS101121_010004-T1	OG0000024	PHI:4837	Pseudomonas_cichorii	reduced_virulence	0	Other	NA	Other	0.476129	0.523871
Calonectrianaviculata	CBS101121_010004-T1	OG0000024	PHI:4837	Pseudomonas_cichorii	reduced_virulence	0	Other	NA	Other	0.476129	0.523871
Calonectrianaviculata	CBS101121_010004-T1	OG0000024	PHI:2934	Pseudomonas_cichorii	reduced_virulence	0	Other	NA	Other	0.476129	0.523871
Calonectrianaviculata	CBS101121_010004-T1	OG0000024	PHI:2934	Pseudomonas_cichorii	reduced_virulence	0	Other	NA	Other	0.476129	0.523871
Calonectrianaviculata	CBS101121_010004-T1	OG0000024	PHI:2934	Pseudomonas_cichorii	reduced_virulence	0	Other	NA	Other	0.476129	0.523871
Calonectrianaviculata	CBS101121_010004-T1	OG0000024	PHI:3607	Epichloe_festucae	increased_virulence_(hypervirulence)	0	Other	NA	Other	0.476129	0.523871
Calonectrianaviculata	CBS101121_010004-T1	OG0000024	PHI:4217__PHI:9072	Colletotrichum_graminicola	reduced_virulence	0	Other	NA	Other	0.476129	0.523871
Calonectrianaviculata	CBS101121_010004-T1	OG0000024	PHI:4217__PHI:9072	Colletotrichum_graminicola	reduced_virulence	0	Other	NA	Other	0.476129	0.523871
Calonectrianaviculata	CBS101121_010004-T1	OG0000024	PHI:1008	Bipolaris_oryzae	reduced_virulence	0	Other	NA	Other	0.476129	0.523871
Calonectrianaviculata	CBS101121_010004-T1	OG0000024	PHI:1007	Fusarium_graminearum	reduced_virulence	0	Other	NA	Other	0.476129	0.523871
Calonectrianaviculata	CBS101121_010004-T1	OG0000024	PHI:3657	Fusarium_graminearum	reduced_virulence	0	Other	NA	Other	0.476129	0.523871
Calonectrianaviculata	CBS101121_010004-T1	OG0000024	PHI:2261	Bipolaris_sorokiniana	reduced_virulence	0	Other	NA	Other	0.476129	0.523871
Calonectrianaviculata	CBS101121_010004-T1	OG0000024	PHI:416__PHI:4232	Bipolaris_maydis	reduced_virulence	0	Other	NA	Other	0.476129	0.523871
Calonectrianaviculata	CBS101121_010004-T1	OG0000024	PHI:2923	Alternaria_alternata	reduced_virulence	0	Other	NA	Other	0.476129	0.523871
Calonectrianaviculata	CBS101121_010190-T1	OG0000003	PHI:1753	Fusarium_graminearum	unaffected_pathogenicity	1.5e-67	Other	NA	Other	0.003565	0.996435
Calonectrianaviculata	CBS101121_010192-T1	OG0000206	PHI:419	Candida_albicans	reduced_virulence	1.11e-85	Other	NA	Other	0.00081	0.99919
Calonectrianaviculata	CBS101121_010195-T1	OG0001016	PHI:1820	Fusarium_graminearum	unaffected_pathogenicity	3.13e-33	Other	NA	Other	0.001603	0.998397
Calonectrianaviculata	CBS101121_010226-T1	OG0000036	PHI:6538	Listeria_monocytogenes	reduced_virulence	5.91e-23	Non-effector	0.909	Secreted	0.999812	0.000188
Calonectrianaviculata	CBS101121_010280-T1	OG0000025	PHI:5874	Fusarium_graminearum	unaffected_pathogenicity	2.13e-30	Other	NA	Other	0.000277	0.999723
Calonectrianaviculata	CBS101121_010282-T1	OG0000010	PHI:5872	Fusarium_graminearum	unaffected_pathogenicity	2.52e-78	Other	NA	Other	0.004633	0.995367
Calonectrianaviculata	CBS101121_010300-T1	OG0000321	PHI:4217__PHI:9072	Colletotrichum_graminicola	reduced_virulence	2.58e-112	Other	NA	Other	0.01408	0.98592
Calonectrianaviculata	CBS101121_010406-T1	OG0000278	PHI:438	Botrytis_cinerea	reduced_virulence	1.67e-62	Other	NA	Other	0.057663	0.942337
Calonectrianaviculata	CBS101121_010407-T1	OG0000029	PHI:255	Fusarium_fujikuroi	unaffected_pathogenicity	0	Other	NA	Other	0.001534	0.998466
Calonectrianaviculata	CBS101121_010407-T1	OG0000029	PHI:8597	Zymoseptoria_tritici	unaffected_pathogenicity	0	Other	NA	Other	0.001534	0.998466
Calonectrianaviculata	CBS101121_010407-T1	OG0000029	PHI:723__PHI:727	Fusarium_graminearum	unaffected_pathogenicity	0	Other	NA	Other	0.001534	0.998466
Calonectrianaviculata	CBS101121_010407-T1	OG0000029	PHI:55	Bipolaris_maydis	reduced_virulence	0	Other	NA	Other	0.001534	0.998466
Calonectrianaviculata	CBS101121_010407-T1	OG0000029	PHI:719	Fusarium_graminearum	unaffected_pathogenicity	0	Other	NA	Other	0.001534	0.998466
Calonectrianaviculata	CBS101121_010407-T1	OG0000029	PHI:2290	Botrytis_cinerea	reduced_virulence	0	Other	NA	Other	0.001534	0.998466
Calonectrianaviculata	CBS101121_010407-T1	OG0000029	PHI:2379	Alternaria_brassicicola	reduced_virulence__unaffected_pathogenicity	0	Other	NA	Other	0.001534	0.998466
Calonectrianaviculata	CBS101121_010407-T1	OG0000029	PHI:325	Magnaporthe_oryzae	effector_(plant_avirulence_determinant)	0	Other	NA	Other	0.001534	0.998466
Calonectrianaviculata	CBS101121_010407-T1	OG0000029	PHI:8596	Zymoseptoria_tritici	unaffected_pathogenicity	0	Other	NA	Other	0.001534	0.998466
Calonectrianaviculata	CBS101121_010407-T1	OG0000029	PHI:3387	Fusarium_verticillioides	unaffected_pathogenicity	0	Other	NA	Other	0.001534	0.998466
Calonectrianaviculata	CBS101121_010407-T1	OG0000029	PHI:6936	Fusarium_oxysporum	reduced_virulence	0	Other	NA	Other	0.001534	0.998466
Calonectrianaviculata	CBS101121_010411-T1	OG0000025	PHI:5874	Fusarium_graminearum	unaffected_pathogenicity	1.41e-31	Other	NA	Other	0.001988	0.998012
Calonectrianaviculata	CBS101121_010428-T1	OG0000024	PHI:2511	Aspergillus_fumigatus	reduced_virulence	1.15e-77	Other	NA	Other	0.003486	0.996514
Calonectrianaviculata	CBS101121_010447-T1	OG0000023	PHI:1609	Fusarium_graminearum	unaffected_pathogenicity	9.22e-49	Other	NA	Other	0.002497	0.997503
Calonectrianaviculata	CBS101121_010455-T1	OG0000047	PHI:1514	Fusarium_graminearum	unaffected_pathogenicity	2.39e-175	Other	NA	Other	0.000341	0.999659
Calonectrianaviculata	CBS101121_010504-T1	OG0000000	PHI:5887	Fusarium_graminearum	unaffected_pathogenicity	2.87e-21	Other	NA	Other	0.001039	0.998961
Calonectrianaviculata	CBS101121_010522-T1	OG0000065	PHI:2227	Ustilago_maydis	reduced_virulence__loss_of_pathogenicity	1.44e-08	Other	NA	Other	0.002425	0.997575
Calonectrianaviculata	CBS101121_010530-T1	OG0000000	PHI:5887	Fusarium_graminearum	unaffected_pathogenicity	3.38e-12	Other	NA	Other	0.026567	0.973433
Calonectrianaviculata	CBS101121_010591-T1	OG0000024	PHI:2511	Aspergillus_fumigatus	reduced_virulence	3.45e-87	Other	NA	Other	0.002511	0.997489
Calonectrianaviculata	CBS101121_010625-T1	OG0000000	PHI:2009	Magnaporthe_oryzae	unaffected_pathogenicity	3.34e-11	Other	NA	Other	0.061867	0.938133
Calonectrianaviculata	CBS101121_010641-T1	OG0000321	PHI:6991	Pseudomonas_aeruginosa	loss_of_pathogenicity	2.69e-69	Other	NA	Other	0.002633	0.997367
Calonectrianaviculata	CBS101121_010644-T1	OG0000119	PHI:4077	Bacillus_cereus	reduced_virulence	3.48e-22	Other	NA	Other	0.004653	0.995347
Calonectrianaviculata	CBS101121_010680-T1	OG0000025	PHI:5874	Fusarium_graminearum	unaffected_pathogenicity	6.89e-27	Other	NA	Other	0.003032	0.996968
Calonectrianaviculata	CBS101121_010685-T1	OG0004665	PHI:1389	Fusarium_graminearum	lethal	2.81e-84	Other	NA	Other	0.003307	0.996693
Calonectrianaviculata	CBS101121_010693-T1	OG0000023	PHI:1609	Fusarium_graminearum	unaffected_pathogenicity	3.12e-24	Other	NA	Other	0.009453	0.990547
Calonectrianaviculata	CBS101121_010888-T1	OG0000219	PHI:4194	Alternaria_alternata	increased_virulence_(hypervirulence)__reduced_virulence	6.15e-21	Other	NA	Other	0.000481	0.999519
Calonectrianaviculata	CBS101121_010964-T1	OG0000047	PHI:1514	Fusarium_graminearum	unaffected_pathogenicity	0	Other	NA	Other	0.000977	0.999023
Calonectrianaviculata	CBS101121_010964-T1	OG0000047	PHI:1513	Fusarium_graminearum	unaffected_pathogenicity	0	Other	NA	Other	0.000977	0.999023
Calonectrianaviculata	CBS101121_011018-T1	OG0000156	PHI:1275	Fusarium_graminearum	unaffected_pathogenicity	5.59e-06	Other	NA	Other	0.00065	0.99935
Calonectrianaviculata	CBS101121_011025-T1	OG0000268	PHI:243	Colletotrichum_gloeosporioides	reduced_virulence	3.53e-169	Other	NA	Other	0.001759	0.998241
Calonectrianaviculata	CBS101121_011037-T1	OG0004665	PHI:1401	Fusarium_graminearum	unaffected_pathogenicity	3.85e-41	Other	NA	Other	0.000931	0.999069
Calonectrianaviculata	CBS101121_011038-T1	OG0004665	PHI:1401	Fusarium_graminearum	unaffected_pathogenicity	3.3e-35	Other	NA	Other	0.001377	0.998623
Calonectrianaviculata	CBS101121_011044-T1	OG0004665	PHI:1401	Fusarium_graminearum	unaffected_pathogenicity	3.83e-91	Other	NA	Other	0.001112	0.998888
Calonectrianaviculata	CBS101121_011122-T1	OG0000023	PHI:1609	Fusarium_graminearum	unaffected_pathogenicity	1.91e-54	Other	NA	Other	0.005291	0.994709
Calonectrianaviculata	CBS101121_011172-T1	OG0000686	PHI:5271	Ralstonia_solanacearum	lethal	2.15e-30	Other	NA	Other	0.002073	0.997927
Calonectrianaviculata	CBS101121_011234-T1	OG0000029	PHI:8597	Zymoseptoria_tritici	unaffected_pathogenicity	0	Other	NA	Other	0.002532	0.997468
Calonectrianaviculata	CBS101121_011234-T1	OG0000029	PHI:6936	Fusarium_oxysporum	reduced_virulence	0	Other	NA	Other	0.002532	0.997468
Calonectrianaviculata	CBS101121_011234-T1	OG0000029	PHI:55	Bipolaris_maydis	reduced_virulence	0	Other	NA	Other	0.002532	0.997468
Calonectrianaviculata	CBS101121_011234-T1	OG0000029	PHI:255	Fusarium_fujikuroi	unaffected_pathogenicity	0	Other	NA	Other	0.002532	0.997468
Calonectrianaviculata	CBS101121_011234-T1	OG0000029	PHI:723__PHI:727	Fusarium_graminearum	unaffected_pathogenicity	0	Other	NA	Other	0.002532	0.997468
Calonectrianaviculata	CBS101121_011247-T1	OG0000047	PHI:2133	Magnaporthe_oryzae	reduced_virulence	5.15e-31	Other	NA	Other	0.002786	0.997214
Calonectrianaviculata	CBS101121_011252-T1	OG0000024	PHI:4217__PHI:9072	Colletotrichum_graminicola	reduced_virulence	4.72e-82	Other	NA	Other	0.037638	0.962362
Calonectrianaviculata	CBS101121_011439-T1	OG0000100	PHI:1260	Fusarium_graminearum	unaffected_pathogenicity	1.32e-08	Other	NA	Other	0.0003	0.9997
Calonectrianaviculata	CBS101121_011455-T1	OG0000025	PHI:5874	Fusarium_graminearum	unaffected_pathogenicity	2.3e-28	Other	NA	Other	0.000407	0.999593
Calonectrianaviculata	CBS101121_011781-T1	OG0000292	PHI:1773	Fusarium_graminearum	unaffected_pathogenicity	4.36e-34	Other	NA	Other	0.00094	0.99906
Calonectrianaviculata	CBS101121_011817-T1	OG0001319	PHI:1701	Fusarium_graminearum	unaffected_pathogenicity	4.6e-07	Other	NA	Other	0.001084	0.998916
Calonectrianaviculata	CBS101121_011984-T1	OG0000036	PHI:144	Trichoderma_virens	reduced_virulence	2.43e-13	Non-effector	0.918	Secreted	0.99502	0.00498
Calonectrianaviculata	CBS101121_012026-T1	OG0000219	PHI:7173	Verticillium_dahliae	reduced_virulence	7.98e-33	Other	NA	Other	0.004961	0.995039
Calonectrianaviculata	CBS101121_012064-T1	OG0000025	PHI:5874	Fusarium_graminearum	unaffected_pathogenicity	6.39e-33	Other	NA	Other	0.001328	0.998672
Calonectrianaviculata	CBS101121_012069-T1	OG0000024	PHI:160	Alternaria_alternata	loss_of_pathogenicity	6.49e-67	Other	NA	Other	0.00081	0.99919
Calonectrianaviculata	CBS101121_012070-T1	OG0000024	PHI:160	Alternaria_alternata	loss_of_pathogenicity	9.62e-67	Other	NA	Other	0.00188	0.99812
Calonectrianaviculata	CBS101121_012173-T1	OG0000025	PHI:5874	Fusarium_graminearum	unaffected_pathogenicity	1.15e-31	Other	NA	Other	0.000735	0.999265
Calonectrianaviculata	CBS101121_012175-T1	OG0000025	PHI:5874	Fusarium_graminearum	unaffected_pathogenicity	1.13e-36	Other	NA	Other	0.000724	0.999276
Calonectrianaviculata	CBS101121_012195-T1	OG0000065	PHI:2227	Ustilago_maydis	reduced_virulence__loss_of_pathogenicity	1.16e-07	Other	NA	Other	0.007254	0.992746
Calonectrianaviculata	CBS101121_012236-T1	OG0000029	PHI:255	Fusarium_fujikuroi	unaffected_pathogenicity	4.62e-56	Other	NA	Other	0.002036	0.997964
Calonectrianaviculata	CBS101121_012237-T1	OG0000029	PHI:255	Fusarium_fujikuroi	unaffected_pathogenicity	4.39e-173	Other	NA	Other	0.000939	0.999061
Calonectrianaviculata	CBS101121_012341-T1	OG0000029	PHI:255	Fusarium_fujikuroi	unaffected_pathogenicity	0	Other	NA	Other	0.000696	0.999304
Calonectrianaviculata	CBS101121_012341-T1	OG0000029	PHI:8597	Zymoseptoria_tritici	unaffected_pathogenicity	0	Other	NA	Other	0.000696	0.999304
Calonectrianaviculata	CBS101121_012341-T1	OG0000029	PHI:55	Bipolaris_maydis	reduced_virulence	0	Other	NA	Other	0.000696	0.999304
Calonectrianaviculata	CBS101121_012342-T1	OG0000029	PHI:255	Fusarium_fujikuroi	unaffected_pathogenicity	4.6e-129	Other	NA	Other	0.001557	0.998443
Calonectrianaviculata	CBS101121_012354-T1	OG0000025	PHI:5874	Fusarium_graminearum	unaffected_pathogenicity	2.65e-33	Other	NA	Other	0.000371	0.999629
Calonectrianaviculata	CBS101121_012464-T1	OG0000023	PHI:1609	Fusarium_graminearum	unaffected_pathogenicity	1.99e-39	Other	NA	Other	0.000429	0.999571
Calonectrianaviculata	CBS101121_012472-T1	OG0000000	PHI:1420	Fusarium_graminearum	unaffected_pathogenicity	2.47e-21	Other	NA	Other	0.00112	0.99888
Calonectrianaviculata	CBS101121_012479-T1	OG0000032	PHI:5186	Magnaporthe_oryzae	reduced_virulence	1.02e-08	Non-effector	0.931	Secreted	0.99831	0.00169
Calonectrianaviculata	CBS101121_012512-T1	OG0000124	PHI:2553	Candida_albicans	loss_of_pathogenicity	6.98e-09	Other	NA	Other	0.002118	0.997882
Calonectrianaviculata	CBS101121_012547-T1	OG0000024	PHI:2511	Aspergillus_fumigatus	reduced_virulence	2.57e-61	Other	NA	Other	0.002581	0.997419
Calonectrianaviculata	CBS101121_012577-T1	OG0000092	PHI:6628	Staphylococcus_aureus	unaffected_pathogenicity__reduced_virulence	1.2e-06	Other	NA	Other	0.001973	0.998027
Calonectrianaviculata	CBS101121_012668-T1	OG0000000	PHI:1260	Fusarium_graminearum	unaffected_pathogenicity	2.17e-22	Other	NA	Other	0.000345	0.999655
Calonectrianaviculata	CBS101121_012679-T1	OG0000024	PHI:2511	Aspergillus_fumigatus	reduced_virulence	2.52e-71	Other	NA	Other	0.000907	0.999093
Calonectrianaviculata	CBS101121_012689-T1	OG0000025	PHI:5874	Fusarium_graminearum	unaffected_pathogenicity	4.25e-31	Other	NA	Other	0.001498	0.998502
Calonectrianaviculata	CBS101121_012698-T1	OG0000058	PHI:7173	Verticillium_dahliae	reduced_virulence	1.12e-39	Other	NA	Other	0.008495	0.991505
Calonectrianaviculata	CBS101121_012800-T1	OG0000278	PHI:438	Botrytis_cinerea	reduced_virulence	3.58e-63	Other	NA	Other	0.000924	0.999076
Calonectrianaviculata	CBS101121_012847-T1	OG0001016	PHI:1820	Fusarium_graminearum	unaffected_pathogenicity	1.91e-15	Other	NA	Other	0.004588	0.995412
Calonectrianaviculata	CBS101121_012863-T1	OG0004669	PHI:9499	Escherichia_coli	reduced_virulence	2.83e-09	Other	NA	Other	0.000741	0.999259
Calonectrianaviculata	CBS101121_012932-T1	OG0000066	PHI:1260	Fusarium_graminearum	unaffected_pathogenicity	5.4e-19	Other	NA	Other	0.000892	0.999108
Calonectrianaviculata	CBS101121_013056-T1	OG0004669	PHI:9499	Escherichia_coli	reduced_virulence	3.11e-35	Other	NA	Other	0.001288	0.998712
Calonectrianaviculata	CBS101121_013073-T1	OG0000076	PHI:1455	Fusarium_graminearum	unaffected_pathogenicity	4.38e-10	Other	NA	Other	0.001648	0.998352
Calonectrianaviculata	CBS101121_013110-T1	OG0000024	PHI:2511	Aspergillus_fumigatus	reduced_virulence	2.02e-51	Other	NA	Other	0.002132	0.997868
Calonectrianaviculata	CBS101121_013120-T1	OG0000029	PHI:8597	Zymoseptoria_tritici	unaffected_pathogenicity	0	Other	NA	Other	0.001849	0.998151
Calonectrianaviculata	CBS101121_013120-T1	OG0000029	PHI:55	Bipolaris_maydis	reduced_virulence	0	Other	NA	Other	0.001849	0.998151
Calonectrianaviculata	CBS101121_013120-T1	OG0000029	PHI:723__PHI:727	Fusarium_graminearum	unaffected_pathogenicity	0	Other	NA	Other	0.001849	0.998151
Calonectrianaviculata	CBS101121_013120-T1	OG0000029	PHI:719	Fusarium_graminearum	unaffected_pathogenicity	0	Other	NA	Other	0.001849	0.998151
Calonectrianaviculata	CBS101121_013120-T1	OG0000029	PHI:325	Magnaporthe_oryzae	effector_(plant_avirulence_determinant)	0	Other	NA	Other	0.001849	0.998151
Calonectrianaviculata	CBS101121_013120-T1	OG0000029	PHI:2290	Botrytis_cinerea	reduced_virulence	0	Other	NA	Other	0.001849	0.998151
Calonectrianaviculata	CBS101121_013120-T1	OG0000029	PHI:3387	Fusarium_verticillioides	unaffected_pathogenicity	0	Other	NA	Other	0.001849	0.998151
Calonectrianaviculata	CBS101121_013120-T1	OG0000029	PHI:6936	Fusarium_oxysporum	reduced_virulence	0	Other	NA	Other	0.001849	0.998151
Calonectrianaviculata	CBS101121_013120-T1	OG0000029	PHI:7243	Beauveria_bassiana	reduced_virulence	0	Other	NA	Other	0.001849	0.998151
Calonectrianaviculata	CBS101121_013120-T1	OG0000029	PHI:714	Fusarium_graminearum	unaffected_pathogenicity	0	Other	NA	Other	0.001849	0.998151
Calonectrianaviculata	CBS101121_013120-T1	OG0000029	PHI:2379	Alternaria_brassicicola	reduced_virulence__unaffected_pathogenicity	0	Other	NA	Other	0.001849	0.998151
Calonectrianaviculata	CBS101121_013120-T1	OG0000029	PHI:255	Fusarium_fujikuroi	unaffected_pathogenicity	0	Other	NA	Other	0.001849	0.998151
Calonectrianaviculata	CBS101121_013379-T1	OG0000029	PHI:255	Fusarium_fujikuroi	unaffected_pathogenicity	0	Other	NA	Other	0.007642	0.992358
Calonectrianaviculata	CBS101121_013379-T1	OG0000029	PHI:8597	Zymoseptoria_tritici	unaffected_pathogenicity	0	Other	NA	Other	0.007642	0.992358
Calonectrianaviculata	CBS101121_013379-T1	OG0000029	PHI:55	Bipolaris_maydis	reduced_virulence	0	Other	NA	Other	0.007642	0.992358
Calonectrianaviculata	CBS101121_013379-T1	OG0000029	PHI:723__PHI:727	Fusarium_graminearum	unaffected_pathogenicity	0	Other	NA	Other	0.007642	0.992358
Calonectrianaviculata	CBS101121_013379-T1	OG0000029	PHI:719	Fusarium_graminearum	unaffected_pathogenicity	0	Other	NA	Other	0.007642	0.992358
Calonectrianaviculata	CBS101121_013379-T1	OG0000029	PHI:2379	Alternaria_brassicicola	reduced_virulence__unaffected_pathogenicity	0	Other	NA	Other	0.007642	0.992358
Calonectrianaviculata	CBS101121_013379-T1	OG0000029	PHI:3387	Fusarium_verticillioides	unaffected_pathogenicity	0	Other	NA	Other	0.007642	0.992358
Calonectrianaviculata	CBS101121_013379-T1	OG0000029	PHI:7243	Beauveria_bassiana	reduced_virulence	0	Other	NA	Other	0.007642	0.992358
Calonectrianaviculata	CBS101121_013379-T1	OG0000029	PHI:8596	Zymoseptoria_tritici	unaffected_pathogenicity	0	Other	NA	Other	0.007642	0.992358
Calonectrianaviculata	CBS101121_013379-T1	OG0000029	PHI:714	Fusarium_graminearum	unaffected_pathogenicity	0	Other	NA	Other	0.007642	0.992358
Calonectrianaviculata	CBS101121_013379-T1	OG0000029	PHI:6936	Fusarium_oxysporum	reduced_virulence	0	Other	NA	Other	0.007642	0.992358
Calonectrianaviculata	CBS101121_013379-T1	OG0000029	PHI:2290	Botrytis_cinerea	reduced_virulence	0	Other	NA	Other	0.007642	0.992358
Calonectrianaviculata	CBS101121_013379-T1	OG0000029	PHI:325	Magnaporthe_oryzae	effector_(plant_avirulence_determinant)	0	Other	NA	Other	0.007642	0.992358
Calonectrianaviculata	CBS101121_013422-T1	OG0000292	PHI:5654	Magnaporthe_oryzae	unaffected_pathogenicity	7.01e-29	Other	NA	Other	0.001638	0.998362
Calonectrianaviculata	CBS101121_013466-T1	OG0000292	PHI:1856	Fusarium_graminearum	unaffected_pathogenicity	1.34e-18	Other	NA	Other	0.249691	0.750309
Calonectrianaviculata	CBS101121_013473-T1	OG0000007	PHI:2315	Bipolaris_maydis	reduced_virulence__increased_virulence_(hypervirulence)	2.27e-54	Other	NA	Other	0.001537	0.998463
Calonectrianaviculata	CBS101121_013565-T1	OG0000049	PHI:1260	Fusarium_graminearum	unaffected_pathogenicity	4.55e-51	Other	NA	Other	0.000785	0.999215
Calonectrianaviculata	CBS101121_013566-T1	OG0000512	PHI:9524	Candida_albicans	reduced_virulence	2.59e-09	Other	NA	Other	0.000783	0.999217
Calonectrianaviculata	CBS101121_013581-T1	OG0000007	PHI:2315	Bipolaris_maydis	reduced_virulence__increased_virulence_(hypervirulence)	7.27e-62	Other	NA	Other	0.000723	0.999277
Calonectrianaviculata	CBS101121_013589-T1	OG0000024	PHI:160	Alternaria_alternata	loss_of_pathogenicity	0	Other	NA	Other	0.003968	0.996032
Calonectrianaviculata	CBS101121_013589-T1	OG0000024	PHI:160	Alternaria_alternata	loss_of_pathogenicity	0	Other	NA	Other	0.003968	0.996032
Calonectrianaviculata	CBS101121_013589-T1	OG0000024	PHI:2511	Aspergillus_fumigatus	reduced_virulence	0	Other	NA	Other	0.003968	0.996032
Calonectrianaviculata	CBS101121_013589-T1	OG0000024	PHI:12	Bipolaris_zeicola	loss_of_pathogenicity	0	Other	NA	Other	0.003968	0.996032
Calonectrianaviculata	CBS101121_013589-T1	OG0000024	PHI:12	Bipolaris_zeicola	loss_of_pathogenicity	0	Other	NA	Other	0.003968	0.996032
Calonectrianaviculata	CBS101121_013716-T1	OG0000007	PHI:2315	Bipolaris_maydis	reduced_virulence__increased_virulence_(hypervirulence)	1.2e-67	Other	NA	Other	0.00026	0.99974
Calonectrianaviculata	CBS101121_013854-T1	OG0000049	PHI:1260	Fusarium_graminearum	unaffected_pathogenicity	1.23e-35	Other	NA	Other	0.000657	0.999343
Calonectrianaviculata	CBS101121_013997-T1	OG0000065	PHI:2227	Ustilago_maydis	reduced_virulence__loss_of_pathogenicity	2.36e-08	Other	NA	Other	0.001548	0.998452
Calonectrianaviculata	CBS101121_014054-T1	OG0000188	PHI:4024	Magnaporthe_oryzae	unaffected_pathogenicity	1.81e-39	Other	NA	Other	0.000898	0.999102
Calonectrianaviculata	CBS101121_014070-T1	OG0000000	PHI:1420	Fusarium_graminearum	unaffected_pathogenicity	3.74e-19	Other	NA	Other	0.026915	0.973085
Calonectrianaviculata	CBS101121_014149-T1	OG0000066	PHI:1424	Fusarium_graminearum	unaffected_pathogenicity	1.19e-06	Other	NA	Other	0.031439	0.968561
Calonectrianaviculata	CBS101121_014156-T1	OG0000023	PHI:1609	Fusarium_graminearum	unaffected_pathogenicity	1.5e-47	Other	NA	Other	0.001027	0.998973
Calonectrianaviculata	CBS101121_014159-T1	OG0000049	PHI:1260	Fusarium_graminearum	unaffected_pathogenicity	2.29e-60	Other	NA	Other	0.000914	0.999086
Calonectrianaviculata	CBS101121_014297-T1	OG0000049	PHI:1250	Fusarium_graminearum	unaffected_pathogenicity	3.48e-07	Other	NA	Other	0.000898	0.999102
Calonectrianaviculata	CBS101121_014317-T1	OG0000024	PHI:160	Alternaria_alternata	loss_of_pathogenicity	0	Other	NA	Other	0.001305	0.998695
Calonectrianaviculata	CBS101121_014317-T1	OG0000024	PHI:160	Alternaria_alternata	loss_of_pathogenicity	0	Other	NA	Other	0.001305	0.998695
Calonectrianaviculata	CBS101121_014317-T1	OG0000024	PHI:160	Alternaria_alternata	loss_of_pathogenicity	0	Other	NA	Other	0.001305	0.998695
Calonectrianaviculata	CBS101121_014317-T1	OG0000024	PHI:2511	Aspergillus_fumigatus	reduced_virulence	0	Other	NA	Other	0.001305	0.998695
Calonectrianaviculata	CBS101121_014317-T1	OG0000024	PHI:12	Bipolaris_zeicola	loss_of_pathogenicity	0	Other	NA	Other	0.001305	0.998695
Calonectrianaviculata	CBS101121_014317-T1	OG0000024	PHI:12	Bipolaris_zeicola	loss_of_pathogenicity	0	Other	NA	Other	0.001305	0.998695
Calonectrianaviculata	CBS101121_014317-T1	OG0000024	PHI:4217__PHI:9072	Colletotrichum_graminicola	reduced_virulence	0	Other	NA	Other	0.001305	0.998695
Calonectrianaviculata	CBS101121_014317-T1	OG0000024	PHI:1007	Fusarium_graminearum	reduced_virulence	0	Other	NA	Other	0.001305	0.998695
Calonectrianaviculata	CBS101121_014317-T1	OG0000024	PHI:3657	Fusarium_graminearum	reduced_virulence	0	Other	NA	Other	0.001305	0.998695
Calonectrianaviculata	CBS101121_014317-T1	OG0000024	PHI:2261	Bipolaris_sorokiniana	reduced_virulence	0	Other	NA	Other	0.001305	0.998695
Calonectrianaviculata	CBS101121_014317-T1	OG0000024	PHI:416__PHI:4232	Bipolaris_maydis	reduced_virulence	0	Other	NA	Other	0.001305	0.998695
Calonectrianaviculata	CBS101121_014317-T1	OG0000024	PHI:1008	Bipolaris_oryzae	reduced_virulence	0	Other	NA	Other	0.001305	0.998695
Calonectrianaviculata	CBS101121_014317-T1	OG0000024	PHI:2923	Alternaria_alternata	reduced_virulence	0	Other	NA	Other	0.001305	0.998695
Calonectrianaviculata	CBS101121_014317-T1	OG0000024	PHI:1009	Alternaria_brassicicola	reduced_virulence	0	Other	NA	Other	0.001305	0.998695
Calonectrianaviculata	CBS101121_014391-T1	OG0000010	PHI:5872	Fusarium_graminearum	unaffected_pathogenicity	5.18e-59	Other	NA	Other	0.000754	0.999246
Calonectrianaviculata	CBS101121_014418-T1	OG0000023	PHI:1609	Fusarium_graminearum	unaffected_pathogenicity	7.19e-73	Other	NA	Other	0.002371	0.997629
Calonectrianaviculata	CBS101121_014871-T1	OG0000025	PHI:5874	Fusarium_graminearum	unaffected_pathogenicity	4.45e-31	Other	NA	Other	0.000538	0.999462
Calonectrianaviculata	CBS101121_014916-T1	OG0000025	PHI:5873	Fusarium_graminearum	unaffected_pathogenicity	5.46e-127	Other	NA	Other	0.00408	0.99592
Calonectrianaviculata	CBS101121_014921-T1	OG0000036	PHI:144	Trichoderma_virens	reduced_virulence	1.22e-25	Other	NA	Other	0.02611	0.97389
Calonectrianaviculata	CBS101121_014929-T1	OG0000013	PHI:4475	Magnaporthe_oryzae	loss_of_pathogenicity	8.12e-28	Other	NA	Other	0.000708	0.999292
Calonectrianaviculata	CBS101121_015091-T1	OG0000219	PHI:7173	Verticillium_dahliae	reduced_virulence	8.47e-52	Other	NA	Other	0.007899	0.992101
Calonectrianaviculata	CBS101121_015099-T1	OG0000222	PHI:8803	Fusarium_graminearum	unaffected_pathogenicity	3.37e-25	Other	NA	Other	0.347452	0.652548
Calonectrianaviculata	CBS101121_015184-T1	OG0000025	PHI:5874	Fusarium_graminearum	unaffected_pathogenicity	1.9e-45	Other	NA	Other	0.000678	0.999322
Calonectrianaviculata	CBS101121_015202-T1	OG0000000	PHI:1260	Fusarium_graminearum	unaffected_pathogenicity	2.33e-27	Other	NA	Other	0.001115	0.998885
Calonectrianaviculata	CBS101121_015297-T1	OG0000219	PHI:7173	Verticillium_dahliae	reduced_virulence	1.11e-46	Other	NA	Other	0.091688	0.908312
Calonectrianaviculata	CBS101121_015305-T1	OG0000119	PHI:5271	Ralstonia_solanacearum	lethal	3.19e-34	Other	NA	Other	0.000789	0.999211
Calonectrianaviculata	CBS101121_015331-T1	OG0000029	PHI:255	Fusarium_fujikuroi	unaffected_pathogenicity	0	Other	NA	Other	0.001541	0.998459
Calonectrianaviculata	CBS101121_015331-T1	OG0000029	PHI:8597	Zymoseptoria_tritici	unaffected_pathogenicity	0	Other	NA	Other	0.001541	0.998459
Calonectrianaviculata	CBS101121_015331-T1	OG0000029	PHI:55	Bipolaris_maydis	reduced_virulence	0	Other	NA	Other	0.001541	0.998459
Calonectrianaviculata	CBS101121_015331-T1	OG0000029	PHI:723__PHI:727	Fusarium_graminearum	unaffected_pathogenicity	0	Other	NA	Other	0.001541	0.998459
Calonectrianaviculata	CBS101121_015331-T1	OG0000029	PHI:719	Fusarium_graminearum	unaffected_pathogenicity	0	Other	NA	Other	0.001541	0.998459
Calonectrianaviculata	CBS101121_015331-T1	OG0000029	PHI:2379	Alternaria_brassicicola	reduced_virulence__unaffected_pathogenicity	0	Other	NA	Other	0.001541	0.998459
Calonectrianaviculata	CBS101121_015331-T1	OG0000029	PHI:714	Fusarium_graminearum	unaffected_pathogenicity	0	Other	NA	Other	0.001541	0.998459
Calonectrianaviculata	CBS101121_015331-T1	OG0000029	PHI:8596	Zymoseptoria_tritici	unaffected_pathogenicity	0	Other	NA	Other	0.001541	0.998459
Calonectrianaviculata	CBS101121_015331-T1	OG0000029	PHI:7243	Beauveria_bassiana	reduced_virulence	0	Other	NA	Other	0.001541	0.998459
Calonectrianaviculata	CBS101121_015331-T1	OG0000029	PHI:6936	Fusarium_oxysporum	reduced_virulence	0	Other	NA	Other	0.001541	0.998459
Calonectrianaviculata	CBS101121_015331-T1	OG0000029	PHI:3387	Fusarium_verticillioides	unaffected_pathogenicity	0	Other	NA	Other	0.001541	0.998459
Calonectrianaviculata	CBS101121_015331-T1	OG0000029	PHI:325	Magnaporthe_oryzae	effector_(plant_avirulence_determinant)	0	Other	NA	Other	0.001541	0.998459
Calonectrianaviculata	CBS101121_015331-T1	OG0000029	PHI:2290	Botrytis_cinerea	reduced_virulence	0	Other	NA	Other	0.001541	0.998459
Calonectrianaviculata	CBS101121_015383-T1	OG0000477	PHI:4840	Xanthomonas_oryzae	reduced_virulence	1.64e-06	Other	NA	Other	0.071931	0.928069
Calonectrianaviculata	CBS101121_015436-T1	OG0000389	PHI:1662	Fusarium_graminearum	unaffected_pathogenicity	8.45e-67	Other	NA	Other	0.001044	0.998956
Calonectrianaviculata	CBS101121_015450-T1	OG0000010	PHI:5872	Fusarium_graminearum	unaffected_pathogenicity	2.14e-53	Other	NA	Other	0.009019	0.990981
Calonectrianaviculata	CBS101121_015590-T1	OG0000025	PHI:5874	Fusarium_graminearum	unaffected_pathogenicity	1.65e-34	Other	NA	Other	0.000357	0.999643
Calonectrianaviculata	CBS101121_015643-T1	OG0000023	PHI:1609	Fusarium_graminearum	unaffected_pathogenicity	1.23e-52	Other	NA	Other	0.005867	0.994133
Calonectrianaviculata	CBS101121_015668-T1	OG0000292	PHI:1975	Fusarium_graminearum	unaffected_pathogenicity	4.66e-19	Other	NA	Other	0.112553	0.887447
Calonectrianaviculata	CBS101121_015901-T1	OG0000206	PHI:419	Candida_albicans	reduced_virulence	9.19e-69	Other	NA	Other	0.001169	0.998831
Calonectrianaviculata	CBS101121_015922-T1	OG0000025	PHI:5874	Fusarium_graminearum	unaffected_pathogenicity	8.21e-16	Other	NA	Other	0.010993	0.989007
Calonectrianaviculata	CBS101121_015940-T1	OG0000477	PHI:7820	Borreliella_burgdorferi	reduced_virulence	7.75e-21	Other	NA	Other	0.066628	0.933372
Calonectrianaviculata	CBS101121_015984-T1	OG0000024	PHI:2923	Alternaria_alternata	reduced_virulence	1.33e-47	Other	NA	Other	0.000672	0.999328
Calonectrianaviculata	CBS101121_016032-T1	OG0000119	PHI:685__PHI:2022	Magnaporthe_oryzae	loss_of_pathogenicity	2.41e-33	Other	NA	Other	0.000948	0.999052
Calonectrianaviculata	CBS101121_016035-T1	OG0000049	PHI:1260	Fusarium_graminearum	unaffected_pathogenicity	3.49e-82	Other	NA	Other	0.000881	0.999119
Calonectrianaviculata	CBS101121_016050-T1	OG0000000	PHI:1260	Fusarium_graminearum	unaffected_pathogenicity	8.07e-34	Other	NA	Other	0.000992	0.999008
Calonectrianaviculata	CBS101121_016069-T1	OG0000278	PHI:438	Botrytis_cinerea	reduced_virulence	2.52e-72	Other	NA	Other	0.012033	0.987967
Calonectrianaviculata	CBS101121_016071-T1	OG0000007	PHI:2315	Bipolaris_maydis	reduced_virulence__increased_virulence_(hypervirulence)	2.87e-64	Other	NA	Other	0.002195	0.997805
Calonectrianaviculata	CBS101121_016076-T1	OG0000239	PHI:1662	Fusarium_graminearum	unaffected_pathogenicity	3.21e-36	Other	NA	Other	0.001732	0.998268
Calonectrianaviculata	CBS101121_016132-T1	OG0000007	PHI:2315	Bipolaris_maydis	reduced_virulence__increased_virulence_(hypervirulence)	2.86e-57	Other	NA	Other	0.000651	0.999349
Calonectrianaviculata	CBS101121_016134-T1	OG0000007	PHI:2315	Bipolaris_maydis	reduced_virulence__increased_virulence_(hypervirulence)	1.12e-63	Other	NA	Other	0.000614	0.999386
Calonectrianaviculata	CBS101121_016165-T1	OG0000007	PHI:2315	Bipolaris_maydis	reduced_virulence__increased_virulence_(hypervirulence)	2.9e-22	Other	NA	Other	0.001177	0.998823
Calonectrianaviculata	CBS101121_016177-T1	OG0000010	PHI:5872	Fusarium_graminearum	unaffected_pathogenicity	1.54e-35	Other	NA	Other	0.001728	0.998272
Calonectrianaviculata	CBS101121_016186-T1	OG0000066	PHI:1260	Fusarium_graminearum	unaffected_pathogenicity	3.91e-10	Other	NA	Other	0.00148	0.99852
Calonectrianaviculata	CBS101121_016243-T1	OG0000066	PHI:1260	Fusarium_graminearum	unaffected_pathogenicity	6.86e-13	Other	NA	Other	0.001221	0.998779
Calonectrianaviculata	CBS101121_016270-T1	OG0000010	PHI:5872	Fusarium_graminearum	unaffected_pathogenicity	5.18e-53	Other	NA	Other	0.001181	0.998819
Calonectrianaviculata	CBS101121_016360-T1	OG0000268	PHI:243	Colletotrichum_gloeosporioides	reduced_virulence	1.09e-11	Other	NA	Other	0.002739	0.997261
Calonectrianaviculata	CBS101121_016375-T1	OG0000036	PHI:6538	Listeria_monocytogenes	reduced_virulence	5.42e-06	Other	NA	Other	0.001873	0.998127
Calonectrianaviculata	CBS101121_016412-T1	OG0008389	PHI:1675	Fusarium_graminearum	unaffected_pathogenicity	5.54e-15	Other	NA	Other	0.000817	0.999183
Calonectrianaviculata	CBS101121_016427-T1	OG0000024	PHI:9042	Fusarium_graminearum	reduced_virulence	3e-48	Other	NA	Other	0.000413	0.999587
Calonectrianaviculata	CBS101121_016511-T1	OG0000010	PHI:5872	Fusarium_graminearum	unaffected_pathogenicity	1.34e-51	Other	NA	Other	0.000748	0.999252
Calonectrianaviculata	CBS101121_016526-T1	OG0000023	PHI:1609	Fusarium_graminearum	unaffected_pathogenicity	2.84e-50	Other	NA	Other	0.000967	0.999033
Calonectrianaviculata	CBS101121_016531-T1	OG0000000	PHI:5887	Fusarium_graminearum	unaffected_pathogenicity	6.77e-07	Other	NA	Other	0.011107	0.988893
Calonectrianaviculata	CBS101121_016573-T1	OG0000013	PHI:4475	Magnaporthe_oryzae	loss_of_pathogenicity	4.43e-18	Other	NA	Other	0.000323	0.999677
Calonectrianaviculata	CBS101121_016678-T1	OG0000065	PHI:2227	Ustilago_maydis	reduced_virulence__loss_of_pathogenicity	5.89e-06	Other	NA	Other	0.002659	0.997341
Calonectrianaviculata	CBS101121_016765-T1	OG0000349	PHI:1399	Fusarium_graminearum	unaffected_pathogenicity	3.36e-11	Other	NA	Other	0.073534	0.926466
Calonectrianaviculata	CBS101121_016886-T1	OG0000024	PHI:2511	Aspergillus_fumigatus	reduced_virulence	7.18e-42	Other	NA	Other	0.034831	0.965169
Calonectrianaviculata	CBS101121_016887-T1	OG0000024	PHI:2511	Aspergillus_fumigatus	reduced_virulence	2.01e-41	Other	NA	Other	0.03595	0.96405
Calonectrianaviculata	CBS101121_016917-T1	OG0001319	PHI:1701	Fusarium_graminearum	unaffected_pathogenicity	2.45e-11	Other	NA	Other	0.002538	0.997462
Calonectrianaviculata	CBS101121_016960-T1	OG0000007	PHI:2315	Bipolaris_maydis	reduced_virulence__increased_virulence_(hypervirulence)	1.05e-56	Other	NA	Other	0.000615	0.999385
Calonectrianaviculata	CBS101121_016965-T1	OG0000477	PHI:4840	Xanthomonas_oryzae	reduced_virulence	6.91e-09	Other	NA	Other	0.000898	0.999102
Calonectrianaviculata	CBS101121_017013-T1	OG0000124	PHI:1566	Fusarium_graminearum	lethal	4.16e-08	Other	NA	Other	0.001496	0.998504
Calonectrianaviculata	CBS101121_017241-T1	OG0000292	PHI:5654	Magnaporthe_oryzae	unaffected_pathogenicity	2.8e-35	Other	NA	Other	0.001051	0.998949
Calonectrianaviculata	CBS101121_017254-T1	OG0000010	PHI:5872	Fusarium_graminearum	unaffected_pathogenicity	9.4e-49	Other	NA	Other	0.010993	0.989007
Calonectrianaviculata	CBS101121_017262-T1	OG0000156	PHI:1275	Fusarium_graminearum	unaffected_pathogenicity	4.94e-07	Other	NA	Other	0.001574	0.998426
Calonectrianaviculata	CBS101121_017340-T1	OG0000100	PHI:1260	Fusarium_graminearum	unaffected_pathogenicity	1.47e-07	Other	NA	Other	0.001269	0.998731
Calonectrianaviculata	CBS101121_017357-T1	OG0000024	PHI:160	Alternaria_alternata	loss_of_pathogenicity	3.06e-30	Other	NA	Other	0.0022	0.9978
Calonectrianaviculata	CBS101121_017359-T1	OG0000013	PHI:4722	Magnaporthe_oryzae	reduced_virulence	1.37e-31	Other	NA	Other	0.001618	0.998382
Calonectrianaviculata	CBS101121_017383-T1	OG0000292	PHI:1775	Fusarium_graminearum	unaffected_pathogenicity	1.57e-12	Other	NA	Other	0.004861	0.995139
Calonectrianaviculata	CBS101121_017733-T1	OG0000512	PHI:7708	Verticillium_dahliae	reduced_virulence__unaffected_pathogenicity__increased_virulence_(hypervirulence)	1.77e-09	Other	NA	Other	0.001321	0.998679
Calonectrianaviculata	CBS101121_017842-T1	OG0000025	PHI:5874	Fusarium_graminearum	unaffected_pathogenicity	2.83e-29	Other	NA	Other	0.001849	0.998151
Calonectrianaviculata	CBS101121_017865-T1	OG0000500	PHI:9517	Fusarium_graminearum	reduced_virulence	3.4e-34	Other	NA	Other	0.000832	0.999168
Calonectrianaviculata	CBS101121_017928-T1	OG0000000	PHI:1260	Fusarium_graminearum	unaffected_pathogenicity	7.88e-14	Other	NA	Other	0.002504	0.997496
Calonectrianaviculata	CBS101121_017993-T1	OG0000013	PHI:211__PHI:6806	Candida_albicans	reduced_virulence	1.14e-07	Other	NA	Other	0.00096	0.99904
Calonectrianaviculata	CBS101121_017998-T1	OG0000000	PHI:5887	Fusarium_graminearum	unaffected_pathogenicity	2.61e-17	Other	NA	Other	0.000772	0.999228
Calonectrianaviculata	CBS101121_018026-T1	OG0000686	PHI:5271	Ralstonia_solanacearum	lethal	7.39e-20	Other	NA	Other	0.000411	0.999589
Calonectrianaviculata	CBS101121_018038-T1	OG0000058	PHI:7173	Verticillium_dahliae	reduced_virulence	1.58e-45	Other	NA	Other	0.012325	0.987675
Calonectrianaviculata	CBS101121_018047-T1	OG0000389	PHI:1662	Fusarium_graminearum	unaffected_pathogenicity	4.54e-68	Other	NA	Other	0.000909	0.999091
Calonectrianaviculata	CBS101121_018052-T1	OG0000206	PHI:419	Candida_albicans	reduced_virulence	1.98e-77	Other	NA	Other	0.000539	0.999461
Calonectrianaviculata	CBS101121_018053-T1	OG0000321	PHI:160	Alternaria_alternata	loss_of_pathogenicity	0	Other	NA	Other	0.002123	0.997877
Calonectrianaviculata	CBS101121_018053-T1	OG0000321	PHI:160	Alternaria_alternata	loss_of_pathogenicity	0	Other	NA	Other	0.002123	0.997877
Calonectrianaviculata	CBS101121_018053-T1	OG0000321	PHI:160	Alternaria_alternata	loss_of_pathogenicity	0	Other	NA	Other	0.002123	0.997877
Calonectrianaviculata	CBS101121_018053-T1	OG0000321	PHI:160	Alternaria_alternata	loss_of_pathogenicity	0	Other	NA	Other	0.002123	0.997877
Calonectrianaviculata	CBS101121_018053-T1	OG0000321	PHI:9042	Fusarium_graminearum	reduced_virulence	0	Other	NA	Other	0.002123	0.997877
Calonectrianaviculata	CBS101121_018053-T1	OG0000321	PHI:9042	Fusarium_graminearum	reduced_virulence	0	Other	NA	Other	0.002123	0.997877
Calonectrianaviculata	CBS101121_018053-T1	OG0000321	PHI:9042	Fusarium_graminearum	reduced_virulence	0	Other	NA	Other	0.002123	0.997877
Calonectrianaviculata	CBS101121_018053-T1	OG0000321	PHI:9042	Fusarium_graminearum	reduced_virulence	0	Other	NA	Other	0.002123	0.997877
Calonectrianaviculata	CBS101121_018053-T1	OG0000321	PHI:9042	Fusarium_graminearum	reduced_virulence	0	Other	NA	Other	0.002123	0.997877
Calonectrianaviculata	CBS101121_018053-T1	OG0000321	PHI:9042	Fusarium_graminearum	reduced_virulence	0	Other	NA	Other	0.002123	0.997877
Calonectrianaviculata	CBS101121_018053-T1	OG0000321	PHI:4836	Pseudomonas_cichorii	reduced_virulence	0	Other	NA	Other	0.002123	0.997877
Calonectrianaviculata	CBS101121_018053-T1	OG0000321	PHI:4836	Pseudomonas_cichorii	reduced_virulence	0	Other	NA	Other	0.002123	0.997877
Calonectrianaviculata	CBS101121_018053-T1	OG0000321	PHI:4836	Pseudomonas_cichorii	reduced_virulence	0	Other	NA	Other	0.002123	0.997877
Calonectrianaviculata	CBS101121_018053-T1	OG0000321	PHI:4836	Pseudomonas_cichorii	reduced_virulence	0	Other	NA	Other	0.002123	0.997877
Calonectrianaviculata	CBS101121_018053-T1	OG0000321	PHI:2935	Pseudomonas_cichorii	reduced_virulence	0	Other	NA	Other	0.002123	0.997877
Calonectrianaviculata	CBS101121_018053-T1	OG0000321	PHI:2935	Pseudomonas_cichorii	reduced_virulence	0	Other	NA	Other	0.002123	0.997877
Calonectrianaviculata	CBS101121_018053-T1	OG0000321	PHI:2935	Pseudomonas_cichorii	reduced_virulence	0	Other	NA	Other	0.002123	0.997877
Calonectrianaviculata	CBS101121_018053-T1	OG0000321	PHI:2935	Pseudomonas_cichorii	reduced_virulence	0	Other	NA	Other	0.002123	0.997877
Calonectrianaviculata	CBS101121_018053-T1	OG0000321	PHI:12	Bipolaris_zeicola	loss_of_pathogenicity	0	Other	NA	Other	0.002123	0.997877
Calonectrianaviculata	CBS101121_018053-T1	OG0000321	PHI:6991	Pseudomonas_aeruginosa	loss_of_pathogenicity	0	Other	NA	Other	0.002123	0.997877
Calonectrianaviculata	CBS101121_018053-T1	OG0000321	PHI:6991	Pseudomonas_aeruginosa	loss_of_pathogenicity	0	Other	NA	Other	0.002123	0.997877
Calonectrianaviculata	CBS101121_018053-T1	OG0000321	PHI:2511	Aspergillus_fumigatus	reduced_virulence	0	Other	NA	Other	0.002123	0.997877
Calonectrianaviculata	CBS101121_018053-T1	OG0000321	PHI:2511	Aspergillus_fumigatus	reduced_virulence	0	Other	NA	Other	0.002123	0.997877
Calonectrianaviculata	CBS101121_018053-T1	OG0000321	PHI:2511	Aspergillus_fumigatus	reduced_virulence	0	Other	NA	Other	0.002123	0.997877
Calonectrianaviculata	CBS101121_018053-T1	OG0000321	PHI:3274	Paenibacillus_larvae	unaffected_pathogenicity	0	Other	NA	Other	0.002123	0.997877
Calonectrianaviculata	CBS101121_018242-T1	OG0000222	PHI:8803	Fusarium_graminearum	unaffected_pathogenicity	2.63e-29	Other	NA	Other	0.000904	0.999096
Calonectrianaviculata	CBS101121_018277-T1	OG0000023	PHI:1609	Fusarium_graminearum	unaffected_pathogenicity	7.01e-66	Other	NA	Other	0.00093	0.99907
Calonectrianaviculata	CBS101121_018301-T1	OG0004669	PHI:8022	Streptococcus_pyogenes	increased_virulence_(hypervirulence)	6.34e-25	Other	NA	Other	0.015996	0.984004
Calonectrianaviculata	CBS101121_018359-T1	OG0000029	PHI:8597	Zymoseptoria_tritici	unaffected_pathogenicity	0	Other	NA	Other	0.006681	0.993319
Calonectrianaviculata	CBS101121_018359-T1	OG0000029	PHI:55	Bipolaris_maydis	reduced_virulence	0	Other	NA	Other	0.006681	0.993319
Calonectrianaviculata	CBS101121_018359-T1	OG0000029	PHI:255	Fusarium_fujikuroi	unaffected_pathogenicity	0	Other	NA	Other	0.006681	0.993319
Calonectrianaviculata	CBS101121_018401-T1	OG0000058	PHI:4194	Alternaria_alternata	increased_virulence_(hypervirulence)__reduced_virulence	1.86e-25	Other	NA	Other	0.005477	0.994523
Calonectrianaviculata	CBS101121_018422-T1	OG0000013	PHI:4475	Magnaporthe_oryzae	loss_of_pathogenicity	9.45e-38	Other	NA	Other	0.001219	0.998781
Calonectrianaviculata	CBS101121_018487-T1	OG0000023	PHI:1609	Fusarium_graminearum	unaffected_pathogenicity	1.55e-53	Other	NA	Other	0.001597	0.998403
Calonectrianaviculata	CBS101121_018681-T1	OG0000036	PHI:6538	Listeria_monocytogenes	reduced_virulence	1.02e-24	Non-effector	0.95	Secreted	0.979397	0.020603
Calonectrianaviculata	CBS101121_018695-T1	OG0000278	PHI:438	Botrytis_cinerea	reduced_virulence	3.58e-70	Other	NA	Other	0.020276	0.979724
Calonectrianaviculata	CBS101121_018798-T1	OG0000024	PHI:1009	Alternaria_brassicicola	reduced_virulence	2.63e-37	Other	NA	Other	0.001092	0.998908
Calonectrianaviculata	CBS101121_018799-T1	OG0000024	PHI:1009	Alternaria_brassicicola	reduced_virulence	3.53e-37	Other	NA	Other	0.000899	0.999101
Calonectrianaviculata	CBS101121_018882-T1	OG0000321	PHI:9042	Fusarium_graminearum	reduced_virulence	0	Other	NA	Other	0.001103	0.998897
Calonectrianaviculata	CBS101121_018882-T1	OG0000321	PHI:9042	Fusarium_graminearum	reduced_virulence	0	Other	NA	Other	0.001103	0.998897
Calonectrianaviculata	CBS101121_018882-T1	OG0000321	PHI:9042	Fusarium_graminearum	reduced_virulence	0	Other	NA	Other	0.001103	0.998897
Calonectrianaviculata	CBS101121_018882-T1	OG0000321	PHI:9042	Fusarium_graminearum	reduced_virulence	0	Other	NA	Other	0.001103	0.998897
Calonectrianaviculata	CBS101121_018882-T1	OG0000321	PHI:2511	Aspergillus_fumigatus	reduced_virulence	0	Other	NA	Other	0.001103	0.998897
Calonectrianaviculata	CBS101121_018882-T1	OG0000321	PHI:2511	Aspergillus_fumigatus	reduced_virulence	0	Other	NA	Other	0.001103	0.998897
Calonectrianaviculata	CBS101121_018882-T1	OG0000321	PHI:12	Bipolaris_zeicola	loss_of_pathogenicity	0	Other	NA	Other	0.001103	0.998897
Calonectrianaviculata	CBS101121_018902-T1	OG0000023	PHI:1609	Fusarium_graminearum	unaffected_pathogenicity	1.28e-79	Other	NA	Other	0.003943	0.996057
Calonectrianaviculata	CBS101121_018925-T1	OG0000029	PHI:255	Fusarium_fujikuroi	unaffected_pathogenicity	0	Other	NA	Other	0.002567	0.997433
Calonectrianaviculata	CBS101121_018925-T1	OG0000029	PHI:255	Fusarium_fujikuroi	unaffected_pathogenicity	0	Other	NA	Other	0.002567	0.997433
Calonectrianaviculata	CBS101121_019085-T1	OG0000239	PHI:1555	Fusarium_graminearum	unaffected_pathogenicity	9.81e-41	Other	NA	Other	0.000861	0.999139
Calonectrianaviculata	CBS101121_019111-T1	OG0000025	PHI:5874	Fusarium_graminearum	unaffected_pathogenicity	6.26e-30	Other	NA	Other	0.001653	0.998347
Calonectrianaviculata	CBS101121_019352-T1	OG0000092	PHI:6628	Staphylococcus_aureus	unaffected_pathogenicity__reduced_virulence	5.62e-09	Other	NA	Other	0.001627	0.998373
Calonectrianaviculata	CBS101121_019382-T1	OG0000349	PHI:1399	Fusarium_graminearum	unaffected_pathogenicity	2.6e-10	Other	NA	Other	0.002603	0.997397
Calonectrianaviculata	CBS101121_019398-T1	OG0000278	PHI:438	Botrytis_cinerea	reduced_virulence	4.38e-50	Other	NA	Other	0.002313	0.997687
Calonectrianaviculata	CBS101121_019419-T1	OG0001770	PHI:663	Salmonella_enterica	reduced_virulence	3.01e-47	Other	NA	Other	0.038824	0.961176
Calonectrianaviculata	CBS101121_019419-T1	OG0001770	PHI:3760__PHI:9964	Salmonella_enterica	effector_(plant_avirulence_determinant)__unaffected_pathogenicity	3.01e-47	Other	NA	Other	0.038824	0.961176
Calonectrianaviculata	CBS101121_019423-T1	OG0000013	PHI:4475	Magnaporthe_oryzae	loss_of_pathogenicity	6.54e-36	Other	NA	Other	0.000756	0.999244
Calonectrianaviculata	CBS101121_019435-T1	OG0000000	PHI:1260	Fusarium_graminearum	unaffected_pathogenicity	1.07e-22	Other	NA	Other	0.007294	0.992706
Calonectrianaviculata	CBS101121_019448-T1	OG0000000	PHI:5887	Fusarium_graminearum	unaffected_pathogenicity	1.1e-08	Other	NA	Other	0.00461	0.99539
Calonectrianaviculata	CBS101121_019454-T1	OG0000702	PHI:3950	Xanthomonas_campestris	reduced_virulence	1.27e-52	Other	NA	Other	0.00138	0.99862
Calonectrianaviculata	CBS101121_019499-T1	OG0001319	PHI:1701	Fusarium_graminearum	unaffected_pathogenicity	1.64e-08	Other	NA	Other	0.004341	0.995659
Calonectrianaviculata	CBS101121_019509-T1	OG0000512	PHI:7708	Verticillium_dahliae	reduced_virulence__unaffected_pathogenicity__increased_virulence_(hypervirulence)	5.18e-11	Other	NA	Other	0.001233	0.998767
Calonectrianaviculata	CBS101121_019553-T1	OG0000023	PHI:1609	Fusarium_graminearum	unaffected_pathogenicity	3.05e-76	Other	NA	Other	0.002699	0.997301
Calonectrianaviculata	CBS101121_019589-T1	OG0000066	PHI:1260	Fusarium_graminearum	unaffected_pathogenicity	5.26e-15	Other	NA	Other	0.000869	0.999131
Calonectrianaviculata	CBS101121_019643-T1	OG0000000	PHI:1260	Fusarium_graminearum	unaffected_pathogenicity	2.24e-15	Other	NA	Other	0.00273	0.99727
Calonectrianaviculata	CBS101121_019649-T1	OG0000023	PHI:1609	Fusarium_graminearum	unaffected_pathogenicity	1.53e-63	Other	NA	Other	0.001553	0.998447
Calonectrianaviculata	CBS101121_019691-T1	OG0000065	PHI:2227	Ustilago_maydis	reduced_virulence__loss_of_pathogenicity	3.44e-06	Other	NA	Other	0.003425	0.996575
Calonectrianaviculata	CBS101121_019745-T1	OG0000013	PHI:211__PHI:6806	Candida_albicans	reduced_virulence	5.55e-21	Other	NA	Other	0.004687	0.995313
Calonectrianaviculata	CBS101121_019750-T1	OG0000013	PHI:4475	Magnaporthe_oryzae	loss_of_pathogenicity	1.37e-09	Other	NA	Other	0.001545	0.998455
Calonectrianaviculata	CBS101121_019784-T1	OG0000239	PHI:1662	Fusarium_graminearum	unaffected_pathogenicity	1.41e-33	Other	NA	Other	0.045425	0.954575
Calonectrianaviculata	CBS101121_019792-T1	OG0000002	PHI:5887	Fusarium_graminearum	unaffected_pathogenicity	2.12e-11	Other	NA	Other	0.003434	0.996566
Calonectrianaviculata	CBS101121_019809-T1	OG0000025	PHI:5874	Fusarium_graminearum	unaffected_pathogenicity	1.1e-39	Other	NA	Other	0.001747	0.998253
Calonectrianaviculata	CBS101121_019817-T1	OG0000389	PHI:1662	Fusarium_graminearum	unaffected_pathogenicity	2.18e-63	Other	NA	Other	0.001282	0.998718
Calonectrianaviculata	CBS101121_019821-T1	OG0000389	PHI:1662	Fusarium_graminearum	unaffected_pathogenicity	1.46e-39	Other	NA	Other	0.00039	0.99961
Calonectrianaviculata	CBS101121_019915-T1	OG0000222	PHI:8803	Fusarium_graminearum	unaffected_pathogenicity	7.08e-14	Other	NA	Other	0.004031	0.995969
Calonectrianaviculata	CBS101121_019958-T1	OG0000500	PHI:9517	Fusarium_graminearum	reduced_virulence	8.76e-59	Other	NA	Other	0.000333	0.999667
Calonectrianaviculata	CBS101121_019975-T1	OG0000047	PHI:1514	Fusarium_graminearum	unaffected_pathogenicity	0	Other	NA	Other	0.000665	0.999335
Calonectrianaviculata	CBS101121_019975-T1	OG0000047	PHI:2133	Magnaporthe_oryzae	reduced_virulence	0	Other	NA	Other	0.000665	0.999335
Calonectrianaviculata	CBS101121_019975-T1	OG0000047	PHI:1513	Fusarium_graminearum	unaffected_pathogenicity	0	Other	NA	Other	0.000665	0.999335
Calonectrianaviculata	CBS101121_020059-T1	OG0000010	PHI:5872	Fusarium_graminearum	unaffected_pathogenicity	9.87e-39	Other	NA	Other	0.075572	0.924428
Calonectrianaviculata	CBS101121_020071-T1	OG0000049	PHI:1260	Fusarium_graminearum	unaffected_pathogenicity	2.15e-50	Other	NA	Other	0.00137	0.99863
Calonectrianaviculata	CBS101121_020088-T1	OG0000066	PHI:1260	Fusarium_graminearum	unaffected_pathogenicity	1.35e-30	Other	NA	Other	0.000778	0.999222
Calonectrianaviculata	CBS101121_020098-T1	OG0000029	PHI:255	Fusarium_fujikuroi	unaffected_pathogenicity	0	Other	NA	Other	0.003718	0.996282
Calonectrianaviculata	CBS101121_020098-T1	OG0000029	PHI:8597	Zymoseptoria_tritici	unaffected_pathogenicity	0	Other	NA	Other	0.003718	0.996282
Calonectrianaviculata	CBS101121_020098-T1	OG0000029	PHI:55	Bipolaris_maydis	reduced_virulence	0	Other	NA	Other	0.003718	0.996282
Calonectrianaviculata	CBS101121_020098-T1	OG0000029	PHI:723__PHI:727	Fusarium_graminearum	unaffected_pathogenicity	0	Other	NA	Other	0.003718	0.996282
Calonectrianaviculata	CBS101121_020098-T1	OG0000029	PHI:719	Fusarium_graminearum	unaffected_pathogenicity	0	Other	NA	Other	0.003718	0.996282
Calonectrianaviculata	CBS101121_020098-T1	OG0000029	PHI:2290	Botrytis_cinerea	reduced_virulence	0	Other	NA	Other	0.003718	0.996282
Calonectrianaviculata	CBS101121_020098-T1	OG0000029	PHI:2379	Alternaria_brassicicola	reduced_virulence__unaffected_pathogenicity	0	Other	NA	Other	0.003718	0.996282
Calonectrianaviculata	CBS101121_020098-T1	OG0000029	PHI:8596	Zymoseptoria_tritici	unaffected_pathogenicity	0	Other	NA	Other	0.003718	0.996282
Calonectrianaviculata	CBS101121_020098-T1	OG0000029	PHI:325	Magnaporthe_oryzae	effector_(plant_avirulence_determinant)	0	Other	NA	Other	0.003718	0.996282
Calonectrianaviculata	CBS101121_020098-T1	OG0000029	PHI:3387	Fusarium_verticillioides	unaffected_pathogenicity	0	Other	NA	Other	0.003718	0.996282
Calonectrianaviculata	CBS101121_020098-T1	OG0000029	PHI:6936	Fusarium_oxysporum	reduced_virulence	0	Other	NA	Other	0.003718	0.996282
Calonectrianaviculata	CBS101121_020098-T1	OG0000029	PHI:7243	Beauveria_bassiana	reduced_virulence	0	Other	NA	Other	0.003718	0.996282
Calonectrianaviculata	CBS101121_020098-T1	OG0000029	PHI:714	Fusarium_graminearum	unaffected_pathogenicity	0	Other	NA	Other	0.003718	0.996282
Calonectrianaviculata	CBS101121_020104-T1	OG0000000	PHI:1675	Fusarium_graminearum	unaffected_pathogenicity	2.08e-17	Other	NA	Other	0.008755	0.991245
Calonectrianaviculata	CBS101121_020133-T1	OG0001770	PHI:663	Salmonella_enterica	reduced_virulence	6.37e-42	Other	NA	Other	0.000384	0.999616
Calonectrianaviculata	CBS101121_020133-T1	OG0001770	PHI:3760__PHI:9964	Salmonella_enterica	effector_(plant_avirulence_determinant)__unaffected_pathogenicity	6.37e-42	Other	NA	Other	0.000384	0.999616
Calonectrianaviculata	CBS101121_020173-T1	OG0000066	PHI:1675	Fusarium_graminearum	unaffected_pathogenicity	6.88e-13	Other	NA	Other	0.001773	0.998227
Calonectrianaviculata	CBS101121_020317-T1	OG0000024	PHI:9042	Fusarium_graminearum	reduced_virulence	9.87e-44	Other	NA	Other	0.000345	0.999655
Calonectrianaviculata	CBS101121_020376-T1	OG0000023	PHI:1609	Fusarium_graminearum	unaffected_pathogenicity	1.18e-28	Non-effector	0.959	Secreted	0.746793	0.253207
Calonectrianaviculata	CBS101121_020478-T1	OG0000349	PHI:1399	Fusarium_graminearum	unaffected_pathogenicity	1.81e-08	Non-effector	0.971	Secreted	0.92519	0.07481
Calonectrianaviculata	CBS101121_020497-T1	OG0000047	PHI:1514	Fusarium_graminearum	unaffected_pathogenicity	0	Other	NA	Other	0.001589	0.998411
Calonectrianaviculata	CBS101121_020517-T1	OG0000007	PHI:2315	Bipolaris_maydis	reduced_virulence__increased_virulence_(hypervirulence)	4.31e-56	Other	NA	Other	0.001085	0.998915
Calonectrianaviculata	CBS101121_020625-T1	OG0000124	PHI:4644	Cryptococcus_neoformans	loss_of_pathogenicity	2.23e-08	Other	NA	Other	0.001247	0.998753
Calonectrianaviculata	CBS101121_020631-T1	OG0000010	PHI:5872	Fusarium_graminearum	unaffected_pathogenicity	3.43e-51	Other	NA	Other	0.016036	0.983964
Calonectrianaviculata	CBS101121_020633-T1	OG0000000	PHI:1260	Fusarium_graminearum	unaffected_pathogenicity	1.59e-21	Other	NA	Other	0.001521	0.998479
Calonectrianaviculata	CBS101121_020639-T1	OG0000023	PHI:1609	Fusarium_graminearum	unaffected_pathogenicity	7.29e-45	Other	NA	Other	0.003965	0.996035
Calonectrianaviculata	CBS101121_020780-T1	OG0000278	PHI:438	Botrytis_cinerea	reduced_virulence	1.45e-75	Other	NA	Other	0.030901	0.969099
Calonectrianaviculata	CBS101121_020785-T1	OG0000036	PHI:144	Trichoderma_virens	reduced_virulence	1.02e-27	Other	NA	Other	0.028614	0.971386
Calonectrianaviculata	CBS101121_020814-T1	OG0000010	PHI:5872	Fusarium_graminearum	unaffected_pathogenicity	3.37e-59	Other	NA	Other	0.000579	0.999421
Calonectrianaviculata	CBS101121_020918-T1	OG0000268	PHI:243	Colletotrichum_gloeosporioides	reduced_virulence	8.44e-166	Other	NA	Other	0.002851	0.997149
Calonectrianaviculata	CBS101121_021147-T1	OG0000047	PHI:1514	Fusarium_graminearum	unaffected_pathogenicity	0	Other	NA	Other	0.001897	0.998103
Calonectrianaviculata	CBS101121_021147-T1	OG0000047	PHI:1513	Fusarium_graminearum	unaffected_pathogenicity	0	Other	NA	Other	0.001897	0.998103
Calonectrianaviculata	CBS101121_021147-T1	OG0000047	PHI:2133	Magnaporthe_oryzae	reduced_virulence	0	Other	NA	Other	0.001897	0.998103
Calonectrianaviculata	CBS101121_021152-T1	OG0000066	PHI:1260	Fusarium_graminearum	unaffected_pathogenicity	2.79e-15	Other	NA	Other	0.00143	0.99857
Calonectrianaviculata	CBS101121_021162-T1	OG0000000	PHI:1675	Fusarium_graminearum	unaffected_pathogenicity	1.17e-14	Other	NA	Other	0.000232	0.999768
Calonectrianaviculata	CBS101121_021193-T1	OG0000222	PHI:413	Parastagonospora_nodorum	unaffected_pathogenicity	2.68e-25	Other	NA	Other	0.004447	0.995553
Calonectrianaviculata	CBS101121_021194-T1	OG0000013	PHI:4475	Magnaporthe_oryzae	loss_of_pathogenicity	4.64e-17	Other	NA	Other	0.00083	0.99917
Calonectrianaviculata	CBS101121_021232-T1	OG0000219	PHI:7173	Verticillium_dahliae	reduced_virulence	2.51e-41	Other	NA	Other	0.008917	0.991083
Calonectrianaviculata	CBS101121_021241-T1	OG0000013	PHI:4475	Magnaporthe_oryzae	loss_of_pathogenicity	2.63e-24	Other	NA	Other	0.000543	0.999457
Calonectrianaviculata	CBS101121_021248-T1	OG0000058	PHI:7173	Verticillium_dahliae	reduced_virulence	2.02e-38	Other	NA	Other	0.007959	0.992041
Calonectrianaviculata	CBS101121_021250-T1	OG0000029	PHI:8597	Zymoseptoria_tritici	unaffected_pathogenicity	0	Other	NA	Other	0.013024	0.986976
Calonectrianaviculata	CBS101121_021250-T1	OG0000029	PHI:55	Bipolaris_maydis	reduced_virulence	0	Other	NA	Other	0.013024	0.986976
Calonectrianaviculata	CBS101121_021250-T1	OG0000029	PHI:255	Fusarium_fujikuroi	unaffected_pathogenicity	0	Other	NA	Other	0.013024	0.986976
Calonectrianaviculata	CBS101121_021250-T1	OG0000029	PHI:719	Fusarium_graminearum	unaffected_pathogenicity	0	Other	NA	Other	0.013024	0.986976
Calonectrianaviculata	CBS101121_021250-T1	OG0000029	PHI:723__PHI:727	Fusarium_graminearum	unaffected_pathogenicity	0	Other	NA	Other	0.013024	0.986976
Calonectrianaviculata	CBS101121_021250-T1	OG0000029	PHI:6936	Fusarium_oxysporum	reduced_virulence	0	Other	NA	Other	0.013024	0.986976
Calonectrianaviculata	CBS101121_021250-T1	OG0000029	PHI:3387	Fusarium_verticillioides	unaffected_pathogenicity	0	Other	NA	Other	0.013024	0.986976
Calonectrianaviculata	CBS101121_021250-T1	OG0000029	PHI:325	Magnaporthe_oryzae	effector_(plant_avirulence_determinant)	0	Other	NA	Other	0.013024	0.986976
Calonectrianaviculata	CBS101121_021250-T1	OG0000029	PHI:2290	Botrytis_cinerea	reduced_virulence	0	Other	NA	Other	0.013024	0.986976
Calonectrianaviculata	CBS101121_021250-T1	OG0000029	PHI:714	Fusarium_graminearum	unaffected_pathogenicity	0	Other	NA	Other	0.013024	0.986976
Calonectrianaviculata	CBS101121_021250-T1	OG0000029	PHI:7243	Beauveria_bassiana	reduced_virulence	0	Other	NA	Other	0.013024	0.986976
Calonectrianaviculata	CBS101121_021250-T1	OG0000029	PHI:2379	Alternaria_brassicicola	reduced_virulence__unaffected_pathogenicity	0	Other	NA	Other	0.013024	0.986976
Calonectrianaviculata	CBS101121_021250-T1	OG0000029	PHI:8596	Zymoseptoria_tritici	unaffected_pathogenicity	0	Other	NA	Other	0.013024	0.986976
Calonectrianaviculata	CBS101121_021250-T1	OG0000029	PHI:2425	Bipolaris_maydis	reduced_virulence	0	Other	NA	Other	0.013024	0.986976
Calonectrianaviculata	CBS101121_021389-T1	OG0000010	PHI:5872	Fusarium_graminearum	unaffected_pathogenicity	4.38e-67	Other	NA	Other	0.000696	0.999304
Calonectrianaviculata	CBS101121_021417-T1	OG0000065	PHI:6649	Pseudomonas_savastanoi	reduced_virulence	3.94e-07	Other	NA	Other	0.00448	0.99552
Calonectrianaviculata	CBS101121_021464-T1	OG0000219	PHI:7173	Verticillium_dahliae	reduced_virulence	3.77e-37	Other	NA	Other	0.019	0.981
Calonectrianaviculata	CBS101121_021474-T1	OG0000065	PHI:2227	Ustilago_maydis	reduced_virulence__loss_of_pathogenicity	4.6e-09	Non-effector	0.976	Secreted	0.923607	0.076393
Calonectrianaviculata	CBS101121_021508-T1	OG0000024	PHI:160	Alternaria_alternata	loss_of_pathogenicity	0	Other	NA	Other	0.000455	0.999545
Calonectrianaviculata	CBS101121_021508-T1	OG0000024	PHI:160	Alternaria_alternata	loss_of_pathogenicity	0	Other	NA	Other	0.000455	0.999545
Calonectrianaviculata	CBS101121_021508-T1	OG0000024	PHI:160	Alternaria_alternata	loss_of_pathogenicity	0	Other	NA	Other	0.000455	0.999545
Calonectrianaviculata	CBS101121_021508-T1	OG0000024	PHI:12	Bipolaris_zeicola	loss_of_pathogenicity	0	Other	NA	Other	0.000455	0.999545
Calonectrianaviculata	CBS101121_021508-T1	OG0000024	PHI:12	Bipolaris_zeicola	loss_of_pathogenicity	0	Other	NA	Other	0.000455	0.999545
Calonectrianaviculata	CBS101121_021508-T1	OG0000024	PHI:12	Bipolaris_zeicola	loss_of_pathogenicity	0	Other	NA	Other	0.000455	0.999545
Calonectrianaviculata	CBS101121_021508-T1	OG0000024	PHI:2511	Aspergillus_fumigatus	reduced_virulence	0	Other	NA	Other	0.000455	0.999545
Calonectrianaviculata	CBS101121_021508-T1	OG0000024	PHI:2511	Aspergillus_fumigatus	reduced_virulence	0	Other	NA	Other	0.000455	0.999545
Calonectrianaviculata	CBS101121_021508-T1	OG0000024	PHI:4837	Pseudomonas_cichorii	reduced_virulence	0	Other	NA	Other	0.000455	0.999545
Calonectrianaviculata	CBS101121_021508-T1	OG0000024	PHI:4837	Pseudomonas_cichorii	reduced_virulence	0	Other	NA	Other	0.000455	0.999545
Calonectrianaviculata	CBS101121_021508-T1	OG0000024	PHI:4234	Bipolaris_maydis	reduced_virulence	0	Other	NA	Other	0.000455	0.999545
Calonectrianaviculata	CBS101121_021508-T1	OG0000024	PHI:2934	Pseudomonas_cichorii	reduced_virulence	0	Other	NA	Other	0.000455	0.999545
Calonectrianaviculata	CBS101121_021508-T1	OG0000024	PHI:4836	Pseudomonas_cichorii	reduced_virulence	0	Other	NA	Other	0.000455	0.999545
Calonectrianaviculata	CBS101121_021508-T1	OG0000024	PHI:4836	Pseudomonas_cichorii	reduced_virulence	0	Other	NA	Other	0.000455	0.999545
Calonectrianaviculata	CBS101121_021508-T1	OG0000024	PHI:2935	Pseudomonas_cichorii	reduced_virulence	0	Other	NA	Other	0.000455	0.999545
Calonectrianaviculata	CBS101121_021508-T1	OG0000024	PHI:2935	Pseudomonas_cichorii	reduced_virulence	0	Other	NA	Other	0.000455	0.999545
Calonectrianaviculata	CBS101121_021512-T1	OG0000024	PHI:160	Alternaria_alternata	loss_of_pathogenicity	0	Other	NA	Other	0.001429	0.998571
Calonectrianaviculata	CBS101121_021512-T1	OG0000024	PHI:160	Alternaria_alternata	loss_of_pathogenicity	0	Other	NA	Other	0.001429	0.998571
Calonectrianaviculata	CBS101121_021512-T1	OG0000024	PHI:160	Alternaria_alternata	loss_of_pathogenicity	0	Other	NA	Other	0.001429	0.998571
Calonectrianaviculata	CBS101121_021512-T1	OG0000024	PHI:2511	Aspergillus_fumigatus	reduced_virulence	0	Other	NA	Other	0.001429	0.998571
Calonectrianaviculata	CBS101121_021512-T1	OG0000024	PHI:1007	Fusarium_graminearum	reduced_virulence	0	Other	NA	Other	0.001429	0.998571
Calonectrianaviculata	CBS101121_021512-T1	OG0000024	PHI:3657	Fusarium_graminearum	reduced_virulence	0	Other	NA	Other	0.001429	0.998571
Calonectrianaviculata	CBS101121_021512-T1	OG0000024	PHI:4217__PHI:9072	Colletotrichum_graminicola	reduced_virulence	0	Other	NA	Other	0.001429	0.998571
Calonectrianaviculata	CBS101121_021512-T1	OG0000024	PHI:2923	Alternaria_alternata	reduced_virulence	0	Other	NA	Other	0.001429	0.998571
[truncated: 609 more rows]
